# Supplementary material for: The proteomic content of Varroa destructor gut varies according to the developmental stage of its host
Source: PLoS Pathog. 2024 Dec 30;20(12):e1012802. doi: 10.1371/journal.ppat.1012802 (PMC11723617; doi:10.1371/journal.ppat.1012802)
Supplement: S1 Table — (XLSX) [file ppat.1012802.s006.xlsx]

## Sheet: S1 Table
S1 Table. Most common differentially regulated Acari proteins from bee-fed mite guts compared to starving V. destructor guts (red: up-regulated in bee fed groups; blue: up-regulated in the PBS-starved group)
P-Value: (Adult) / (PBS)	P-Value: (Larva) / (PBS)	P-Value: (Nymph) / (PBS)	Key-Accession	ShortDescription	Species	Adult-fed / starved ratio	Larva-fed / starved ratio	Pupa-fed / starved ratio	likely involved in nutrition of other ticks, spiders or blood feeding insect species	Suggested function
6.61618e-17	6.67132e-17	6.53768e-17	A0A132ABR9	Thioredoxin-dependent peroxide reductase-like protein	Sarcoptes scabiei	100	100	100	important role of peroxiredoxins as antioxidant enzymes in blood feeding ticks as Iron can react with oxygen (Kusakisako et al. 2018 [1])	Oxidative stress response; immunity (Perner et al. 2016 [2])
6.61618e-17	6.67132e-17	6.53768e-17	A0A1V9WZ92	Uncharacterized protein	Tropilaelaps mercedesae	100	100	100	NA	NA
6.61618e-17	6.67132e-17	6.53768e-17	A0A1V9XDH5	Vacuolar protein sorting-associated protein 28 homolog	Tropilaelaps mercedesae	100	100	100	up-regulated in Dermacentor variabilis synganglion after initiation of blood feeding (Bissinger et al. 2011 [3])	translation, protein synthesis, cellular transport
6.61618e-17	6.67132e-17	6.53768e-17	A0A3S3PQ15	Solute carrier family 15 member 1-like protein	Dinothrombium tinctorium	40.192	100	55.725	Solute carriers up-regulated after feeding in Dermacentor variabilis (Bissinger et al. 2011 [3])	secretion/cellular transport (nutrients); immunity (Chen et al. 2016 [4])
6.61618e-17	6.67132e-17	6.53768e-17	A0A6G1SKH2	Rab GDP dissociation inhibitor	Aceria tosichella	100	100	100	overexpressed in synganglyon of Dermacentor variabilis with initiation of a blood meal (Bissinger et al. 2011 [3]). GDP-binding Rab highly up-regulated in midgut tissues of Rhicephalus microplus (Stutzer et al. 2013 [5])	secretion/cellular transport
6.61618e-17	6.67132e-17	6.53768e-17	A0A7M7JT47	PLD phosphodiesterase domain-containing protein	Varroa destructor	100	100	100	Phosphodiesterases family is one of the most represented digestive enzyme represented in midgut, salivary glands but also ovaries of the tick Amblyomma sculptum (Moreira et al. 2017 [6])	Lipid metabolism; digestion; vitellogenesis (Moreira et al. 2017 [6])
6.61618e-17	6.67132e-17	6.53768e-17	A0A7M7MEH3	Lupus La protein	Varroa destructor	100	100	100	Alternative name La ribonucleoprotein. The ribonucleoprotein complex biogenesis has been detected in the sialome of fed Rhipicephalus bursa (Antunes et al. 2018 [7])	Transcription; RNA binding
6.61618e-17	6.67132e-17	6.53768e-17	A0A7M7MHY3	RRM domain-containing protein	Varroa destructor	100	100	100	0	the most abundant protein domain in eukaryotes; RNA binding
6.61618e-17	6.67132e-17	6.53768e-17	XP_022653765.1	beta-galactosidase-like	Varroa destructor	100	100	100	Identified in the mialome of several bloodsucking ticks (Anderson et al. 2008 [8]; Xu et al. 2016 [9])	carbohydrate metabolism
6.61618e-17	6.67132e-17	6.53768e-17	XP_022654305.1	protein LSM14 homolog A-like	Varroa destructor	0.01	0.01	0.01	0	immunity (Farooq et al. 2022 [10])
6.61618e-17	6.67132e-17	6.53768e-17	XP_022664581.1	signal recognition particle subunit SRP68-like	Varroa destructor	100	100	100	diferentially expressed in the saliva of a phytophagous bug depending on the plant infested (Monteiro et al. 2021 [11])	Cellular trasnsport; protein synthesis (Monteiro et al. 2021 [11])
6.61618e-17	6.67132e-17	6.53768e-17	XP_022669529.1	MICOS complex subunit Mic10-like	Varroa destructor	100	100	100	0	Mitochondria structure; Energy homeostasy (Anand et al. 2021 [12])
6.61618e-17	6.67132e-17	6.53768e-17	XP_022670223.1	FGGY carbohydrate kinase domain-containing protein-like isoform X1	Varroa destructor	100	100	100	differentially expressed in the midgut of Ornithodoros moubata after blood feeding (Oleaga et al. 2017 [13])	carbohydrate and lipid metabolism; cellular transport
6.61618e-17	6.67132e-17	6.53768e-17	XP_022710462.1	uncharacterized protein LOC111273028	Varroa jacobsoni	100	100	100	NA	NA
1.80811e-12	3.06143e-09	3.23971e-09	T1K516	Vesicle-fusing ATPase	Tetranychus urticae	0.059	0.04	0.036	differentially expressed in midgut from fasted versus fed spiders (Fuzita et al. 2016 [14]). Under an alternative name ( N-ethylmaleimide-sensitive fusion protein), it is thought to be involved in the prolonged blood feeding and survival of ticks (Browning & Karim 2013 [15])	secretion/cellular transport (Fuzita et al. 2016 [14])
1.07533e-08	6.67132e-17	6.53768e-17	A0A7M7JNG0	DUF3456 domain-containing protein	Varroa destructor	6.461	9.656	17.758	0	Broad function
6.52237e-07	2.27558e-08	1.70852e-06	A0A131ZWS0	RuvB-like helicase	Sarcoptes scabiei	12.29	13.029	10.863	expression of transcripts occurring in all adult female tissues during feeding of cattle mites (Stuzer et al. 2013 [5])	Transcription
3.55397e-06	7.47141e-08	0.00240859	A0A7M7KUY3	Inositol-3-phosphate synthase	Varroa destructor	4.78	4.081	2.928	one of the most represented pathways in the midgut of Ornithodoros moubata ticks (Oleaga et al. 2017 [13])	Energy homeostasy ; carbohydrate metabolism ; secretion (Maritz-Olivier & Neitz 2005 [16])
4.27418e-05	6.67132e-17	6.53768e-17	A0A132A0G5	Ankyrin repeat domain containing protein 13 (Fragment)	Sarcoptes scabiei	4.434	0.01	0.01	one of the most differentially expressed family of protein in the midgut of a bird mite Ornithodoros erraticus after a meal (Oleaga et al. 2018 [17])	broad function (Voronin & Kiseleva 2008 [18])
0.000103881	0.000268746	5.70047e-05	A0A7M7JM15	Uncharacterized protein	Varroa destructor	4.519	3.791	4.408	NA	NA
0.000431408	0.00171036	2.0666e-05	XP_022673141.1	endochitinase-like	Varroa destructor	2.574	1.692	3.578	Up-regulated in fed bs unfed Dermanyssus gallinae and putatively involved in blood meal digestion (Huang et al. 2020 [19])	digestion; molting (Erban & Hubert 2012 [20])
0.00365073	2.31873e-07	7.28132e-08	XP_022662294.1	uncharacterized protein LOC111250796	Varroa destructor	2.189	0.086	0.076	NA	NA
0.00411486	1.63264e-05	0.0081443	XP_022662889.1	natterin-4-like	Varroa destructor	2.516	2.476	2.362	Detected in the saliva of the hematophagous insect Triatoma pallidipennis (Hernandez-Vargas et al. 2017 [21])	Immunity (Lima et al. 2021 [22])
0.00572005	6.67132e-17	6.53768e-17	T1KYK0	Chorion peroxidase	Tetranychus urticae	6.076	0.01	0.01	Detected in the gut transcriptome of fed Rhipicephalus microplus(Heekin et al. 2013 [23])	Antioxidant activity; stress response (Heekin et al. 2013 [23])
0.0249006	3.79756e-14	6.53768e-17	T1JXC1	Aldo_ket_red domain-containing protein	Tetranychus urticae	3.48	9.12	0.01	down-regulated in the tick Dermacentor variabilis after mating and feeding to repletion (Bissinger et al. 2011 [3])	Broad function (Penning 2015 [24])
References
[1] Kusakisako K, Fujisaki K, Tanaka T. The multiple roles of peroxiredoxins in tick blood feeding. Exp Appl Acarol. 2018;75: 269–280. doi:10.1007/s10493-018-0273-8
[2] J, Schrenková J, Urbanová V, Ribeiro JMC, Kopáček P. RNA-seq analyses of the midgut from blood- and serum-fed Ixodes ricinus ticks. Sci Rep. 2016;6: 1–18. doi:10.1038/srep36695
[3] Bissinger BW, Donohue KV, Khalil SMS, Grozinger CM, Sonenshine DE, Zhu J, et al. Synganglion transcriptome and developmental global gene expression in adult females of the American dog tick, Dermacentor variabilis (Acari: Ixodidae). Insect Mol Biol. 2011;20: 465–491. doi:10.1111/j.1365-2583.2011.01086.x
[4] Chen YG, Yuan K, Zhang ZZ, Yuan FH, Weng SP, Yue HT, et al. Identification and functional characterization of a solute carrier family 15, member 4 gene in Litopenaeus vannamei. Dev Comp Immunol. 2016;57: 57–66. doi:10.1016/j.dci.2015.12.005
[5] Stutzer C, van Zyl WA, Olivier NA, Richards S, Maritz-Olivier C. Gene expression profiling of adult female tissues in feeding Rhipicephalus microplus cattle ticks. Int J Parasitol. 2013;43: 541–554. doi:10.1016/j.ijpara.2013.01.009
[6] Moreira HNS, Barcelos RM, Vidigal PMP, Klein RC, Montandon CE, Maciel TEF, et al. A deep insight into the whole transcriptome of midguts, ovaries and salivary glands of the Amblyomma sculptum tick. Parasitol Int. 2017;66: 64–73. doi:10.1016/j.parint.2016.10.011
[7] Antunes S, Couto J, Ferrolho J, Rodrigues F, Nobre J, Santos AS, et al. Rhipicephalus bursa sialotranscriptomic response to blood feeding and babesia ovis infection: Identification of candidate protective antigens. Front Cell Infect Microbiol. 2018;8. doi:10.3389/fcimb.2018.00116
[8] Anderson JM, Sonenshine DE, Valenzuela JG. Exploring the mialome of ticks: An annotated catalogue of midgut transcripts from the hard tick, Dermacentor variabilis (Acari: Ixodidae). BMC Genomics. 2008;9. doi:10.1186/1471-2164-9-552
[9] Xu XL, Cheng TY, Yang H, Liao ZH. De novo assembly and analysis of midgut transcriptome of Haemaphysalis flava and identification of genes involved in blood digestion, feeding and defending from pathogens. Infect Genet Evol. 2016;38: 62–72. doi:10.1016/j.meegid.2015.12.005
[10] Farooq T, Lin Q, She X, Chen T, Tang Y, He Z. Comparative transcriptome profiling reveals a network of differentially expressed genes in Asia II 7 and MEAM1 whitefly cryptic species in response to early infection of Cotton leaf curl Multan virus. Front Microbiol. 2022;13. doi:10.3389/fmicb.2022.1004513
[11] Monteiro LP, Silva Júnior NR, Vital CE, Barros RA, Barros E, Auad AM, et al. Protein and phytohormone profiles of Mahanarva spectabilis salivary glands infesting different forages. Arch Insect Biochem Physiol. 2021;106: 1–22. doi:10.1002/arch.21773
[12] Anand R, Reichert AS, Kondadi AK. Emerging roles of the micos complex in cristae dynamics and biogenesis. Biology. 2021;10. doi:10.3390/biology10070600
[13] Oleaga A, Obolo-Mvoulouga P, Manzano-Román R, Pérez-Sánchez R. Functional annotation and analysis of the Ornithodoros moubata midgut genes differentially expressed after blood feeding. Ticks Tick-Borne Dis. 2017;8: 693–708. doi:10.1016/j.ttbdis.2017.05.002
[14] Fuzita FJ, Pinkse MWH, Patane JSL, Verhaert PDEM, Lopes AR. High throughput techniques to reveal the molecular physiology and evolution of digestion in spiders. BMC Genomics. 2016;17: 1–19. doi:10.1186/s12864-016-3048-9
[15] Browning R, Karim S. RNA interference-mediated depletion of N-ethylmaleimide Sensitive Fusion Protein and Synaptosomal Associated Protein of 25 kDa results in the inhibition of blood feeding of the Gulf Coast tick, Amblyomma maculatum. Insect Mol Biol. 2013;22: 245–257. doi:10.1111/imb.12017
[16] Maritz-Olivier C, Louw AI, Neitz AWH. Similar mechanisms regulate protein exocytosis from the salivary glands of ixodid and argasid ticks. J Insect Physiol. 2005;51: 1390–1396. doi:10.1016/j.jinsphys.2005.08.012
[17] Oleaga A, Obolo-Mvoulouga P, Manzano-Román R, Pérez-Sánchez R. De novo assembly and analysis of midgut transcriptome of the argasid tick Ornithodoros erraticus and identification of genes differentially expressed after blood feeding. Ticks Tick-Borne Dis. 2018;9: 1537–1554. doi:10.1016/j.ttbdis.2018.06.018
[18] Voronin DA, Kiseleva EV. Functional role of proteins containing ankyrin repeats. Cell Tissue Biol. 2008;2: 1–12. doi:10.1134/S1990519X0801001X
[19] Huang Y, Li H, Wang C, Xu X, Yu H, Meng J, et al. De novo assembly and discovery of genes related to blood digestion in the transcriptome of Dermanyssus gallinae (Acari: Dermanyssidae). Vet Parasitol. 2020;286. doi:10.1016/j.vetpar.2020.109246
[20] Erban T, Hubert J. Digestive physiology of synanthropic mites (Acari: Acaridida). SOAJ Entomol Stud. 2012;1: 1–32
[21] Hernández-Vargas MJ, Gil J, Lozano L, Pedraza-Escalona M, Ortiz E, Encarnación-Guevara S, et al. Proteomic and transcriptomic analysis of saliva components from the hematophagous reduviid Triatoma pallidipennis. J Proteomics. 2017;162: 30–39. doi:10.1016/j.jprot.2017.04.022
[22] Lima C, Disner GR, Falcão MAP, Seni-Silva AC, Maleski ALA, Souza MM, et al. The natterin proteins diversity: A review on phylogeny, structure, and immune function. Toxins. 2021;13. doi:10.3390/toxins13080538
[23] Heekin AM, Guerrero FD, Bendele KG, Saldivar L, Scoles GA, Dowd SE, et al. Gut transcriptome of replete adult female cattle ticks, Rhipicephalus (Boophilus) microplus, feeding upon a Babesia bovis-infected bovine host. Parasitol Res. 2013;112: 3075–3090. doi:10.1007/s00436-013-3482-4
[24] Penning TM. The aldo-keto reductases (AKRs): Overview. Chem Biol Interact. 2015;234: 236–246. doi:10.1016/j.cbi.2014.09.024
