# Supplementary material for: The proteomic content of Varroa destructor gut varies according to the developmental stage of its host
Source: PLoS Pathog. 2024 Dec 30;20(12):e1012802. doi: 10.1371/journal.ppat.1012802 (PMC11723617; doi:10.1371/journal.ppat.1012802)
Supplement: S2 Table — Proteins highlighted in blue are the proteins that were identified in larva, pupa and adult fed mites. (XLSX) [file ppat.1012802.s007.xlsx]

## Sheet: S2 Table
	S2 Table. Proteins of the honey bee always found in our V. destructor gut samples and over-represented when mites feed on honey bees compared to control starved mites. Proteins highlighted in blue and bold are the proteins that were identified in all three categories (larva-, pupa- and adult-fed mites); proteins highlighted in green were identified in two of the three categories
	Proteins frequently found in larvae and larva-fed mites	Protein over-represented in larva-fed compared to starved mites		Proteins frequently found in pupae and pupa-fed mites	Protein over-represented in pupa-fed compared to starved mites		Proteins frequently found in adults and adult fed-mites	Protein over-represented in adult-fed compared to starved mites
	3-ketoacyl-CoA thiolase, mitochondrial	3-hydroxyacyl-CoA dehydrogenase type-2		3-ketoacyl-CoA thiolase, mitochondrial	3-ketoacyl-CoA thiolase, mitochondrial		aldose reductase
	60S ribosomal protein L3			alpha-2-macroglobulin-like protein 1 isoform X1	alpha-2-macroglobulin-like protein 1 isoform X1		Alpha-N-acetylgalactosaminidase
	alpha-2-macroglobulin-like protein 1 isoform X1	alpha-2-macroglobulin-like protein 1 isoform X1		apolipophorin-III-like protein precursor	apolipophorin-III-like protein precursor		Annexin-B9	Annexin-B9
	apolipophorin-III-like protein precursor	apolipophorin-III-like protein precursor		Apolipophorins	Apolipophorins		apolipophorin-III-like protein precursor	apolipophorin-III-like protein precursor
	Apolipophorins	Apolipophorins		Apolipoprotein D	apolipoprotein D		Apolipophorins	Apolipophorins
	apolipoprotein D	apolipoprotein D		Ataxin-2			Beta-galactosidase	beta-galactosidase
	Ataxin-2			beta-galactosidase	beta-galactosidase		beta-glucuronidase	beta-glucuronidase
	ATPase H(+)-transporting accessory protein 2 isoform X1	ATPase H(+)-transporting accessory protein 2 isoform X1		beta-hexosaminidase subunit beta			beta-hexosaminidase subunit beta	beta-hexosaminidase subunit beta
	beta-ureidopropionase	beta-ureidopropionase		beta-ureidopropionase	beta-ureidopropionase		beta-ureidopropionase	beta-ureidopropionase
	catalase isoform X1	catalase isoform X1		catalase isoform X1	catalase isoform X1		carboxypeptidase Q	carboxypeptidase Q
	Chymotrypsin inhibitor			chitinase-like protein EN03 isoform X1	chitinase-like protein Idgf4 isoform X2		catalase isoform X1	catalase isoform X1
	cilia- and flagella-associated protein 251-like			cuticle protein 38	cuticle protein 38		chitinase-3-like protein 1	chitinase-3-like protein 1
	CuZn superoxide dismutase			CuZn superoxide dismutase	CuZn superoxide dismutase		chitobiosyldiphosphodolichol beta-mannosyltransferase isoform X1	chitobiosyldiphosphodolichol beta-mannosyltransferase isoform X1
	dehydrogenase/reductase SDR family member 11-like	dehydrogenase/reductase SDR family member 11-like		dehydrogenase/reductase SDR family member 11-like	dehydrogenase/reductase SDR family member 11-like		Circadian clock-controlled protein	circadian clock-controlled protein
	deoxyribose-phosphate aldolase	deoxyribose-phosphate aldolase		deoxyribose-phosphate aldolase	deoxyribose-phosphate aldolase		CuZn superoxide dismutase	CuZn superoxide dismutase
	dipeptidase 1 isoform X1	dipeptidase 1 isoform X1		enolase	enolase		Dihydropteridine reductase	dihydropteridine reductase
	division abnormally delayed protein isoform X1			FABP-like protein	FABP-like protein		dipeptidase 1 isoform X1	dipeptidase 1 isoform X1
	DNA-directed RNA polymerase III subunit RPC1 isoform X2	DNA-directed RNA polymerase III subunit RPC1 isoform X2		ferritin heavy polypeptide-like 17	ferritin heavy chain		DNA-directed RNA polymerase III subunit RPC1 isoform X2	DNA-directed RNA polymerase III subunit RPC1 isoform X2
	enolase	enolase		fibrillin-2	fibrillin-2		Ecdysteroid-regulated protein	Ecdysteroid-regulated protein
	Fatty acid synthase	fatty acid synthase		Fructose-bisphosphate aldolase	Fructose-bisphosphate aldolase		enolase	enolase
	fibrillin-2	fibrillin-2		Glyceraldehyde-3-phosphate dehydrogenase	Glyceraldehyde-3-phosphate dehydrogenase		ferritin heavy polypeptide-like 17	ferritin heavy chain
	Fructose-bisphosphate aldolase	Fructose-bisphosphate aldolase		Heat shock protein	heat shock protein		ferritin subunit	ferritin light chain
	glucose dehydrogenase FAD, quinone			Hexamerin	Hexamerin		fibrillin-2	fibrillin-2
	Glucose-6-phosphate isomerase			hexamerin 70b precursor	hexamerin 70b precursor		GILT-like protein 1	GILT-like protein 1
	Heat shock protein			juvenile hormone esterase precursor	juvenile hormone esterase precursor		Hexamerin	Hexamerin
	Hexamerin	hexamerin		laminin subunit alpha	laminin subunit alpha		hexamerin 70b precursor	hexamerin 70b precursor
	hexamerin 110 isoform X1	hexamerin 110 isoform X1		larval-specific very high density lipoprotein precursor	larval-specific very high density lipoprotein precursor		hypothetical protein APICC_02144	hypothetical protein APICC_02144
	hexamerin 70a			leucine-rich repeat-containing protein 15	leucine-rich repeat-containing protein 15		insulin-like growth factor-binding protein complex acid labile subunit	insulin-like growth factor-binding protein complex acid labile subunit
	hexamerin 70b precursor	hexamerin 70b precursor		LOW QUALITY PROTEIN: apolipophorins	LOW QUALITY PROTEIN: apolipophorins		laminin subunit alpha	laminin subunit alpha
	hypothetical protein, partial			Lysosomal aspartic protease	lysosomal aspartic protease		laminin subunit beta-1 isoform X1
	juvenile hormone epoxide hydrolase 1			N-acetylneuraminate lyase			laminin subunit gamma-1
	juvenile hormone esterase precursor	juvenile hormone esterase precursor		neurofilament heavy polypeptide	neurofilament heavy polypeptide		larval-specific very high density lipoprotein precursor	larval-specific very high density lipoprotein precursor
	laminin subunit alpha	laminin subunit alpha		OBP13	OBP13		LOW QUALITY PROTEIN: apolipophorins	LOW QUALITY PROTEIN: apolipophorins
	larval-specific very high density lipoprotein precursor	larval-specific very high density lipoprotein precursor		odorant binding protein 14 precursor	odorant binding protein 14 precursor		LOW QUALITY PROTEIN: interferon-related developmental regulator 1-like	LOW QUALITY PROTEIN: interferon-related developmental regulator 1-like
	LOW QUALITY PROTEIN: interferon-related developmental regulator 1-like	LOW QUALITY PROTEIN: interferon-related developmental regulator 1-like		omega-conotoxin-like protein 1			LOW QUALITY PROTEIN: nidogen-2	LOW QUALITY PROTEIN: nidogen-2
	LOW QUALITY PROTEIN: nidogen-2	LOW QUALITY PROTEIN: nidogen-2		peptidoglycan-recognition protein SA precursor	peptidoglycan-recognition protein SA precursor		Lysosomal aspartic protease
	lysosomal aspartic protease	lysosomal aspartic protease		Phenoloxidase subunit A3	phenoloxidase subunit A3		lysosomal Pro-X carboxypeptidase	lysosomal Pro-X carboxypeptidase
	Lysozyme	lysozyme		Phosphatidylethanolamine-binding protein F40A3.3	Phosphatidylethanolamine-binding protein F40A3.3		Myophilin	myophilin
	N-acetylneuraminate lyase			probable phospholipid hydroperoxide glutathione peroxidase	probable phospholipid hydroperoxide glutathione peroxidase		NPC intracellular cholesterol transporter 2	NPC intracellular cholesterol transporter 2
	neurofilament heavy polypeptide	neurofilament heavy polypeptide		protein artichoke-like	protein artichoke-like		NPC intracellular cholesterol transporter 2 homolog a	NPC intracellular cholesterol transporter 2 homolog a
	NPC intracellular cholesterol transporter 2	NPC intracellular cholesterol transporter 2		protein D2	protein D2		Nucleoside diphosphate kinase	Nucleoside diphosphate kinase
	OBP13	OBP13		putative cysteine proteinase CG12163 isoform X1	putative cysteine proteinase CG12163 isoform X2		OBP13	OBP13
	odorant binding protein 14 precursor	odorant binding protein 14 precursor		retinal dehydrogenase 1	retinal dehydrogenase 1		OBP18	OBP18
	omega-conotoxin-like protein 1			short-chain dehydrogenase/reductase isoform X1	short-chain dehydrogenase/reductase isoform X1		odorant binding protein 14 precursor	odorant binding protein 14 precursor
	Peptidyl-prolyl cis-trans isomerase	peptidyl-prolyl cis-trans isomerase B precursor		sorbitol dehydrogenase-like	Transferrin		odorant binding protein 17 precursor	odorant binding protein 17 precursor
	peroxiredoxin-like protein	peroxiredoxin-like protein		Transferrin			omega-conotoxin-like protein 1
	Phenoloxidase subunit A3	phenoloxidase subunit A3		vitellogenin-6-like	vitellogenin-6-like		papilin isoform X1	papilin isoform X1
	phenoloxidase-activating factor 2 isoform X1			uncharacterized protein LOC100578744	uncharacterized protein LOC100578744		peptidoglycan-recognition protein SA precursor	peptidoglycan-recognition protein SA precursor
	probable phospholipid hydroperoxide glutathione peroxidase	probable phospholipid hydroperoxide glutathione peroxidase		uncharacterized protein LOC102656354			peritrophin-1	peritrophin-1
	protein D2	protein D2		uncharacterized protein LOC107965485	uncharacterized protein LOC107965485		phenoloxidase subunit A3	phenoloxidase subunit A3
	retinal dehydrogenase 1	retinal dehydrogenase 1		uncharacterized protein LOC410793	uncharacterized protein LOC410793		probable phospholipid hydroperoxide glutathione peroxidase	probable phospholipid hydroperoxide glutathione peroxidase
	secapin-3 precursor			uncharacterized protein LOC413697	uncharacterized protein LOC413697		probable uridine nucleosidase 2	probable uridine nucleosidase 2
	short-chain dehydrogenase/reductase isoform X1	short-chain dehydrogenase/reductase isoform X1		uncharacterized protein LOC726286	uncharacterized protein LOC726286		proclotting enzyme
	sorbitol dehydrogenase-like	sorbitol dehydrogenase-like		unnamed protein product			protein D2
	Trans-1,2-dihydrobenzene-1,2-diol dehydrogenase				Uncharacterized protein		protein FAM151B isoform X1
	Transferrin	Transferrin			uncharacterized protein LOC100577527		senecionine N-oxygenase	senecionine N-oxygenase
	vitellogenin-6-like	vitellogenin-6-like			uncharacterized protein LOC100577844 isoform X1		serine protease inhibitor 27A isoform X1	serine protease inhibitor 27A isoform X1
	uncharacterized protein LOC102656354				uncharacterized protein LOC100863347		serine protease inhibitor 88Ea isoform X1	serine protease inhibitor 88Ea isoform X1
	uncharacterized protein LOC102676478	uncharacterized protein LOC102676478			uncharacterized protein LOC102656231		short-chain dehydrogenase/reductase isoform X1
	uncharacterized protein LOC410793	uncharacterized protein LOC410793			uncharacterized protein LOC102671924		Spondin-1
	uncharacterized protein LOC413697	uncharacterized protein LOC413697			uncharacterized protein LOC102671994		thioredoxin reductase	thioredoxin reductase
	uncharacterized protein LOC552283				uncharacterized protein LOC102676478		Trans-1,2-dihydrobenzene-1,2-diol dehydrogenase
	uncharacterized protein LOC552461				uncharacterized protein LOC102680531		Transferrin	Transferrin
		uncharacterized protein LOC100577527			uncharacterized protein LOC102681889		triosephoshpate isomerase	triosephoshpate isomerase
		uncharacterized protein LOC100577844 isoform X1			uncharacterized protein LOC107999943		vitellogenin precursor	vitellogenin precursor
		uncharacterized protein LOC102671924			uncharacterized protein LOC408608		vitellogenin, partial	vitellogenin, partial
		uncharacterized protein LOC102680531			uncharacterized protein LOC408874 isoform X9		vitellogenin-6-like	vitellogenin-6-like
		uncharacterized protein LOC102681889			uncharacterized protein LOC411955 isoform X1		xanthine dehydrogenase	xanthine dehydrogenase
		uncharacterized protein LOC107999943			uncharacterized protein LOC412543 isoform X1		uncharacterized protein LOC100577527	uncharacterized protein LOC100577527
		uncharacterized protein LOC108001691			uncharacterized protein LOC413627		uncharacterized protein LOC102656354
		uncharacterized protein LOC408608			uncharacterized protein LOC552024		uncharacterized protein LOC108001691	uncharacterized protein LOC108001691
		uncharacterized protein LOC411955 isoform X1			uncharacterized protein LOC724838		uncharacterized protein LOC408874 isoform X9
		uncharacterized protein LOC412543 isoform X1			unnamed protein product		uncharacterized protein LOC410793	uncharacterized protein LOC410793
		uncharacterized protein LOC552024			2-iminobutanoate/2-iminopropanoate deaminase isoform X1		uncharacterized protein LOC413627	uncharacterized protein LOC413627
		uncharacterized protein LOC726286			3-hydroxyacyl-CoA dehydrogenase type-2		uncharacterized protein LOC552283
		unnamed protein product			6-phosphogluconate dehydrogenase, decarboxylating		uncharacterized protein LOC552461
		3-ketoacyl-CoA thiolase, mitochondrial			alpha-glucosidase		uncharacterized protein LOC726286	uncharacterized protein LOC726286
		6-phosphogluconate dehydrogenase, decarboxylating			alpha-glucosidase precursor			uncharacterized protein LOC100577844 isoform X1
		AF4/FMR2 family member 4			antichymotrypsin-2 isoform X1			uncharacterized protein LOC100578744
		alpha-glucosidase			antitrypsin isoform X2			uncharacterized protein LOC102654405
		alpha-glucosidase precursor			apolipophorins			uncharacterized protein LOC102671924
		angiotensin-converting enzyme			apolipophorins			uncharacterized protein LOC102677368
		antitrypsin isoform X1			ATPase H(+)-transporting accessory protein 2 isoform X1			uncharacterized protein LOC102680531
		apolipophorins			beta-1,3-glucan-binding protein 1			uncharacterized protein LOC102681889
		apolipophorins			beta-glucuronidase			uncharacterized protein LOC107964964
		arylphorin subunit alpha-like			Calsyntenin-1			uncharacterized protein LOC107995649
		basigin isoform X1			carbonyl reductase [NADPH] 1-like			uncharacterized protein LOC107999943
		beta-1,3-glucan-binding protein 1			Cell division protein kinase			uncharacterized protein LOC108001764
		C1q-like venom protein isoform X1			chitooligosaccharidolytic beta-N-acetylglucosaminidase			uncharacterized protein LOC116185488
		Calsyntenin-1			circadian clock-controlled protein			uncharacterized protein LOC408608
		chitinase-like protein Idgf4 isoform X2			Coiled-coil domain-containing protein			uncharacterized protein LOC412543 isoform X1
		chitooligosaccharidolytic beta-N-acetylglucosaminidase			collagen alpha-5(IV) chain			uncharacterized protein LOC727243
		Coiled-coil domain-containing protein			Copper transport protein ATOX1			unnamed protein product
		cytochrome P450 4G11 isoform X1			cuticular protein analogous to peritrophins 3-D precursor			alpha-glucosidase
		cytosol aminopeptidase-like isoform X2			cytochrome P450 4G11 isoform X1			alpha-glucosidase precursor
		cytosolic malate dehydrogenase S isoform			cytosol aminopeptidase-like isoform X2			aminopeptidase N isoform X1
		DC-STAMP domain-containing protein			cytosolic malate dehydrogenase S isoform			amylase
		dehydrogenase/reductase SDR family member 11-like			DE-cadherin isoform X2			antichymotrypsin-2 isoform X1
		Dystroglycan			dehydrogenase/reductase SDR family member 11-like			antitrypsin isoform X1
		Ecdysteroid-regulated protein			dihydropteridine reductase			antitrypsin isoform X2
		ejaculatory bulb-specific protein 3-like			dipeptidase 1 isoform X1			apolipophorins
		FABP-like protein			DNA-directed RNA polymerase III subunit RPC1 isoform X2			apolipophorins
		ferritin heavy chain			Dystroglycan			basement membrane-specific heparan sulfate proteoglycan core protein isoform X32
		ferritin light chain			Ecdysteroid-regulated protein			basigin isoform X1
		GILT-like protein 1			ejaculatory bulb-specific protein 3-like			Bleomycin hydrolase
		Glyceraldehyde-3-phosphate dehydrogenase			Ester hydrolase C11orf54			C1q-like venom protein isoform X1
		gram-negative bacteria-binding protein 1-2 precursor			esterase E4-like			carbonyl reductase [NADPH] 1-like
		hexamerin			ferritin light chain			carboxypeptidase B
		hexamerin			GILT-like protein 1			Cell division protein kinase
		Hexamerin			glucose-6-phosphate isomerase			chitinase-like protein Idgf4 isoform X2
		Hexamerin			Glutamate receptor delta-2 subunit			chymotrypsin-1-like
		hexamerin-like isoform X1			glycogen phosphorylase			circadian clock-controlled protein
		histone acetyltransferase KAT6B isoform X1			gram-negative bacteria-binding protein 1-2 precursor			collagen alpha-5(IV) chain
		hypothetical protein APICC_07234			hexamerin			Copper transport protein ATOX1
		hypothetical protein APICC_08032			hexamerin 110 isoform X1			cytochrome P450 4G11 isoform X1
		insulin-like growth factor-binding protein complex acid labile subunit			hexamerin			cytosol aminopeptidase-like isoform X2
		IRP30			Hexamerin			DE-cadherin isoform X2
		isocitrate dehydrogenase [NADP] cytoplasmic			hexamerin			dehydrogenase/reductase SDR family member 11-like
		lambda crystallin-like protein			histone acetyltransferase KAT6B isoform X1			ejaculatory bulb-specific protein 3-like
		LOW QUALITY PROTEIN: filamin-A			hypothetical protein APICC_08032			esterase E4
		LOW QUALITY PROTEIN: insulin-like growth factor-binding protein complex acid labile subunit			hypothetical protein APICC_07234			esterase E4-like
		LOW QUALITY PROTEIN: putative gamma-glutamylcyclotransferase CG2811			insulin-like growth factor-binding protein complex acid labile subunit			esterase E4-like
		LOW QUALITY PROTEIN: transferrin			IRP30			fibrillin-2
		LOW QUALITY PROTEIN: uncharacterized protein LOC100865996, partial			isocitrate dehydrogenase [NADP] cytoplasmic			glucose dehydrogenase [FAD, quinone]-like
		lysosomal alpha-mannosidase isoform X1			lambda crystallin-like protein			glutamyl aminopeptidase isoform X1
		modular serine protease			laminin subunit beta-1 isoform X1			Glyceraldehyde-3-phosphate dehydrogenase
		major royal jelly protein 8 precursor			laminin subunit gamma-1			gram-negative bacteria-binding protein 1-2 precursor
		Malate dehydrogenase			LOW QUALITY PROTEIN: filamin-A			Heat shock protein
		Myosin regulatory light chain			LOW QUALITY PROTEIN: insulin-like growth factor-binding protein complex acid labile subunit			hemocyte protein-glutamine gamma-glutamyltransferase
		neutral alpha-glucosidase AB isoform X1			LOW QUALITY PROTEIN: interferon-related developmental regulator 1-like			Hemocyte protein-glutamine gamma-glutamyltransferase
		NPC intracellular cholesterol transporter 2 homolog a			LOW QUALITY PROTEIN: laminin subunit beta-1			hexamerin
		Nucleoside diphosphate kinase			LOW QUALITY PROTEIN: putative gamma-glutamylcyclotransferase CG2811			hexamerin
		odorant binding protein 15 precursor			LOW QUALITY PROTEIN: transaldolase			hexokinase type 2 isoform X1
		peptidoglycan-recognition protein S2 precursor			LOW QUALITY PROTEIN: transferrin			hypothetical protein APICC_07234
		peptidoglycan-recognition protein SA precursor			LOW QUALITY PROTEIN: uncharacterized protein LOC100865996, partial			hypothetical protein APICC_08032
		Phosphatidylethanolamine-binding protein F40A3.3			LOW QUALITY PROTEIN: uncharacterized protein LOC100871656			IRP30
		probable aspartate aminotransferase, cytoplasmic			lysosomal Pro-X carboxypeptidase			isocitrate dehydrogenase [NADP] cytoplasmic
		procollagen-lysine,2-oxoglutarate 5-dioxygenase 3 isoform X3			lysozyme			juvenile hormone esterase precursor
		profilin			major royal jelly protein 8 precursor			lactoylglutathione lyase isoform X1
		protein artichoke			Malate dehydrogenase			lambda crystallin-like protein
		protein C19orf12 homolog isoform X1			modular serine protease			leucine-rich repeat-containing protein 70
		protein disulfide-isomerase isoform X2			Myosin regulatory light chain			LOW QUALITY PROTEIN: collagen alpha-1(IV) chain
		protein obstructor-E			neprilysin-2-like isoform X1			LOW QUALITY PROTEIN: filamin-A
		protein Skeletor, isoforms B/C			neutral alpha-glucosidase AB isoform X1			LOW QUALITY PROTEIN: putative gamma-glutamylcyclotransferase CG2811
		putative cysteine proteinase CG12163 isoform X2			neutral alpha-glucosidase AB isoform X1			LOW QUALITY PROTEIN: transaldolase
		serine protease inhibitor 88Ea isoform X1			NPC intracellular cholesterol transporter 2			LOW QUALITY PROTEIN: transferrin
		Serine proteinase stubble			NPC intracellular cholesterol transporter 2 homolog a			LOW QUALITY PROTEIN: uncharacterized protein LOC100865996, partial
		small heat shock protein			Nucleoside diphosphate kinase			leukocyte elastase inhibitor
		spermidine synthase isoform X1			odorant binding protein 17 precursor			lysosomal alpha-mannosidase isoform X1
		structural maintenance of chromosomes protein 1A-like			peptidyl-prolyl cis-trans isomerase B precursor			lysozyme
		superoxide dismutase 3			peroxiredoxin-like protein			major royal jelly protein 8 precursor
		take-out-like carrier protein precursor			poly(U)-specific endoribonuclease homolog			Malate dehydrogenase
		thioredoxin reductase			probable aspartate aminotransferase, cytoplasmic			myrosinase 1
		Thioredoxin-2			probable uridine nucleosidase 2			Myosin regulatory light chain
		transferrin			procollagen-lysine,2-oxoglutarate 5-dioxygenase 3 isoform X3			neprilysin-2-like isoform X1
		transferrin			profilin			neutral alpha-glucosidase AB isoform X1
		Transitional endoplasmic reticulum ATPase TER94			protein artichoke			OBP3
		transmembrane protease serine 9-like			protein C19orf12 homolog isoform X1			odorant binding protein 15 precursor
		triosephoshpate isomerase			protein obstructor-E			peptidoglycan-recognition protein S2 precursor
		venom serine protease Bi-VSP			protein Skeletor, isoforms B/C			peroxiredoxin-like protein
		vitellogenin-6-like			riboflavin kinase			Phosphoglycerate mutase
		vitellogenin precursor			senecionine N-oxygenase			Phospholipase A2
					serine protease inhibitor 88Ea isoform X1			Plasma glutamate carboxypeptidase
					Serine proteinase stubble			probable aspartate aminotransferase, cytoplasmic
					small heat shock protein			probable salivary secreted peptide
					Sodium-driven chloride bicarbonate exchanger			profilin
					sorbitol dehydrogenase-like			protein artichoke
					spermidine synthase isoform X1			protein FAM151B isoform X1
					Spondin-1			protein Skeletor, isoforms B/C
					superoxide dismutase 3			proteoglycan 4
					take-out-like carrier protein precursor			putative aminopeptidase-2
					thioredoxin reductase			putative cysteine proteinase CG12163 isoform X2
					Thioredoxin-2			putative serine protease K12H4.7
					titin-like isoform X1			riboflavin kinase
					transferrin			serine protease 53
					Transitional endoplasmic reticulum ATPase TER94			Serine proteinase stubble
					transketolase isoform X1			small heat shock protein
					transmembrane protease serine 9-like			spermidine synthase isoform X1
					vitellogenin-6-like			spermine oxidase
					venom serine protease Bi-VSP			superoxide dismutase [Cu-Zn]-like
								superoxide dismutase 3
								Thioredoxin-2
								transferrin
								transferrin
								Transitional endoplasmic reticulum ATPase TER94
								Translation initiation factor eIF-2B subunit delta
								transmembrane protease serine 11B-like protein
								trehalase-like isoform X1
								twitchin isoform X1
								venom dipeptidyl peptidase 4 precursor
								venom serine protease Bi-VSP
								Vitellogenin-3
								vitellogenin, partial
								vitellogenin, partial
								vitellogenin-6-like
								zinc carboxypeptidase-like
