# Supplementary material for: The proteomic content of Varroa destructor gut varies according to the developmental stage of its host
Source: PLoS Pathog. 2024 Dec 30;20(12):e1012802. doi: 10.1371/journal.ppat.1012802 (PMC11723617; doi:10.1371/journal.ppat.1012802)
Supplement: S3 Table — (XLSX) [file ppat.1012802.s008.xlsx]

## Sheet: S3 Table
S3 Table. Identity of the proteins that vary significantly between honey bee stages both in honey bee tissues and in guts of V. destructor females fed on bees
Groups compared	Abundance ratio			Protein ID	identified species	Accession number
	Varroa_gut	Bee_Fatbody	Bee_Hemolymph
adult_vs_pupa	100	0.01	0.127	Hemocyte protein-glutamine gamma-glutamyltransferase	Apis spp.	PBC33779.1
adult_vs_pupa	100	100	100	serine protease 53	Apis spp.	XP_001120112.3
adult_vs_pupa	100	7.103	100	uncharacterized protein LOC727243	Apis spp.	XP_001122953.3
adult_vs_pupa	100	25.668	35.336	peritrophin-1	Apis spp.	XP_003251779.1
adult_vs_pupa	100	17.08	100	proteoglycan 4	Apis spp.	XP_006562848.2
adult_vs_pupa	100	100	NA	probable salivary secreted peptide	Apis spp.	XP_006564764.1
adult_vs_pupa	100	100	94.156	sarcoplasmic calcium-binding protein 1	Apis spp.	XP_016906910.1
adult_vs_pupa	100	0.01	100	antitrypsin isoform X1	Apis spp.	XP_028524821.1
adult_vs_pupa	33.597	4.547	100	transmembrane protease serine 11B-like protein	Apis spp.	XP_016771183.1
adult_vs_pupa	16.325	0.033	1.995	mitochondrial-processing peptidase subunit alpha	Apis spp.	XP_003693437.1
adult_vs_pupa	13.656	100	NA	Myosin regulatory light chain	Apis spp.	PBC27154.1
adult_vs_pupa	7.442	4.028	28.225	fibrillin-2	Apis spp.	XP_026301410.1
adult_vs_pupa	0.202	0.101	0.032	vitellogenin-6-like	Apis spp.	XP_006609579.1
adult_vs_pupa	0.154	0.614	0.029	uncharacterized protein LOC102656231	Apis spp.	XP_006561064.1
adult_vs_pupa	0.112	0.91	0.035	vitellogenin-6-like	Apis spp.	XP_028523003.1
adult_vs_pupa	0.039	0.19	0.099	neurofilament heavy polypeptide	Apis spp.	XP_001121746.2
adult_vs_pupa	0.016	0.35	0.024	uncharacterized protein LOC107965485	Apis spp.	XP_016771541.2
adult_vs_pupa	0.011	0.164	0.031	hexamerin 110 isoform X1	Apis spp.	XP_016770154.2
adult_vs_pupa	0.01	0.149	0.029	Hexamerin	Apis spp.	PBC32737.1
adult_vs_pupa	0.01	31.727	0.01	uncharacterized protein LOC102671994	Apis spp.	XP_006607686.1
adult_vs_pupa	0.01	0.251	0.035	cuticle protein 38	Apis spp.	XP_012343539.1
adult_vs_pupa	0.01	0.173	0.01	LOW QUALITY PROTEIN: uncharacterized protein LOC100871656	Apis spp.	XP_031773169.1
larva_vs_adult	100	29.78	4.21941	Hexamerin	Apis spp.	PBC32737.1
larva_vs_adult	100	36.062	2.42131	hexamerin-like isoform X1	Apis spp.	XP_006614368.1
larva_vs_adult	100	8.057	14.7059	hexamerin 110 isoform X1	Apis spp.	XP_016770154.2
larva_vs_adult	100	NA	0.01	neutral alpha-glucosidase AB isoform X1	Apis spp.	XP_031367481.1
larva_vs_adult	52.553	8.88	25.641	vitellogenin-6-like	Apis spp.	XP_006609579.1
larva_vs_adult	35.205	4.833	3.78788	larval-specific very high density lipoprotein precursor	Apis spp.	NP_001318046.1
larva_vs_adult	8.527	3.248	71.4286	uncharacterized protein LOC102676478	Apis spp.	XP_006620698.1
larva_vs_adult	7.048	0.01	2.09644	major royal jelly protein 3	Apis spp.	AAV90959.1
larva_vs_adult	4.667	1.86	21.2766	apolipophorin-III-like protein precursor	Apis spp.	NP_001107670.1
larva_vs_adult	4.486	0.903	18.1818	histone acetyltransferase KAT6B isoform X1	Apis spp.	XP_006620148.1
larva_vs_adult	0.107	27.909	0.45977	uncharacterized protein LOC102681889	Apis spp.	XP_006608737.1
larva_vs_adult	0.085	1.34	0.01	serine protease 53	Apis spp.	XP_001120112.3
larva_vs_adult	0.053	0.01	NA	Myosin regulatory light chain	Apis spp.	PBC27154.1
larva_vs_adult	0.018	0.01	0.775795	uncharacterized protein LOC102654405	Apis spp.	XP_006570633.1
larva_vs_adult	0.01	0.01	0.01	cuticular protein analogous to peritrophins 3-D precursor	Apis spp.	NP_001165850.1
larva_vs_adult	0.01	NA	0.01	Hemocyte protein-glutamine gamma-glutamyltransferase	Apis spp.	PBC33779.1
larva_vs_adult	0.01	0.073	0.399361	fibrillin-2	Apis spp.	XP_003250904.3
larva_vs_adult	0.01	0.01	1.48588	proteoglycan 4	Apis spp.	XP_006562848.2
larva_vs_adult	0.01	0.02	100	probable salivary secreted peptide	Apis spp.	XP_006564764.1
larva_vs_adult	0.01	NA	100	esterase E4-like	Apis spp.	XP_006607974.2
larva_vs_adult	0.01	0.801	0.01	superoxide dismutase [Cu-Zn]-like	Apis spp.	XP_006623725.1
larva_vs_adult	0.01	NA	0.01	sarcoplasmic calcium-binding protein 1	Apis spp.	XP_016906910.1
larva_vs_pupa	100	1.018	8.867	putative cyclin-dependent serine/threonine-protein kinase	Apis spp.	ASQ15625.1
larva_vs_pupa	100	0.388	2.875	Putative acyl-CoA-binding protein	Apis spp.	PBC30183.1
larva_vs_pupa	100	100	NA	serine protease 53	Apis spp.	XP_001120112.3
larva_vs_pupa	100	0.01	NA	antitrypsin isoform X1	Apis spp.	XP_028524821.1
larva_vs_pupa	23.137	0.191	1.042	Hexamerin	Apis spp.	PBC27400.1
larva_vs_pupa	8.248	0.01	NA	alpha-glucosidase	Apis spp.	BAE86926.1
larva_vs_pupa	6.593	0.023	0.403	structural maintenance of chromosomes protein 1A-like	Apis spp.	XP_012343346.2
larva_vs_pupa	5.944	0.597	0.01	mitochondrial-processing peptidase subunit alpha	Apis spp.	XP_003693437.1
larva_vs_pupa	5.795	0.01	45.238	major royal jelly protein 3	Apis spp.	AAV90959.1
larva_vs_pupa	4.566	4.841	4.093	NPC intracellular cholesterol transporter 2	Apis spp.	XP_001120220.1
larva_vs_pupa	3.803	1.014	10.635	ejaculatory bulb-specific protein 3-like	Apis spp.	XP_006617326.1
larva_vs_pupa	2.524	0.183	0.542	hexamerin	Apis spp.	XP_003693399.1
larva_vs_pupa	2.412	0.502	7.712	fibrillin-2	Apis spp.	XP_026301410.1
larva_vs_pupa	2.324	0.373	100	chitooligosaccharidolytic beta-N-acetylglucosaminidase	Apis spp.	XP_003249914.1
larva_vs_pupa	0.348	5.222	2.062	modular serine protease	Apis spp.	XP_001120594.2
larva_vs_pupa	0.283	0.273	0.117	transmembrane protease serine 9-like	Apis spp.	XP_031369884.1
larva_vs_pupa	0.256	0.105	0.47	neurofilament heavy polypeptide	Apis spp.	XP_001121746.2
larva_vs_pupa	0.23	0.01	0.01	uncharacterized protein LOC102671924	Apis spp.	XP_006608996.1
larva_vs_pupa	0.018	0.562	0.03	uncharacterized protein LOC107965485	Apis spp.	XP_016771541.2
larva_vs_pupa	0.01	0.675	0.021	leucine-rich repeat-containing protein 15	Apis spp.	XP_001120937.2
larva_vs_pupa	0.01	0.96	0.059	uncharacterized protein LOC102656231	Apis spp.	XP_006561064.1
larva_vs_pupa	0.01	5.448	0.01	uncharacterized protein LOC102671994	Apis spp.	XP_006607686.1
larva_vs_pupa	0.01	0.01	100	esterase E4-like	Apis spp.	XP_006607974.2
larva_vs_pupa	0.01	0.553	0.01	cuticle protein 38	Apis spp.	XP_012343539.1
larva_vs_pupa	0.01	0.203	0.01	LOW QUALITY PROTEIN: uncharacterized protein LOC100871656	Apis spp.	XP_031773169.1
