# Supplementary material for: The proteomic content of Varroa destructor gut varies according to the developmental stage of its host
Source: PLoS Pathog. 2024 Dec 30;20(12):e1012802. doi: 10.1371/journal.ppat.1012802 (PMC11723617; doi:10.1371/journal.ppat.1012802)
Supplement: S4 Table — (XLSX) [file ppat.1012802.s009.xlsx]

## Sheet: S4 Table
S4 Table. Variability of Apis mellifera proteins between emerging honey bees (one day old) and older adult workers
Description	Accession	Species	Abundance ratio emerging adult vs nurses		Adjusted p-value of the abundance ratio
			Honey bee fat body	Honey bee hemolymph	Honey bee fat body	Honey bee hemolymph
yellow-f-like protein [Apis mellifera]	AAT74557.1	Apis mellifera	100	0.855	7.12431e-17	0.833294
OBP16 [Apis mellifera]	ABD92648.1	Apis mellifera	100	0.01	7.12431e-17	3.65779e-17
hypothetical protein, partial [Apis mellifera]	ADD51172.1	Apis mellifera	100	0.187	7.12431e-17	0.0372157
ATP synthase F0 subunit 6 (mitochondrion) [Apis mellifera syriaca]	AJF44095.1	Apis mellifera syriaca	0.01		7.12431e-17	NA
unnamed protein product [Apis mellifera]	CBF79234.1	Apis mellifera	100	0.01	7.12431e-17	3.65779e-17
apidermin 3 precursor [Apis mellifera]	NP_001078813.1	Apis mellifera	0.01	0.092	7.12431e-17	0.00801197
protein lethal(2)essential for life [Apis mellifera]	XP_001120006.2	Apis mellifera	100	0.809	7.12431e-17	0.761192
neprilysin-4 isoform X1 [Apis mellifera]	XP_001120705.4	Apis mellifera	0.01	4.692	7.12431e-17	0.822159
venom acid phosphatase Acph-1 [Apis mellifera]	XP_001122299.3	Apis mellifera	0.01	2.847	7.12431e-17	0.908396
chitooligosaccharidolytic beta-N-acetylglucosaminidase [Apis mellifera]	XP_003249914.1	Apis mellifera	0.01	1.475	7.12431e-17	0.960107
chymotrypsin inhibitor [Apis mellifera]	XP_003250085.1	Apis mellifera	100	42.487	7.12431e-17	0.0593917
uncharacterized protein LOC100578770 [Apis mellifera]	XP_003251065.2	Apis mellifera	100	31.235	7.12431e-17	0.159755
toll-like receptor 6 [Apis mellifera]	XP_003251505.4	Apis mellifera	0.01	0.078	7.12431e-17	0.00233168
peripheral plasma membrane protein CASK isoform X3 [Apis mellifera]	XP_006559979.1	Apis mellifera	0.01	0.01	7.12431e-17	3.65779e-17
peroxisomal membrane protein PEX14 [Apis mellifera]	XP_006560142.1	Apis mellifera	0.01		7.12431e-17	NA
retinol dehydrogenase 14 [Apis mellifera]	XP_006560213.1	Apis mellifera	100		7.12431e-17	NA
proteoglycan 4 [Apis mellifera]	XP_006562848.2	Apis mellifera	100	2.062	7.12431e-17	0.983252
gamma-glutamylcyclotransferase [Apis mellifera]	XP_006563149.2	Apis mellifera	100	0.625	7.12431e-17	0.709358
cytochrome c oxidase subunit NDUFA4 [Apis mellifera]	XP_006567256.1	Apis mellifera	100		7.12431e-17	NA
uncharacterized protein C14orf119 [Apis mellifera]	XP_006567963.2	Apis mellifera	100	100	7.12431e-17	3.65779e-17
protein lethal(2)essential for life [Apis mellifera]	XP_006568238.2	Apis mellifera	100		7.12431e-17	NA
leucine-rich repeat-containing protein 59 isoform X1 [Apis mellifera]	XP_006568633.1	Apis mellifera	0.01	100	7.12431e-17	3.65779e-17
importin-9 isoform X1 [Apis mellifera]	XP_006568799.1	Apis mellifera	0.01	100	7.12431e-17	3.65779e-17
class E basic helix-loop-helix protein 22 [Apis mellifera]	XP_006568996.1	Apis mellifera	0.01	2.746	7.12431e-17	0.914202
UDP-glucose 4-epimerase isoform X1 [Apis mellifera]	XP_006569373.1	Apis mellifera	100	100	7.12431e-17	3.65779e-17
uncharacterized protein LOC102656640 [Apis mellifera]	XP_006570181.2	Apis mellifera	0.01	0.01	7.12431e-17	3.65779e-17
uncharacterized protein LOC100577043 [Apis mellifera]	XP_006571499.1	Apis mellifera	100	2.841	7.12431e-17	0.925072
plexin-A4 [Apis mellifera]	XP_006571672.1	Apis mellifera	0.01		7.12431e-17	NA
uncharacterized protein LOC408666 [Apis mellifera]	XP_016766389.1	Apis mellifera	100		7.12431e-17	NA
protein toll [Apis mellifera]	XP_016767399.1	Apis mellifera	0.01		7.12431e-17	NA
cytochrome c oxidase subunit 6C isoform X1 [Apis mellifera]	XP_016767967.1	Apis mellifera	100	100	7.12431e-17	3.65779e-17
heavy metal-associated isoprenylated plant protein 33 isoform X1 [Apis mellifera]	XP_016769932.1	Apis mellifera	100	0.037	7.12431e-17	0.00368468
receptor-like protein kinase 7 isoform X1 [Apis mellifera]	XP_016770284.1	Apis mellifera	0.01	100	7.12431e-17	3.65779e-17
troponin I isoform X1 [Apis mellifera]	XP_016773473.1	Apis mellifera	100	8.575	7.12431e-17	0.561266
uncharacterized protein LOC726980 [Apis mellifera]	XP_026295826.1	Apis mellifera	100	0.01	7.12431e-17	3.65779e-17
transport and Golgi organization protein 1 isoform X1 [Apis mellifera]	XP_026295881.1	Apis mellifera	0.01	0.01	7.12431e-17	3.65779e-17
beta-mannosidase [Apis mellifera]	XP_026296438.1	Apis mellifera	0.01		7.12431e-17	NA
autophagy-related protein 2 homolog B isoform X1 [Apis mellifera]	XP_026296804.1	Apis mellifera	100		7.12431e-17	NA
fat-like cadherin-related tumor suppressor homolog isoform X1 [Apis mellifera]	XP_026296980.1	Apis mellifera	0.01	0.255	7.12431e-17	0.258046
uncharacterized protein LOC113218907 [Apis mellifera]	XP_026297690.1	Apis mellifera	100	100	7.12431e-17	3.65779e-17
basement membrane-specific heparan sulfate proteoglycan core protein isoform X9 [Apis mellifera]	XP_026298180.1	Apis mellifera	100	100	7.12431e-17	3.65779e-17
ras-interacting protein RIP3-like [Apis mellifera]	XP_026299156.1	Apis mellifera	0.01		7.12431e-17	NA
larval cuticle protein LCP-17 isoform X1 [Apis mellifera]	XP_026300413.1	Apis mellifera	0.01	17.607	7.12431e-17	0.24485
mucin-2-like [Apis mellifera]	XP_026300424.1	Apis mellifera	0.01	100	7.12431e-17	3.65779e-17
probable cytochrome P450 6a14 [Apis mellifera]	XP_026300530.1	Apis mellifera	0.01	0.01	7.12431e-17	3.65779e-17
protein draper isoform X1 [Apis mellifera]	XP_026301117.1	Apis mellifera	100	100	7.12431e-17	3.65779e-17
uncharacterized protein LOC550975 isoform X1 [Apis mellifera]	XP_026301726.1	Apis mellifera	0.01	0.01	7.12431e-17	3.65779e-17
KH domain-containing, RNA-binding, signal transduction-associated protein 2 isoform X1 [Apis mellifera]	XP_392246.3	Apis mellifera	100	100	7.12431e-17	3.65779e-17
glyoxylate reductase/hydroxypyruvate reductase [Apis mellifera]	XP_393528.3	Apis mellifera	0.01	0.517	7.12431e-17	0.494113
mitochondrial pyruvate carrier 3 [Apis mellifera]	XP_396637.3	Apis mellifera	0.01		7.12431e-17	NA
acyl-CoA synthetase short-chain family member 3, mitochondrial isoform X1 [Apis mellifera]	XP_397379.4	Apis mellifera	0.01	0.911	7.12431e-17	0.827371
vitellogenin, partial [Apis mellifera]	AEQ58734.1	Apis mellifera	0.01	0.01	7.12431e-17	3.65779e-17
TPA_exp: troponin T isoform 4 [Apis mellifera]	DAA05517.1	Apis mellifera	0.01	2.331	7.12431e-17	0.991323
60 kDa SS-A/Ro ribonucleoprotein [Apis mellifera]	XP_001119982.2	Apis mellifera	100	100	7.12431e-17	3.65779e-17
farnesol dehydrogenase [Apis mellifera]	XP_001120613.2	Apis mellifera	100	2.996	7.12431e-17	0.940851
39S ribosomal protein L41, mitochondrial [Apis mellifera]	XP_001120690.1	Apis mellifera	100		7.12431e-17	NA
DNA ligase 1 [Apis mellifera]	XP_001121491.2	Apis mellifera	100	0.01	7.12431e-17	3.65779e-17
rabankyrin-5 isoform X1 [Apis mellifera]	XP_001122042.3	Apis mellifera	100		7.12431e-17	NA
inositol monophosphatase 2 [Apis mellifera]	XP_001122213.5	Apis mellifera	100	3.666	7.12431e-17	0.861793
protein FAM98B [Apis mellifera]	XP_001122401.3	Apis mellifera	100		7.12431e-17	NA
serine/threonine-protein kinase OSR1 isoform X1 [Apis mellifera]	XP_006559521.1	Apis mellifera	0.01	16.411	7.12431e-17	0.36552
SET domain-containing protein SmydA-8 isoform X1 [Apis mellifera]	XP_006564345.2	Apis mellifera	0.01	100	7.12431e-17	3.65779e-17
CDGSH iron-sulfur domain-containing protein 3, mitochondrial [Apis mellifera]	XP_006565002.1	Apis mellifera	100	2.589	7.12431e-17	0.928516
uncharacterized F-box/LRR-repeat protein C02F5.7 isoform X1 [Apis mellifera]	XP_006570882.1	Apis mellifera	0.01	21.677	7.12431e-17	0.181085
cytochrome P450 4c3 [Apis mellifera]	XP_016767691.1	Apis mellifera	100		7.12431e-17	NA
glucosylceramidase-like isoform X1 [Apis mellifera]	XP_016768147.1	Apis mellifera	0.01	100	7.12431e-17	3.65779e-17
uncharacterized protein LOC409363 [Apis mellifera]	XP_016770523.2	Apis mellifera	0.01	100	7.12431e-17	3.65779e-17
probable leucine--tRNA ligase, mitochondrial isoform X1 [Apis mellifera]	XP_016771837.1	Apis mellifera	100	0.01	7.12431e-17	3.65779e-17
putative mediator of RNA polymerase II transcription subunit 26 [Apis mellifera]	XP_016772434.2	Apis mellifera	0.01	100	7.12431e-17	3.65779e-17
HBS1-like protein isoform X1 [Apis mellifera]	XP_016772823.1	Apis mellifera	100	0.777	7.12431e-17	0.794212
uncharacterized protein LOC107964006 [Apis mellifera]	XP_026296413.1	Apis mellifera	100	88.502	7.12431e-17	0.000309465
39S ribosomal protein L39, mitochondrial [Apis mellifera]	XP_026298031.1	Apis mellifera	100	100	7.12431e-17	3.65779e-17
ran GTPase-activating protein 1 isoform X1 [Apis mellifera]	XP_395378.4	Apis mellifera	0.01	100	7.12431e-17	3.65779e-17
enoyl-CoA delta isomerase 1, mitochondrial [Apis mellifera]	XP_624385.4	Apis mellifera	100		7.12431e-17	NA
vitellogenin, partial [Apis mellifera]	AEQ58512.1	Apis mellifera	0.011	0.622	7.74648e-09	0.414404
chemosensory protein 1 [Apis mellifera]	ABH88169.1	Apis mellifera	0.017	0.255	2.52695e-07	0.125452
vitellogenin, partial [Apis mellifera]	AEQ58461.1	Apis mellifera	0.023	0.066	1.87148e-06	0.00257986
uncharacterized protein LOC552461 [Apis mellifera]	XP_624838.1	Apis mellifera	0.026	2.684	1.28234e-05	0.904918
vitellogenin, partial [Apis mellifera mellifera]	AHY24754.1	Apis mellifera mellifera	0.034	0.071	2.13744e-05	0.00334908
vitellogenin, partial [Apis mellifera]	AEQ58276.1	Apis mellifera	0.036	3.368	2.87568e-05	0.918393
vitellogenin precursor [Apis mellifera]	NP_001011578.1	Apis mellifera	0.055	0.176	0.000338777	0.0526292
basigin [Apis mellifera]	XP_016770942.2	Apis mellifera	48.525	1.85	0.00128042	0.952173
acyl-CoA Delta(11) desaturase isoform X1 [Apis mellifera]	XP_026296169.1	Apis mellifera	0.076	1.318	0.00174893	0.883416
uncharacterized protein LOC725305 [Apis mellifera]	XP_006572650.1	Apis mellifera	0.077	0.67	0.00183717	0.611858
protein THEM6 [Apis mellifera]	XP_624591.1	Apis mellifera	0.015	100	0.00234287	3.65779e-17
hydroxymethylglutaryl-CoA synthase 1 isoform X1 [Apis mellifera]	XP_397202.1	Apis mellifera	0.098	7.491	0.00552226	0.67294
interaptin [Apis mellifera]	XP_026299471.1	Apis mellifera	0.099	9.887	0.00586297	0.447679
OBP3 [Apis mellifera]	ABD92639.1	Apis mellifera	0.109	1.508	0.00855165	0.937434
formin-1 isoform X1 [Apis mellifera]	XP_016766411.2	Apis mellifera	97.02	0.563	0.0123519	0.419837
myosin regulatory light chain 2 [Apis mellifera]	XP_006558384.1	Apis mellifera	15.291	3.974	0.019934	0.727451
alpha-L-fucosidase isoform X1 [Apis mellifera]	XP_016772826.1	Apis mellifera	68.489	0.261	0.020364	0.22027
alanine--glyoxylate aminotransferase 2-like [Apis mellifera]	XP_006560649.2	Apis mellifera	51.773	36.099	0.0254994	0.0804239
upstream activation factor subunit spp27 [Apis mellifera]	XP_392065.2	Apis mellifera	13.345	10.329	0.0257665	0.23549
esterase E4 [Apis mellifera]	XP_393293.2	Apis mellifera	0.147	0.037	0.0280238	0.000275211
secapin-2 precursor [Apis mellifera]	AEM44813.1	Apis mellifera	0.065	0.355	0.0358457	0.391389
uncharacterized protein LOC726118 [Apis mellifera]	XP_001120695.1	Apis mellifera	15.607		0.0372076	NA
uncharacterized protein LOC552024 [Apis mellifera]	XP_624408.3	Apis mellifera	0.17	1.124	0.0466699	0.830756
cytochrome b-c1 complex subunit 8 [Apis mellifera]	XP_001122467.1	Apis mellifera	35.595	0.01	0.0468082	3.65779e-17
cytochrome P450 6k1 [Apis mellifera]	XP_006564499.3	Apis mellifera	0.19	0.929	0.0496602	0.822159
multifunctional protein ADE2 [Apis mellifera]	XP_624351.3	Apis mellifera	0.103	100	0.0593322	3.65779e-17
protein N-terminal glutamine amidohydrolase isoform X1 [Apis mellifera]	XP_006558558.3	Apis mellifera	39.555	100	0.0665415	3.65779e-17
uncharacterized protein LOC724126 [Apis mellifera]	XP_001119858.2	Apis mellifera	0.053	0.01	0.0773584	3.65779e-17
eukaryotic translation initiation factor 4B [Apis mellifera]	XP_026296194.1	Apis mellifera	34.425	100	0.0822412	3.65779e-17
alpha-glucosidase precursor [Apis mellifera]	NP_001035349.1	Apis mellifera	0.051	100	0.0849937	3.65779e-17
guanylate kinase isoform X1 [Apis mellifera]	XP_026296546.1	Apis mellifera	42.216	0.062	0.0882855	0.0317916
uncharacterized protein LOC100576271 isoform X1 [Apis mellifera]	XP_026298841.1	Apis mellifera	43.33	0.045	0.103055	0.00978
putative uncharacterized protein DDB_G0281733 [Apis mellifera]	XP_016769639.2	Apis mellifera	28.116	100	0.137133	3.65779e-17
protein amnionless [Apis mellifera]	XP_003250135.2	Apis mellifera	0.101	0.01	0.16089	3.65779e-17
androgen-dependent TFPI-regulating protein isoform X1 [Apis mellifera]	XP_026295194.1	Apis mellifera	24.317	100	0.171875	3.65779e-17
lysophospholipase-like protein 1 [Apis mellifera]	XP_006567959.1	Apis mellifera	0.084	100	0.17197	3.65779e-17
kinectin isoform X7 [Apis mellifera]	XP_026296867.1	Apis mellifera	17.869	100	0.26806	3.65779e-17
probable salivary secreted peptide [Apis mellifera]	XP_006564764.1	Apis mellifera	16.118	0.01	0.301868	3.65779e-17
uncharacterized protein LOC102655243 [Apis mellifera]	XP_016772171.1	Apis mellifera	0.118	100	0.307862	3.65779e-17
uncharacterized protein LOC100577198 isoform X1 [Apis mellifera]	XP_026299274.1	Apis mellifera	0.166	100	0.313831	3.65779e-17
ragulator complex protein LAMTOR4 homolog isoform X1 [Apis mellifera]	XP_001119944.1	Apis mellifera	12.84	100	0.332795	3.65779e-17
uncharacterized protein LOC408570 [Apis mellifera]	XP_397511.4	Apis mellifera	0.126	0.01	0.334014	3.65779e-17
odorant binding protein 15 precursor [Apis mellifera]	NP_001035298.1	Apis mellifera	11.028	0.014	0.337508	2.77034e-06
transport and Golgi organization protein 11 [Apis mellifera]	XP_624253.2	Apis mellifera	15.638	100	0.356208	3.65779e-17
uncharacterized protein LOC409665 isoform X1 [Apis mellifera]	XP_026301373.1	Apis mellifera	11.711	0.01	0.379238	3.65779e-17
uncharacterized protein C7orf50 homolog [Apis mellifera]	XP_006565007.3	Apis mellifera	9.977	100	0.422989	3.65779e-17
alpha-2-macroglobulin-like protein 1 isoform X1 [Apis mellifera]	XP_006565503.2	Apis mellifera	0.284	0.059	0.451538	0.00165889
uncharacterized protein LOC408280 [Apis mellifera]	XP_397488.4	Apis mellifera	0.338	0.077	0.462675	0.0044605
uncharacterized protein LOC552320 [Apis mellifera]	XP_624698.2	Apis mellifera	8.485	0.01	0.510198	3.65779e-17
sequestosome-1 [Apis mellifera]	XP_392222.3	Apis mellifera	0.284	0.067	0.538991	0.00266307
NADH dehydrogenase [ubiquinone] iron-sulfur protein 4, mitochondrial [Apis mellifera]	XP_001123307.2	Apis mellifera	8.941	100	0.542715	3.65779e-17
probable calcium-binding protein CML11 isoform X2 [Apis mellifera]	XP_006568277.2	Apis mellifera	7.245	100	0.549947	3.65779e-17
mevalonate kinase isoform X2 [Apis mellifera]	XP_006558673.1	Apis mellifera	9.334	100	0.566623	3.65779e-17
tropomyosin [Apis mellifera]	XP_623646.2	Apis mellifera	0.333	100	0.601128	3.65779e-17
activator of 90 kDa heat shock protein ATPase homolog 1 [Apis mellifera]	XP_624111.1	Apis mellifera	0.276	100	0.614213	3.65779e-17
abaecin precursor, partial [Apis mellifera]	AAL35348.1	Apis mellifera	0.337	0.01	0.614627	3.65779e-17
serine protease inhibitor 27A isoform X1 [Apis mellifera]	XP_001122067.3	Apis mellifera	5.673	0.169	0.623342	0.0479971
scavenger receptor class B member 1 [Apis mellifera]	XP_026301705.1	Apis mellifera	0.345	0.198	0.626246	0.0421212
serine protease inhibitor 3 [Apis mellifera]	XP_003250953.1	Apis mellifera	6.011	0.01	0.649306	3.65779e-17
DNA ligase 1 isoform X1 [Apis mellifera]	XP_006568298.3	Apis mellifera	5.663	100	0.658912	3.65779e-17
gram-negative bacteria-binding protein 1-2 precursor [Apis mellifera]	NP_001157186.1	Apis mellifera	0.416	0.14	0.69175	0.0290126
protein artichoke [Apis mellifera]	XP_016766933.1	Apis mellifera	0.616	0.102	0.696704	0.01101
uncharacterized protein LOC724221 [Apis mellifera]	XP_026296949.1	Apis mellifera	5.434	0.01	0.697718	3.65779e-17
vacuolar protein sorting-associated protein 27 [Apis mellifera]	XP_006559915.2	Apis mellifera	5.355	100	0.699291	3.65779e-17
cytochrome P450 6k1 [Apis mellifera]	XP_624795.3	Apis mellifera	0.315	0.01	0.702396	3.65779e-17
nucleoside diphosphate-linked moiety X motif 6 [Apis mellifera]	XP_026299682.1	Apis mellifera	0.37	100	0.703316	3.65779e-17
probable JmjC domain-containing histone demethylation protein 2C isoform X1 [Apis mellifera]	XP_006560193.2	Apis mellifera	5.072	100	0.707946	3.65779e-17
uncharacterized protein LOC100578816 [Apis mellifera]	XP_003250660.1	Apis mellifera	3.655	21.097	0.736688	0.0491971
uncharacterized protein LOC725078 isoform X1 [Apis mellifera]	XP_006571147.1	Apis mellifera	4.473	100	0.736688	3.65779e-17
bifunctional coenzyme A synthase [Apis mellifera]	XP_026297500.1	Apis mellifera	0.482	79.815	0.736962	0.0202201
omega-conotoxin-like protein 1 [Apis mellifera]	XP_006560077.1	Apis mellifera	2.85	100	0.740167	3.65779e-17
venom carboxylesterase-6-like [Apis mellifera]	XP_391943.1	Apis mellifera	0.478	0.086	0.748798	0.0373093
uncharacterized protein LOC726429 [Apis mellifera]	XP_001120848.2	Apis mellifera	0.454	100	0.76246	3.65779e-17
chymotrypsin inhibitor [Apis mellifera]	XP_001121077.2	Apis mellifera	4.859	100	0.762685	3.65779e-17
protein VAC14 homolog [Apis mellifera]	XP_026297455.1	Apis mellifera	3.893	100	0.764956	3.65779e-17
FUN14 domain-containing protein 1 isoform X1 [Apis mellifera]	XP_003250006.1	Apis mellifera	3.405	100	0.774323	3.65779e-17
filamin-like isoform X5 [Apis mellifera]	XP_026295735.1	Apis mellifera	0.468	100	0.779087	3.65779e-17
NPC intracellular cholesterol transporter 2 homolog a [Apis mellifera]	XP_001120140.3	Apis mellifera	3.637	0.157	0.810848	0.0398897
28S ribosomal protein S29, mitochondrial isoform X1 [Apis mellifera]	XP_006568235.1	Apis mellifera	0.532	100	0.81217	3.65779e-17
G-protein-signaling modulator 2 [Apis mellifera]	XP_393796.4	Apis mellifera	3.499	100	0.816111	3.65779e-17
xaa-Pro aminopeptidase 3 [Apis mellifera]	XP_003251824.1	Apis mellifera	4.085	0.01	0.816868	3.65779e-17
tetratricopeptide repeat protein 1 [Apis mellifera]	XP_006560910.1	Apis mellifera	0.529	100	0.820892	3.65779e-17
uroporphyrinogen decarboxylase [Apis mellifera]	XP_026296512.1	Apis mellifera	2.811	32.468	0.828633	0.0237595
mitochondrial inner membrane protein OXA1L [Apis mellifera]	XP_006566384.1	Apis mellifera	3.185	100	0.834398	3.65779e-17
1,2-dihydroxy-3-keto-5-methylthiopentene dioxygenase isoform X1 [Apis mellifera]	XP_624227.2	Apis mellifera	3.337	100	0.834398	3.65779e-17
serine/threonine-protein phosphatase 6 regulatory subunit 3 isoform X1 [Apis mellifera]	XP_006559057.1	Apis mellifera	0.575	100	0.843612	3.65779e-17
uncharacterized protein LOC100577680 [Apis mellifera]	XP_003249362.1	Apis mellifera	0.634	0.01	0.845987	3.65779e-17
major royal jelly protein MRJP1 [Apis mellifera]	AAC61895.1	Apis mellifera	0.777	0.069	0.863102	0.00305241
tRNA (cytosine(34)-C(5))-methyltransferase [Apis mellifera]	XP_016767161.1	Apis mellifera	2.818	0.01	0.886711	3.65779e-17
uncharacterized protein LOC100577803 [Apis mellifera]	XP_016767605.2	Apis mellifera	3.36	100	0.889657	3.65779e-17
box A-binding factor isoform X1 [Apis mellifera]	XP_016769880.2	Apis mellifera	2.79	100	0.891232	3.65779e-17
vacuolar protein-sorting-associated protein 25 [Apis mellifera]	XP_395839.1	Apis mellifera	0.705	100	0.895064	3.65779e-17
IRP30 [Apis mellifera]	AEV56636.1	Apis mellifera	0.848	0.016	0.896509	5.27475e-06
inosine triphosphate pyrophosphatase [Apis mellifera]	XP_003249477.1	Apis mellifera	2.806	100	0.90117	3.65779e-17
single-stranded DNA-binding protein, mitochondrial [Apis mellifera]	XP_026298491.1	Apis mellifera	0.766	100	0.902383	3.65779e-17
UDP-glucuronosyltransferase 1-3 [Apis mellifera]	XP_392319.3	Apis mellifera	0.715	0.01	0.903835	3.65779e-17
elongation factor G, mitochondrial [Apis mellifera]	XP_006571218.1	Apis mellifera	0.762	0.01	0.906914	3.65779e-17
uncharacterized protein LOC409695 isoform X1 [Apis mellifera]	XP_026299539.1	Apis mellifera	2.398	0.01	0.909491	3.65779e-17
probable uridine nucleosidase 2 [Apis mellifera]	XP_016768985.2	Apis mellifera	0.782	0.167	0.909984	0.0461814
alpha-glucosidase [Apis mellifera]	BAE86928.1	Apis mellifera	2.42	0.069	0.912043	0.00302267
UDP-glucuronosyltransferase 1-3 [Apis mellifera]	XP_026297082.1	Apis mellifera	0.827	100	0.917189	3.65779e-17
gephyrin isoform X1 [Apis mellifera]	XP_026294637.1	Apis mellifera	0.836	100	0.918356	3.65779e-17
adapter molecule Crk [Apis mellifera]	XP_006560280.1	Apis mellifera	0.85	0.01	0.918356	3.65779e-17
uncharacterized protein LOC725881 [Apis mellifera]	XP_006571016.1	Apis mellifera	0.865	100	0.92208	3.65779e-17
protein-L-isoaspartate(D-aspartate) O-methyltransferase isoform X1 [Apis mellifera]	XP_026296146.1	Apis mellifera	2.735	100	0.922611	3.65779e-17
uncharacterized protein LOC113218812 isoform X1 [Apis mellifera]	XP_026296853.1	Apis mellifera	0.852	22.448	0.923437	0.0371926
protein mesh [Apis mellifera]	XP_016770967.1	Apis mellifera	0.794	0.079	0.92453	0.0455333
homogentisate 1,2-dioxygenase [Apis mellifera]	XP_026295193.1	Apis mellifera	0.933	100	0.926493	3.65779e-17
prefoldin subunit 1 [Apis mellifera]	XP_003250481.1	Apis mellifera	2.172	100	0.926697	3.65779e-17
diacylglycerol O-acyltransferase 1 isoform X1 [Apis mellifera]	XP_016771313.1	Apis mellifera	2.292	100	0.935446	3.65779e-17
12 kDa FK506-binding protein [Apis mellifera]	XP_016772675.1	Apis mellifera	1.829	28.776	0.938984	0.0174427
flocculation protein FLO11 [Apis mellifera]	XP_026301178.1	Apis mellifera	1.018	0.01	0.941207	3.65779e-17
la-related protein 4 isoform X1 [Apis mellifera]	XP_026298480.1	Apis mellifera	2.272	0.031	0.942476	0.00244787
coatomer subunit zeta-1 isoform X2 [Apis mellifera]	XP_016771931.1	Apis mellifera	0.962	100	0.945794	3.65779e-17
LOW QUALITY PROTEIN: zonadhesin [Apis mellifera]	XP_006559381.2	Apis mellifera	1.016	84.406	0.955968	0.00284653
peroxidasin [Apis mellifera]	XP_006569700.2	Apis mellifera	1.764	100	0.956091	3.65779e-17
major royal jelly protein 4 isoform X1 [Apis mellifera]	XP_026299317.1	Apis mellifera	0.951	0.01	0.956091	3.65779e-17
eukaryotic translation initiation factor 3 subunit F-like [Apis mellifera]	XP_001122875.1	Apis mellifera	1.142	0.01	0.966429	3.65779e-17
low-density lipoprotein receptor isoform X6 [Apis mellifera]	XP_026296465.1	Apis mellifera	1.144	100	0.971415	3.65779e-17
peptidoglycan-recognition protein S2 precursor [Apis mellifera]	NP_001157188.1	Apis mellifera	1.784	0.169	0.97754	0.0477167
neurochondrin homolog [Apis mellifera]	XP_006567699.1	Apis mellifera	1.518	22.845	0.97754	0.0402076
uncharacterized protein LOC100576814 isoform X1 [Apis mellifera]	XP_026300866.1	Apis mellifera	1.525	100	0.989479	3.65779e-17
probable 26S proteasome non-ATPase regulatory subunit 3 [Apis mellifera]	XP_006572172.1	Apis mellifera	1.313	67.864	0.991077	0.016322
uncharacterized protein LOC725148 [Apis mellifera]	XP_006567672.1	Apis mellifera	1.421	0.136	0.991509	0.0125435
nucleoprotein TPR isoform X1 [Apis mellifera]	XP_026298920.1	Apis mellifera	1.37	100	0.993477	3.65779e-17
uncharacterized protein LOC725324 isoform X1 [Apis mellifera]	XP_001121184.1	Apis mellifera		100	NA	3.65779e-17
putative epidermal cell surface receptor isoform X1 [Apis mellifera]	XP_016767851.2	Apis mellifera		0.01	NA	3.65779e-17
farnesyl pyrophosphate synthase [Apis mellifera]	XP_016772838.2	Apis mellifera		100	NA	3.65779e-17
acyl-CoA Delta(11) desaturase isoform X1 [Apis mellifera]	XP_026295890.1	Apis mellifera		0.01	NA	3.65779e-17
extensin [Apis mellifera]	XP_026296145.1	Apis mellifera		0.01	NA	3.65779e-17
nuclear factor of activated T-cells 5 isoform X1 [Apis mellifera]	XP_026299626.1	Apis mellifera		0.01	NA	3.65779e-17
peptidyl-prolyl cis-trans isomerase FKBP53 isoform X1 [Apis mellifera]	XP_026299872.1	Apis mellifera		100	NA	3.65779e-17
xaa-Pro aminopeptidase ApepP isoform X1 [Apis mellifera]	XP_394094.2	Apis mellifera		100	NA	3.65779e-17
trichohyalin isoform X1 [Apis mellifera]	XP_026299363.1	Apis mellifera	0.109	2.612	0.054627	0.968431
transcription factor SPT20 homolog [Apis mellifera]	XP_393342.3	Apis mellifera	36.75		0.0578849	NA
ATP synthase subunit e, mitochondrial [Apis mellifera]	XP_624249.1	Apis mellifera	17.441	1.778	0.0645853	0.941356
peroxidase isoform X1 [Apis mellifera]	XP_026297653.1	Apis mellifera	0.199	0.8	0.077385	0.665622
uncharacterized protein LOC100577614 isoform X1 [Apis mellifera]	XP_026295857.1	Apis mellifera	0.05		0.0786168	NA
catalase isoform X1 [Apis mellifera]	XP_026296889.1	Apis mellifera	0.202	1.68	0.0811646	0.971537
uncharacterized protein DDB_G0283357 [Apis mellifera]	XP_001121241.3	Apis mellifera	0.087	0.354	0.0817876	0.349039
glucose dehydrogenase [FAD, quinone] [Apis mellifera]	XP_392145.3	Apis mellifera	0.206	0.286	0.0864097	0.159169
muscle LIM protein Mlp84B isoform X1 [Apis mellifera]	XP_016769117.1	Apis mellifera	14.965	0.29	0.0893483	0.294849
short-chain dehydrogenase/reductase isoform X1 [Apis mellifera]	XP_026301049.1	Apis mellifera	9.152	3.703	0.0907392	0.761945
cytochrome b-c1 complex subunit 6, mitochondrial [Apis mellifera]	XP_001122063.2	Apis mellifera	0.166	3.52	0.0968474	0.844904
NPC intracellular cholesterol transporter 1 isoform X1 [Apis mellifera]	XP_026299890.1	Apis mellifera	39.456	0.205	0.0973872	0.220008
coiled-coil domain-containing protein 58 [Apis mellifera]	XP_001121747.1	Apis mellifera	12.494	1.057	0.101374	0.876657
neuromodulin isoform X1 [Apis mellifera]	XP_006561152.1	Apis mellifera	0.066	5.405	0.10339	0.675904
protein PAT1 homolog 1 isoform X1 [Apis mellifera]	XP_026301892.1	Apis mellifera	42.279		0.110442	NA
ATPase family AAA domain-containing protein 3A homolog [Apis mellifera]	XP_006557761.1	Apis mellifera	8.658	1.28	0.127283	0.874243
esterase FE4 isoform X1 [Apis mellifera]	XP_392696.5	Apis mellifera	0.242	1.327	0.134034	0.861058
leucine-rich repeat-containing protein 70 [Apis mellifera]	XP_016772427.1	Apis mellifera	0.242	0.224	0.134095	0.0953387
uncharacterized protein LOC726611 [Apis mellifera]	XP_001122336.3	Apis mellifera	27.134	0.363	0.141032	0.441867
uncharacterized protein LOC412543 isoform X1 [Apis mellifera]	XP_623146.2	Apis mellifera	7.569	2.914	0.150075	0.939002
uncharacterized protein LOC411317 precursor [Apis mellifera]	NP_001229927.2	Apis mellifera	29.894	0.416	0.152109	0.498215
profilin [Apis mellifera]	AAS50159.2	Apis mellifera	7.516	5.083	0.152945	0.5948
putative fatty acyl-CoA reductase [Apis mellifera]	ADJ56409.1	Apis mellifera	0.256	2.078	0.154331	0.989641
juvenile hormone esterase precursor [Apis mellifera]	NP_001011563.1	Apis mellifera	0.258	1.791	0.157576	0.984947
hydroxymethylglutaryl-CoA lyase, mitochondrial [Apis mellifera]	XP_006560725.1	Apis mellifera	24.174		0.158593	NA
bifunctional purine biosynthesis protein PURH [Apis mellifera]	XP_395924.2	Apis mellifera	0.264	0.865	0.164069	0.703952
alpha-N-acetylgalactosaminidase [Apis mellifera]	XP_006570321.2	Apis mellifera	7.26	0.971	0.165371	0.800574
cytochrome P450 4G11 isoform X1 [Apis mellifera]	XP_016772392.1	Apis mellifera	0.268	1.246	0.171288	0.872158
lysosomal alpha-glucosidase [Apis mellifera]	XP_392880.5	Apis mellifera	7.114	2.441	0.1728	0.961508
dehydrogenase/reductase SDR family member 4 [Apis mellifera]	XP_026298954.1	Apis mellifera	0.182	0.376	0.173182	0.459792
SEC23-interacting protein isoform X1 [Apis mellifera]	XP_003251782.2	Apis mellifera	25.975		0.173518	NA
LOW QUALITY PROTEIN: probable tRNA (guanine(26)-N(2))-dimethyltransferase [Apis mellifera]	XP_006561085.2	Apis mellifera	0.272	2.436	0.175094	0.933592
hexamerin [Apis mellifera]	ABR45905.1	Apis mellifera	6.94	2.705	0.182633	0.901601
asparagine-rich protein [Apis mellifera]	XP_625001.2	Apis mellifera	27.253	0.885	0.182633	0.831881
myosin heavy chain, muscle isoform X1 [Apis mellifera]	XP_006569857.1	Apis mellifera	6.787	1.803	0.19096	0.987327
2-hydroxyacyl-CoA lyase 1-like [Apis mellifera]	NP_001264229.1	Apis mellifera	0.204	1.388	0.195341	0.906997
uncharacterized protein LOC551170 isoform X1 [Apis mellifera]	XP_026295443.1	Apis mellifera	0.082	1.921	0.19651	0.969624
aldose 1-epimerase isoform X1 [Apis mellifera]	XP_026301659.1	Apis mellifera	0.294	0.261	0.197009	0.131579
mitochondrial import inner membrane translocase subunit Tim13 [Apis mellifera]	XP_001121522.1	Apis mellifera	8.477	0.73	0.197148	0.662062
cysteine-rich with EGF-like domain protein 2 [Apis mellifera]	XP_394353.3	Apis mellifera	22.126		0.208174	NA
arginase-1 isoform X1 [Apis mellifera]	XP_624935.3	Apis mellifera	0.297	1.461	0.213638	0.931406
glycerol-3-phosphate dehydrogenase isoform X2 [Apis mellifera]	XP_026298414.1	Apis mellifera	0.301	2.335	0.221641	0.943951
actin-related protein 2/3 complex subunit 5 [Apis mellifera]	XP_006559771.1	Apis mellifera	9.615	3.043	0.224166	0.95199
hydroxyacid oxidase 1 [Apis mellifera]	XP_625149.1	Apis mellifera	0.303	2.052	0.224881	0.987329
myosin light chain alkali isoform X1 [Apis mellifera]	XP_006558909.1	Apis mellifera	8.528	3.261	0.224933	0.88478
alcohol dehydrogenase [NADP(+)] isoform X1 [Apis mellifera]	XP_026296719.1	Apis mellifera	18.748	27.766	0.228649	0.100701
putative cyclin-dependent serine/threonine-protein kinase [Apis mellifera]	ASQ15625.1	Apis mellifera	0.308	1.302	0.233408	0.89093
pseudouridine-metabolizing bifunctional protein C1861.05 [Apis mellifera]	XP_026299206.1	Apis mellifera	0.109	1.376	0.237807	0.932882
glyoxylate reductase/hydroxypyruvate reductase isoform X1 [Apis mellifera]	XP_003250454.1	Apis mellifera	0.131		0.23979	NA
transferrin [Apis mellifera]	AAO39761.1	Apis mellifera	0.318	0.549	0.246641	0.458263
ATP synthase subunit b, mitochondrial [Apis mellifera]	XP_006559199.1	Apis mellifera	6.318	2.657	0.248183	0.978284
very-long-chain 3-oxoacyl-CoA reductase [Apis mellifera]	XP_001121130.1	Apis mellifera	0.324	0.269	0.256126	0.185524
fasciclin-2 isoform X1 [Apis mellifera]	XP_006560181.1	Apis mellifera	16.752	0.391	0.258114	0.19993
trifunctional purine biosynthetic protein adenosine-3 isoform X1 [Apis mellifera]	XP_006569265.3	Apis mellifera	0.307	4.255	0.268547	0.861366
uncharacterized protein LOC410087 [Apis mellifera]	XP_026294937.1	Apis mellifera	17.039	7.563	0.272622	0.614366
ubiquitin-fold modifier 1 isoform X2 [Apis mellifera]	XP_001120363.1	Apis mellifera	0.333	2.067	0.273086	0.989429
odorant binding protein ASP4 [Apis mellifera]	AAL60417.1	Apis mellifera	0.141	0.248	0.273646	0.367986
uncharacterized protein LOC408677 isoform X6 [Apis mellifera]	XP_006568915.2	Apis mellifera	5.735	3.198	0.275991	0.831881
juvenile hormone epoxide hydrolase 1 [Apis mellifera]	XP_394922.3	Apis mellifera	0.338	4.362	0.280167	0.705186
uncharacterized protein LOC726722 [Apis mellifera]	XP_026297324.1	Apis mellifera	5.671	1.29	0.281247	0.886799
transmembrane protein 53-A [Apis mellifera]	XP_006568882.1	Apis mellifera	5.655	1.287	0.282814	0.879193
multiple inositol polyphosphate phosphatase 1 [Apis mellifera]	XP_006565014.2	Apis mellifera	15.77	28.095	0.283397	0.12673
spectrin beta chain, non-erythrocytic 5 isoform X1 [Apis mellifera]	XP_006558861.1	Apis mellifera	5.624	1.405	0.286751	0.874321
pyruvate carboxylase, mitochondrial isoform X2 [Apis mellifera]	XP_006568107.1	Apis mellifera	0.116		0.289539	NA
apoptosis-inducing factor 1, mitochondrial [Apis mellifera]	XP_006563283.2	Apis mellifera	6.2	3.497	0.296932	0.917867
uncharacterized protein LOC725122 isoform X2 [Apis mellifera]	XP_016766866.1	Apis mellifera	0.228	0.225	0.304429	0.16918
C-1-tetrahydrofolate synthase, cytoplasmic isoform X1 [Apis mellifera]	XP_026296472.1	Apis mellifera	0.352	1.795	0.305965	0.986208
uncharacterized protein LOC413697 [Apis mellifera]	XP_397138.5	Apis mellifera	0.352	2.631	0.307599	0.909429
39S ribosomal protein L12, mitochondrial [Apis mellifera]	XP_393417.3	Apis mellifera	6.651	0.294	0.310531	0.379016
major royal jelly protein 3 [Apis mellifera carnica]	AAV90959.1	Apis mellifera carnica	0.164	4.928	0.31068	0.815461
NIF3-like protein 1 isoform X2 [Apis mellifera]	XP_006569643.2	Apis mellifera	7.962	1.466	0.31068	0.875434
prostaglandin reductase 1 [Apis mellifera]	XP_394852.2	Apis mellifera	5.392	1.998	0.311999	0.987937
vesicular integral-membrane protein VIP36 isoform X1 [Apis mellifera]	XP_016772029.1	Apis mellifera	7.151	4.201	0.316587	0.861058
NADH dehydrogenase [ubiquinone] iron-sulfur protein 5 [Apis mellifera]	NP_001155303.1	Apis mellifera	13.941	1.641	0.319323	0.976083
glutathione S-transferase S1 isoform X1 [Apis mellifera]	XP_026295756.1	Apis mellifera	5.313	2.111	0.320847	0.997579
endocuticle structural glycoprotein SgAbd-8-like [Apis mellifera]	XP_006558401.1	Apis mellifera	13.777	0.544	0.321702	0.660853
uncharacterized protein LOC725439 [Apis mellifera]	XP_016768850.2	Apis mellifera	5.275	5.348	0.324351	0.745943
superoxide dismutase [Cu-Zn], chloroplastic-like [Apis mellifera]	XP_026298263.1	Apis mellifera	0.365	0.649	0.326129	0.547609
unnamed protein product [Apis mellifera]	CBU98860.1	Apis mellifera	0.366	0.824	0.327324	0.681363
microtubule-associated protein 1B isoform X1 [Apis mellifera]	XP_006571083.1	Apis mellifera	5.475	0.329	0.329568	0.441987
protein croquemort [Apis mellifera]	XP_006569359.1	Apis mellifera	0.153	0.801	0.330329	0.799392
inactive serine protease scarface [Apis mellifera]	XP_001120817.2	Apis mellifera	11.92	1.746	0.342622	0.989029
uncharacterized protein LOC725061 [Apis mellifera]	XP_001120957.3	Apis mellifera	12.684	0.073	0.34602	0.0559127
GTP:AMP phosphotransferase AK3, mitochondrial [Apis mellifera]	XP_624890.1	Apis mellifera	5.027	1.199	0.350515	0.856457
glutathione S-transferase theta-3 [Apis mellifera]	XP_624692.2	Apis mellifera	10.947	6.926	0.350638	0.651232
cuticular protein 4 precursor [Apis mellifera]	NP_001257749.1	Apis mellifera	0.189	8.375	0.351519	0.519931
vitamin K-dependent protein C isoform X1 [Apis mellifera]	XP_016769421.1	Apis mellifera	0.152	0.62	0.356958	0.694035
phytanoyl-CoA dioxygenase [Apis mellifera]	XP_393769.3	Apis mellifera	12.479	1.262	0.37383	0.880618
uncharacterized protein LOC100577527 [Apis mellifera]	XP_003250139.1	Apis mellifera	10.853	0.357	0.379057	0.242094
elongation factor 1-beta' [Apis mellifera]	XP_625027.1	Apis mellifera	4.85	5.084	0.381608	0.725313
5-formyltetrahydrofolate cyclo-ligase [Apis mellifera]	XP_003250452.1	Apis mellifera	0.393	1.584	0.382682	0.980958
uncharacterized protein LOC410167 [Apis mellifera]	XP_393651.3	Apis mellifera	0.398	1.751	0.386035	0.982703
calumenin [Apis mellifera]	XP_624357.1	Apis mellifera	4.767	2.004	0.393243	0.987021
alpha-glucosidase [Apis mellifera]	BAE86926.1	Apis mellifera	10.845	0.294	0.394806	0.392203
venom carbohydrate-rich protein precursor [Apis mellifera]	AAX33236.1	Apis mellifera	0.404	2.015	0.395487	0.984947
spermidine synthase isoform X1 [Apis mellifera]	XP_016771391.1	Apis mellifera	4.743	1.978	0.397473	0.990127
mitochondrial 2-oxoglutarate/malate carrier protein [Apis mellifera]	XP_624399.2	Apis mellifera	6.781	0.215	0.403035	0.203513
fatty acyl-CoA reductase 1 [Apis mellifera]	XP_001120449.2	Apis mellifera	0.409	1.075	0.405145	0.804908
uncharacterized protein LOC102654161 isoform X1 [Apis mellifera]	XP_006566551.2	Apis mellifera	0.215	1.029	0.408284	0.861211
uncharacterized protein LOC552283 [Apis mellifera]	XP_026295805.1	Apis mellifera	4.617	2.766	0.417208	0.89114
septin-7 isoform X1 [Apis mellifera]	XP_001121636.2	Apis mellifera	0.198	7.407	0.417567	0.585991
uncharacterized protein LOC724971 isoform X1 [Apis mellifera]	XP_026296176.1	Apis mellifera	0.404	0.918	0.42249	0.734011
delta(3,5)-Delta(2,4)-dienoyl-CoA isomerase, mitochondrial isoform X1 [Apis mellifera]	XP_003249447.1	Apis mellifera	5.203	13.468	0.432028	0.410415
lysozyme [Apis mellifera]	XP_393161.3	Apis mellifera	0.205	0.211	0.432401	0.0824184
uncharacterized protein LOC100577430 [Apis mellifera]	XP_026300877.1	Apis mellifera	0.187	1.074	0.432692	0.89114
acyl-CoA Delta(11) desaturase [Apis mellifera]	XP_026296172.1	Apis mellifera	0.426	1.585	0.433193	0.910711
translocator protein [Apis mellifera]	XP_397432.2	Apis mellifera	0.212	0.149	0.441602	0.112978
fatty-acid amide hydrolase 2-B [Apis mellifera]	XP_006563970.2	Apis mellifera	8.375	0.113	0.445721	0.0636705
uncharacterized protein LOC726658 [Apis mellifera]	XP_001122379.3	Apis mellifera	5.554	1.078	0.448925	0.807149
uncharacterized protein LOC727243 [Apis mellifera]	XP_001122953.3	Apis mellifera	10.753	1.574	0.450973	0.957977
putative fatty acyl-CoA reductase CG8306-like [Apis mellifera]	NP_001229455.1	Apis mellifera	10.277	0.436	0.454308	0.542208
1-acyl-sn-glycerol-3-phosphate acyltransferase alpha [Apis mellifera]	XP_001120897.2	Apis mellifera	0.261		0.455258	NA
uncharacterized protein LOC411622 [Apis mellifera]	XP_395092.2	Apis mellifera	4.351	10.796	0.457914	0.215625
peritrophin-1 [Apis mellifera]	XP_003251779.1	Apis mellifera	0.242	0.175	0.459602	0.0519875
kinectin isoform X5 [Apis mellifera]	XP_026296865.1	Apis mellifera	4.328	0.926	0.461219	0.738491
low-density lipoprotein receptor isoform X1 [Apis mellifera]	XP_026296460.1	Apis mellifera	4.31	1.258	0.46343	0.875642
uncharacterized protein LOC724286 [Apis mellifera]	XP_003249430.1	Apis mellifera	10.747	2.086	0.465166	0.975576
uncharacterized protein LOC413056 [Apis mellifera]	XP_026302052.1	Apis mellifera	0.225	0.814	0.471147	0.665251
beta-ureidopropionase [Apis mellifera]	XP_392773.3	Apis mellifera	4.241	3.141	0.474766	0.840402
palmitoyl-protein thioesterase 1 [Apis mellifera]	XP_026295986.1	Apis mellifera	4.238	2.052	0.475536	0.983252
uncharacterized protein LOC100578269 isoform X1 [Apis mellifera]	XP_016768624.2	Apis mellifera	0.248	10.533	0.477147	0.434453
GILT-like protein 1 [Apis mellifera]	XP_624977.1	Apis mellifera	0.459	1.896	0.483128	0.999306
DNA ligase 1 [Apis mellifera]	XP_625237.3	Apis mellifera	0.403	1.187	0.491087	0.823703
inositol oxygenase [Apis mellifera]	XP_392190.2	Apis mellifera	0.465	1.703	0.49399	0.941878
larval-specific very high density lipoprotein precursor [Apis mellifera]	NP_001318046.1	Apis mellifera	0.468	2.533	0.499053	0.918578
odorant binding protein 14 precursor [Apis mellifera]	NP_001035313.1	Apis mellifera	0.47	1.383	0.50194	0.911575
phosphoglycerate kinase [Apis mellifera]	XP_395047.5	Apis mellifera	4.078	8.207	0.502758	0.340878
uncharacterized protein LOC409805 isoform X1 [Apis mellifera]	XP_006561706.1	Apis mellifera	7.904	2.769	0.507372	0.952173
long-chain fatty acid transport protein 4 [Apis mellifera]	XP_026301636.1	Apis mellifera	4.039	4.089	0.51002	0.712238
cathepsin L1 [Apis mellifera]	XP_006557802.1	Apis mellifera	0.477	4.286	0.512073	0.691736
isochorismatase domain-containing protein 2 [Apis mellifera]	XP_393900.2	Apis mellifera	0.478	0.581	0.512946	0.431009
fibrillin-2 [Apis mellifera]	XP_003250904.3	Apis mellifera	3.982	11.676	0.520022	0.185141
uncharacterized protein LOC725816 [Apis mellifera]	XP_003250116.1	Apis mellifera	0.51	0.922	0.522108	0.765936
BAG family molecular chaperone regulator 2 [Apis mellifera]	XP_623942.2	Apis mellifera	9.158	2.278	0.522906	0.977864
uncharacterized protein LOC552215 [Apis mellifera]	XP_624595.2	Apis mellifera	8.28	1.152	0.52433	0.913625
ATP-binding cassette sub-family D member 3 [Apis mellifera]	XP_624872.2	Apis mellifera	0.208	1.022	0.524484	0.858717
NADH dehydrogenase [ubiquinone] 1 alpha subcomplex subunit 7 [Apis mellifera]	XP_001120056.1	Apis mellifera	0.235	0.705	0.526409	0.75097
double-stranded RNA-specific editase B2 isoform X1 [Apis mellifera]	XP_395948.5	Apis mellifera	7.411	0.236	0.527395	0.170031
glucose dehydrogenase [FAD, quinone] [Apis mellifera]	XP_394209.2	Apis mellifera	8.204	1.456	0.537292	0.905813
clavesin-2 [Apis mellifera]	XP_624823.1	Apis mellifera	3.899	1.989	0.537527	0.977871
uncharacterized protein LOC410829 isoform X1 [Apis mellifera]	XP_026302260.1	Apis mellifera	0.216	0.394	0.537646	0.44535
mitochondrial enolase superfamily member 1 [Apis mellifera]	XP_394781.4	Apis mellifera	0.324	19.204	0.538231	0.231628
twitchin isoform X41 [Apis mellifera]	XP_026294682.1	Apis mellifera	4.441	9.644	0.546911	0.263362
sortilin-related receptor [Apis mellifera]	XP_006567452.1	Apis mellifera	0.413	0.75	0.548349	0.558232
dihydropteridine reductase [Apis mellifera]	XP_392684.3	Apis mellifera	3.805	1.559	0.549761	0.946904
putative cysteine proteinase CG12163 isoform X2 [Apis mellifera]	XP_392381.3	Apis mellifera	0.505	0.613	0.551185	0.518526
apolipophorin-III-like protein precursor [Apis mellifera]	NP_001107670.1	Apis mellifera	0.506	0.351	0.551865	0.234808
pterin-4-alpha-carbinolamine dehydratase [Apis mellifera]	XP_006563164.1	Apis mellifera	3.785	4.415	0.553915	0.678184
adipocyte plasma membrane-associated protein [Apis mellifera]	XP_003250432.3	Apis mellifera	0.508	1.682	0.555077	0.953653
probable citrate synthase 2, mitochondrial [Apis mellifera]	XP_393545.2	Apis mellifera	3.771	1.714	0.556361	0.975576
glycine dehydrogenase (decarboxylating), mitochondrial isoform X1 [Apis mellifera]	XP_026298096.1	Apis mellifera	0.512	1.757	0.557777	0.941878
apolipophorins [Apis mellifera]	XP_026298285.1	Apis mellifera	0.512	0.571	0.557777	0.481177
aldehyde dehydrogenase family 3 member B1 isoform X1 [Apis mellifera]	XP_026298643.1	Apis mellifera	0.512	1.359	0.557777	0.88462
60S acidic ribosomal protein P1 [Apis mellifera]	NP_001172073.1	Apis mellifera	3.743	1.546	0.558662	0.915366
NADP-dependent malic enzyme isoform X1 [Apis mellifera]	XP_395280.4	Apis mellifera	0.515	1.891	0.562114	0.999156
hexamerin 110 isoform X1 [Apis mellifera]	XP_016770154.2	Apis mellifera	0.516	1.213	0.563133	0.86245
repetitive proline-rich cell wall protein 2-like [Apis mellifera]	XP_016772311.2	Apis mellifera	6.808	1.462	0.563172	0.908396
mitochondrial ribonuclease P protein 1 homolog [Apis mellifera]	XP_006567053.2	Apis mellifera	7.094	0.783	0.563172	0.795856
myrosinase 1 [Apis mellifera]	XP_026296997.1	Apis mellifera	0.52	0.515	0.563242	0.428196
contactin [Apis mellifera]	XP_026296135.1	Apis mellifera	3.707	1.116	0.563272	0.795034
LOW QUALITY PROTEIN: interferon-related developmental regulator 1-like [Apis mellifera]	XP_016768976.1	Apis mellifera	3.691	0.352	0.567199	0.23515
SH3 domain-binding glutamic acid-rich protein homolog isoform X1 [Apis mellifera]	XP_624305.2	Apis mellifera	5.837	2.03	0.571119	0.980312
cytosolic non-specific dipeptidase [Apis mellifera]	XP_395851.2	Apis mellifera	3.631	4.457	0.575327	0.672234
A-agglutinin anchorage subunit isoform X1 [Apis mellifera]	XP_006561909.1	Apis mellifera	0.273	1.414	0.575722	0.910521
adenylate kinase 1 [Apis mellifera]	NP_001164443.1	Apis mellifera	0.269	6.018	0.576231	0.688899
calcium-transporting ATPase sarcoplasmic/endoplasmic reticulum type isoform X1 [Apis mellifera]	XP_006565281.1	Apis mellifera	3.789	6.016	0.577955	0.684564
RNA-binding protein Musashi homolog Rbp6 isoform X1 [Apis mellifera]	XP_026295050.1	Apis mellifera	0.257	6.448	0.578068	0.619155
NADPH--cytochrome P450 reductase isoform X1 [Apis mellifera]	XP_006569769.1	Apis mellifera	0.531	2.746	0.578663	0.892884
uncharacterized protein LOC724838 [Apis mellifera]	XP_026299150.1	Apis mellifera	0.531	1.841	0.578663	0.991323
leucine-rich repeat-containing protein 40-like [Apis mellifera]	XP_026295419.1	Apis mellifera	0.469	0.324	0.578851	0.202579
2-iminobutanoate/2-iminopropanoate deaminase isoform X1 [Apis mellifera]	XP_003251902.3	Apis mellifera	0.52	2.803	0.579381	0.916631
4-aminobutyrate aminotransferase, mitochondrial isoform X1 [Apis mellifera]	XP_392483.3	Apis mellifera	3.604	3.2	0.580249	0.831881
ATP synthase subunit d, mitochondrial [Apis mellifera]	XP_006565801.1	Apis mellifera	3.596	3.004	0.581993	0.933592
nucleolin 1 isoform X1 [Apis mellifera]	XP_001120943.2	Apis mellifera	5.546	3.092	0.584248	0.936056
globin 1 isoform X1 [Apis mellifera]	XP_026298647.1	Apis mellifera	0.538	1.924	0.590054	0.965649
probable cytochrome P450 304a1 [Apis mellifera]	XP_001119928.2	Apis mellifera	0.322	1.289	0.591497	0.915683
alpha-2-macroglobulin receptor-associated protein [Apis mellifera]	XP_395004.3	Apis mellifera	3.527	1.881	0.598289	0.966969
spectrin alpha chain isoform X1 [Apis mellifera]	XP_016766651.1	Apis mellifera	3.51	2.023	0.602067	0.984027
ER membrane protein complex subunit 2-B [Apis mellifera]	XP_006571624.1	Apis mellifera	0.264	0.613	0.603417	0.684379
probable cytochrome P450 6a13 [Apis mellifera]	XP_623595.1	Apis mellifera	0.283		0.6065	NA
hymenoptaecin preproprotein [Apis mellifera]	NP_001011615.1	Apis mellifera	6.877	1.187	0.609152	0.854487
inositol monophosphatase 1 [Apis mellifera]	XP_393191.2	Apis mellifera	3.606	0.279	0.615001	0.356988
selenium-binding protein 1-like [Apis mellifera]	NP_001229508.1	Apis mellifera	3.442	1.193	0.619219	0.856854
uncharacterized protein LOC411983 isoform X1 [Apis mellifera]	XP_006572279.1	Apis mellifera	0.356	6.006	0.619414	0.699136
sideroflexin-3 [Apis mellifera]	XP_392085.2	Apis mellifera	3.431	17.339	0.621831	0.364517
cysteine--tRNA ligase, cytoplasmic [Apis mellifera]	XP_394641.3	Apis mellifera	0.266	3.12	0.623462	0.89114
facilitated trehalose transporter Tret1 isoform X1 [Apis mellifera]	XP_006570639.1	Apis mellifera	0.561	2.038	0.625512	0.983252
uncharacterized protein LOC724993 [Apis mellifera]	XP_006571730.2	Apis mellifera	5.063	7.423	0.629334	0.39472
alpha-tocopherol transfer protein isoform X1 [Apis mellifera]	XP_006566452.2	Apis mellifera	0.596	1.202	0.629787	0.798566
V-type proton ATPase subunit E [Apis mellifera]	XP_625098.1	Apis mellifera	3.822	5.279	0.634271	0.7927
UPF0160 protein MYG1, mitochondrial isoform X1 [Apis mellifera]	XP_006568325.2	Apis mellifera	0.282		0.634656	NA
acetyl-CoA carboxylase isoform X1 [Apis mellifera]	XP_006565238.1	Apis mellifera	0.605	4.198	0.637051	0.76543
phospholipase B1, membrane-associated [Apis mellifera]	XP_624193.2	Apis mellifera	0.318	0.102	0.637051	0.082074
cytochrome oxidase subunit II (mitochondrion) [Apis mellifera]	AAT95207.1	Apis mellifera	0.497	8.708	0.637051	0.514978
RNA-binding protein 34 [Apis mellifera]	XP_003250682.1	Apis mellifera	7.598		0.640866	NA
unnamed protein product [Apis mellifera]	CBM35668.1	Apis mellifera	0.579	5.128	0.643311	0.590294
protein mesh isoform X1 [Apis mellifera]	XP_006568300.1	Apis mellifera	0.355	3.995	0.646604	0.741786
argininosuccinate lyase isoform X1 [Apis mellifera]	XP_624062.4	Apis mellifera	0.613	1.513	0.648344	0.908912
aldose reductase [Apis mellifera]	XP_016772139.1	Apis mellifera	0.582	1.114	0.648825	0.75097
glucose-6-phosphate 1-dehydrogenase isoform X1 [Apis mellifera]	XP_006564785.1	Apis mellifera	0.583	3.053	0.650262	0.851662
LOW QUALITY PROTEIN: nidogen-2 [Apis mellifera]	XP_026296012.1	Apis mellifera	3.281	5.9	0.652478	0.516778
ADP/ATP translocase [Apis mellifera]	NP_001010975.1	Apis mellifera	3.274	2.174	0.653922	0.967321
fatty acid synthase [Apis mellifera]	XP_006567467.1	Apis mellifera	0.587	2.841	0.654831	0.879193
inner centromere protein A isoform X4 [Apis mellifera]	XP_026298576.1	Apis mellifera	5.909	1.469	0.65587	0.941878
uncharacterized protein LOC409232 [Apis mellifera]	XP_016769350.2	Apis mellifera	5.39	1.721	0.658072	0.952173
apidermin 2 precursor [Apis mellifera]	NP_001078815.1	Apis mellifera	3.272	1.439	0.659422	0.922184
vacuolar protein sorting-associated protein VTA1 homolog [Apis mellifera]	XP_026295545.1	Apis mellifera	6.711	3.628	0.659764	0.838201
proteasome activator complex subunit 4A [Apis mellifera]	XP_001121383.2	Apis mellifera	0.388	0.907	0.660863	0.753539
Mn superoxide dismutase, partial [Apis mellifera ligustica]	AAP93582.1	Apis mellifera ligustica	0.599	5.183	0.668138	0.747595
aldehyde dehydrogenase, mitochondrial [Apis mellifera]	XP_623084.1	Apis mellifera	0.601	1.297	0.671216	0.888735
prion-like-(Q/N-rich) domain-bearing protein 25 isoform X1 [Apis mellifera]	XP_393261.4	Apis mellifera	5.636	0.546	0.672259	0.627341
hsp90 co-chaperone Cdc37 [Apis mellifera]	NP_001229443.1	Apis mellifera	0.407	2.313	0.678338	0.991323
nucleolar protein 56 [Apis mellifera]	XP_003251769.2	Apis mellifera	5.765	1.987	0.678561	0.978841
hemocytin isoform X1 [Apis mellifera]	XP_026297819.1	Apis mellifera	3.673	1.802	0.678582	0.987021
cytochrome b5 [Apis mellifera]	XP_001120774.1	Apis mellifera	0.534	1.067	0.685234	0.872453
malectin [Apis mellifera]	XP_026302126.1	Apis mellifera	6.642		0.689371	NA
NPC intracellular cholesterol transporter 2 [Apis mellifera]	XP_001120220.1	Apis mellifera	0.647	0.397	0.69644	0.291868
uncharacterized protein LOC102656354 [Apis mellifera]	XP_016772082.1	Apis mellifera	0.618	5.756	0.698204	0.530181
dipeptidase 1 isoform X1 [Apis mellifera]	XP_006562821.3	Apis mellifera	0.648	0.49	0.699327	0.399477
carboxylesterase [Apis mellifera]	ACI42856.1	Apis mellifera	0.62	1.531	0.70052	0.909429
CuZn superoxide dismutase [Apis mellifera ligustica]	AAP93581.1	Apis mellifera ligustica	0.62	3.591	0.700781	0.777788
glucosidase 2 subunit beta [Apis mellifera]	XP_625125.2	Apis mellifera	0.646	1.938	0.701988	0.967692
cytochrome P450 9e2 [Apis mellifera]	XP_392000.1	Apis mellifera	0.651	3.499	0.703316	0.793722
inorganic pyrophosphatase [Apis mellifera]	XP_003249382.1	Apis mellifera	0.653	2.844	0.703427	0.879182
microsomal triglyceride transfer protein large subunit [Apis mellifera]	XP_623644.3	Apis mellifera	0.622	2.13	0.703548	0.973557
uncharacterized protein LOC725882 [Apis mellifera]	XP_006569635.1	Apis mellifera	0.362	3.408	0.705016	0.850855
small glutamine-rich tetratricopeptide repeat-containing protein alpha isoform X1 [Apis mellifera]	XP_016766860.1	Apis mellifera	0.572	7.274	0.705016	0.464914
peroxidase [Apis mellifera]	XP_016768434.2	Apis mellifera	0.373	1.733	0.706711	0.935536
long-chain fatty acid transport protein 4 isoform X1 [Apis mellifera]	XP_026301553.1	Apis mellifera	0.523	12.45	0.706711	0.36831
probable hydroxyacid-oxoacid transhydrogenase, mitochondrial [Apis mellifera]	XP_026299176.1	Apis mellifera	0.629	1.057	0.707946	0.805524
pentatricopeptide repeat-containing protein 2, mitochondrial [Apis mellifera]	XP_006560291.2	Apis mellifera	3.024	2.478	0.713958	0.952173
putative ATP synthase subunit f, mitochondrial [Apis mellifera]	XP_393421.1	Apis mellifera	3.024	1.601	0.714075	0.921044
microtubule-associated protein futsch isoform X1 [Apis mellifera]	XP_026296228.1	Apis mellifera	0.636	3.94	0.714629	0.732885
serine protease snake [Apis mellifera]	XP_016772143.2	Apis mellifera	0.334	0.796	0.715804	0.562381
apolipoprotein D [Apis mellifera]	XP_392799.3	Apis mellifera	0.541	0.257	0.721339	0.12813
argininosuccinate synthase isoform X1 [Apis mellifera]	XP_396374.3	Apis mellifera	5.447		0.723405	NA
uncharacterized protein LOC107963975 [Apis mellifera]	XP_006570637.2	Apis mellifera	4.461	0.366	0.725018	0.466444
dolichyl-diphosphooligosaccharide--protein glycosyltransferase 48 kDa subunit [Apis mellifera]	XP_016769151.1	Apis mellifera	0.696	2.593	0.725018	0.957592
2-oxoglutarate dehydrogenase, mitochondrial isoform X3 [Apis mellifera]	XP_016770035.2	Apis mellifera	0.338	1.973	0.725018	0.983252
maxi-like antifreeze protein [Apis mellifera]	ATP75369.1	Apis mellifera	5.419	2.228	0.725529	0.990606
glutamate dehydrogenase, mitochondrial isoform X2 [Apis mellifera]	XP_392776.2	Apis mellifera	2.966	0.998	0.725983	0.773976
CREB-regulated transcription coactivator 1 isoform X1 [Apis mellifera]	XP_026295081.1	Apis mellifera	5.402	0.675	0.726224	0.620766
mannose-1-phosphate guanyltransferase beta [Apis mellifera]	XP_392845.4	Apis mellifera	2.959	4.553	0.726998	0.858268
Phosphoglycerate mutase [Apis mellifera]	QJW39075.1	Apis mellifera	2.958	0.769	0.727069	0.640822
hexamerin [Apis mellifera]	ABR45904.1	Apis mellifera	0.65	1.892	0.727936	0.999306
sorbitol dehydrogenase [Apis mellifera]	XP_392401.3	Apis mellifera	0.651	1.244	0.730991	0.871706
26S proteasome non-ATPase regulatory subunit 2 [Apis mellifera]	XP_624301.1	Apis mellifera	2.945	4.092	0.73135	0.71183
fibrous sheath CABYR-binding protein-like [Apis mellifera]	XP_026295945.1	Apis mellifera	3.531	1.484	0.731677	0.907829
fumarylacetoacetate hydrolase domain-containing protein 2A isoform X1 [Apis mellifera]	XP_003249587.1	Apis mellifera	0.652	2.345	0.732039	0.941878
cuticular protein 2 precursor [Apis mellifera]	NP_001257747.1	Apis mellifera	4.819	1.881	0.736688	0.983252
poly(rC)-binding protein 4 isoform X1 [Apis mellifera]	XP_006559294.1	Apis mellifera	4.378	1.739	0.736688	0.982703
28S ribosomal protein S27, mitochondrial [Apis mellifera]	XP_006559738.2	Apis mellifera	5.245	29.124	0.736688	0.102542
protein croquemort [Apis mellifera]	XP_006567283.1	Apis mellifera	0.556	1.251	0.736688	0.839463
long-chain fatty acid transport protein 4 [Apis mellifera]	XP_006567329.1	Apis mellifera	3.089	1.433	0.736688	0.89881
senecionine N-oxygenase [Apis mellifera]	XP_006571261.2	Apis mellifera	2.869	1.138	0.736688	0.835105
ferrochelatase, mitochondrial isoform X1 [Apis mellifera]	XP_006571767.1	Apis mellifera	0.627	1.627	0.736688	0.933561
signal recognition particle subunit SRP68 [Apis mellifera]	XP_625154.1	Apis mellifera	4.759	0.24	0.736688	0.293893
cartilage oligomeric matrix protein isoform X1 [Apis mellifera]	XP_397221.5	Apis mellifera	0.476	7.793	0.736688	0.657767
protein C19orf12 homolog isoform X1 [Apis mellifera]	XP_026295854.1	Apis mellifera	0.426	0.813	0.737113	0.807277
cubilin [Apis mellifera]	XP_006558731.2	Apis mellifera	5.041	0.752	0.738891	0.694316
high Glx storage protein [Apis mellifera]	ABR45906.1	Apis mellifera	0.579	1.511	0.739728	0.97176
probable cytochrome P450 6a17 [Apis mellifera]	XP_395671.3	Apis mellifera	4.5	4.488	0.740088	0.778575
leucine-rich repeat transmembrane neuronal protein 4-like [Apis mellifera]	XP_026296654.1	Apis mellifera	0.58	0.596	0.74028	0.444118
fatty-acid amide hydrolase 2-A isoform X1 [Apis mellifera]	XP_026296497.1	Apis mellifera	0.62	0.159	0.741984	0.124067
dihydrolipoyllysine-residue succinyltransferase component of 2-oxoglutarate dehydrogenase complex, mitochondrial isoform X1 [Apis mellifera]	XP_392679.5	Apis mellifera	2.991	1.616	0.741984	0.964038
acyl-CoA dehydrogenase family member 9, mitochondrial-like [Apis mellifera]	XP_026295913.1	Apis mellifera	4.389	0.729	0.743047	0.678911
inositol-3-phosphate synthase 1-B isoform X1 [Apis mellifera]	XP_623377.1	Apis mellifera	4.74	0.898	0.743892	0.778392
protein lingerer isoform X1 [Apis mellifera]	XP_026297414.1	Apis mellifera	5.062	31.683	0.744987	0.158755
acyl-CoA synthetase family member 2, mitochondrial isoform X1 [Apis mellifera]	XP_006567169.2	Apis mellifera	0.685	1.133	0.745849	0.834547
thioredoxin domain-containing protein [Apis mellifera]	XP_394728.2	Apis mellifera	4.535	3.536	0.746351	0.850973
microsomal glutathione S-transferase 1 [Apis mellifera]	XP_394313.1	Apis mellifera	2.793	3.344	0.747588	0.861793
aminomethyltransferase, mitochondrial [Apis mellifera]	XP_394029.5	Apis mellifera	2.819	2.049	0.747712	0.983252
V-type proton ATPase 116 kDa subunit a isoform X1 [Apis mellifera]	XP_026298705.1	Apis mellifera	3.458	1.452	0.75074	0.909429
venom serine carboxypeptidase isoform X1 [Apis mellifera]	XP_016771167.1	Apis mellifera	2.777	0.29	0.75304	0.163923
serine hydroxymethyltransferase, cytosolic isoform X1 [Apis mellifera]	XP_006562468.1	Apis mellifera	0.698	2.191	0.760302	0.991323
uncharacterized protein LOC408874 isoform X9 [Apis mellifera]	XP_026296938.1	Apis mellifera	0.487	1.273	0.760716	0.879777
acetyl-coenzyme A synthetase [Apis mellifera]	XP_026297767.1	Apis mellifera	0.387	1.951	0.761623	0.991323
transcriptional regulator ATRX homolog [Apis mellifera]	XP_006558732.1	Apis mellifera	0.467	3.884	0.7621	0.815461
protein FAM151B isoform X1 [Apis mellifera]	XP_026296237.1	Apis mellifera	3.387	0.983	0.762431	0.695828
protein D2 isoform X1 [Apis mellifera]	XP_016772190.1	Apis mellifera	0.701	2.245	0.762577	0.957977
probable medium-chain specific acyl-CoA dehydrogenase, mitochondrial [Apis mellifera]	XP_392111.2	Apis mellifera	2.728	1.761	0.76573	0.983252
peptidyl-prolyl cis-trans isomerase FKBP4 isoform X2 [Apis mellifera]	XP_006563315.1	Apis mellifera	3.661	1.643	0.766013	0.935536
methionine-R-sulfoxide reductase B1 isoform X1 [Apis mellifera]	XP_003251332.1	Apis mellifera	2.764	1.368	0.767118	0.886859
moesin/ezrin/radixin homolog 1 isoform X1 [Apis mellifera]	XP_006564321.1	Apis mellifera	2.7	4.881	0.768259	0.6179
thioredoxin-2 [Apis mellifera]	XP_003250408.1	Apis mellifera	2.694	3.26	0.769941	0.823149
protein henna isoform X1 [Apis mellifera]	XP_623300.2	Apis mellifera	0.399	25.7	0.771797	0.123711
probable methylthioribulose-1-phosphate dehydratase [Apis mellifera]	XP_624397.1	Apis mellifera	3.659	3.902	0.772581	0.826155
uncharacterized protein LOC100578744 [Apis mellifera]	XP_026299161.1	Apis mellifera	0.432	0.396	0.773772	0.273156
uncharacterized protein LOC100576528 isoform X1 [Apis mellifera]	XP_026297775.1	Apis mellifera	0.444	4.602	0.773927	0.752572
deaminated glutathione amidase [Apis mellifera]	XP_624150.2	Apis mellifera	3.061	2.996	0.777755	0.941748
farnesyl pyrophosphate synthase [Apis mellifera]	XP_026300405.1	Apis mellifera	4.933	0.57	0.783012	0.634317
ectonucleoside triphosphate diphosphohydrolase 5 [Apis mellifera]	XP_026298555.1	Apis mellifera	0.474		0.784626	NA
chitobiosyldiphosphodolichol beta-mannosyltransferase isoform X1 [Apis mellifera]	XP_026299449.1	Apis mellifera	2.753	0.759	0.785257	0.633668
cystathionine beta-synthase [Apis mellifera]	BAE66603.1	Apis mellifera	0.536	1.663	0.785394	0.959034
peptidoglycan-recognition protein SA precursor [Apis mellifera]	NP_001157187.1	Apis mellifera	0.542	0.4	0.789563	0.295105
uncharacterized protein LOC726965 [Apis mellifera]	XP_006563715.1	Apis mellifera	4.276	13.113	0.789783	0.364163
cytochrome c1, heme protein, mitochondrial isoform X1 [Apis mellifera]	XP_397047.2	Apis mellifera	2.74	1.957	0.790029	0.967321
carnitine O-palmitoyltransferase 2, mitochondrial [Apis mellifera]	XP_394948.6	Apis mellifera	2.8	2.97	0.790217	0.863788
glutaryl-CoA dehydrogenase, mitochondrial [Apis mellifera]	XP_393736.3	Apis mellifera	4.179	2.782	0.791411	0.909429
spondin-1 [Apis mellifera]	XP_006569018.1	Apis mellifera	0.653	3.571	0.792787	0.781579
octopamine beta-type receptor 2 [Apis mellifera]	CCO13923.1	Apis mellifera	0.549	5.675	0.793082	0.693252
unnamed protein product [Apis mellifera]	CBL86345.1	Apis mellifera	2.598	5.208	0.794382	0.686432
sulfide:quinone oxidoreductase, mitochondrial [Apis mellifera]	XP_003249139.1	Apis mellifera	0.584		0.794382	NA
PFK [Apis mellifera]	QJQ82151.1	Apis mellifera	3.99	3.053	0.796522	0.910072
uncharacterized protein LOC551793 isoform X1 [Apis mellifera]	XP_026299177.1	Apis mellifera	0.506	0.412	0.798413	0.527353
dihydrolipoyllysine-residue acetyltransferase component of pyruvate dehydrogenase complex, mitochondrial [Apis mellifera]	XP_026299440.1	Apis mellifera	0.684	1.449	0.798619	0.913625
uncharacterized protein LOC100577014 [Apis mellifera]	XP_026299634.1	Apis mellifera	0.642	14.633	0.798659	0.259529
1,5-anhydro-D-fructose reductase [Apis mellifera]	XP_394676.2	Apis mellifera	2.929	0.991	0.798798	0.699469
lipoamide acyltransferase component of branched-chain alpha-keto acid dehydrogenase complex, mitochondrial [Apis mellifera]	XP_624936.3	Apis mellifera	0.551	2.816	0.798983	0.935338
transport and Golgi organization 2 homolog [Apis mellifera]	XP_026297204.1	Apis mellifera	4.488	3.562	0.799783	0.841474
low-density lipoprotein receptor-related protein 2 isoform X1 [Apis mellifera]	XP_026298221.1	Apis mellifera	0.623	1.69	0.799783	0.941287
trehalase isoform X1 [Apis mellifera]	XP_393963.3	Apis mellifera	0.578	1.96	0.799783	0.991323
sepiapterin reductase [Apis mellifera]	XP_016770924.1	Apis mellifera	2.667	0.86	0.802399	0.694855
nucleosome assembly protein 1-like 1 isoform X1 [Apis mellifera]	XP_026297060.1	Apis mellifera	2.715	1.648	0.80474	0.935536
glutathione S-transferase D1 isoform X1 [Apis mellifera]	XP_006563394.1	Apis mellifera	0.755	1.136	0.80535	0.772419
astakine [Apis mellifera]	XP_003250271.1	Apis mellifera	0.472	0.122	0.806119	0.080275
2-oxoglutarate dehydrogenase, mitochondrial isoform X2 [Apis mellifera]	XP_006566127.1	Apis mellifera	4.253	6.123	0.807746	0.759313
collagen alpha-5(IV) chain [Apis mellifera]	XP_006563187.2	Apis mellifera	0.648	1.479	0.808879	0.929616
ATP synthase subunit g, mitochondrial [Apis mellifera]	XP_006570969.1	Apis mellifera	2.64	2.356	0.810502	0.946875
delta-1-pyrroline-5-carboxylate synthase isoform X1 [Apis mellifera]	XP_026301996.1	Apis mellifera	2.517	1.194	0.810502	0.857377
carboxypeptidase Q [Apis mellifera]	XP_006558903.1	Apis mellifera	3.85	0.312	0.810848	0.189069
stress-induced-phosphoprotein 1 [Apis mellifera]	XP_006567267.1	Apis mellifera	2.498	1.293	0.810848	0.887062
tetratricopeptide repeat protein 14 homolog isoform X1 [Apis mellifera]	XP_016771233.1	Apis mellifera	3.044	1.253	0.810848	0.876705
methylcrotonoyl-CoA carboxylase subunit alpha, mitochondrial [Apis mellifera]	XP_026295314.1	Apis mellifera	0.531	49.716	0.810848	0.0593553
nucleoprotein TPR isoform X2 [Apis mellifera]	XP_026298921.1	Apis mellifera	0.774	1.032	0.813171	0.793939
protein windpipe [Apis mellifera]	XP_006566265.2	Apis mellifera	3.62	1.538	0.813271	0.941878
calreticulin [Apis mellifera]	XP_006559569.1	Apis mellifera	2.466	3.143	0.814838	0.839876
uncharacterized protein LOC409257 isoform X1 [Apis mellifera]	XP_026300393.1	Apis mellifera	0.542	0.577	0.815303	0.563671
mitochondrial dicarboxylate carrier isoform X1 [Apis mellifera]	XP_026301321.1	Apis mellifera	0.56	2.018	0.818901	0.987937
NADH-ubiquinone oxidoreductase 75 kDa subunit, mitochondrial [Apis mellifera]	NP_001165875.1	Apis mellifera	0.747	2.424	0.818911	0.983252
succinate dehydrogenase [ubiquinone] flavoprotein subunit, mitochondrial [Apis mellifera]	XP_006568498.2	Apis mellifera	0.72	0.949	0.818911	0.726892
V-type proton ATPase catalytic subunit A [Apis mellifera]	XP_016769524.1	Apis mellifera	2.451	3.948	0.818911	0.731894
kynurenine--oxoglutarate transaminase 3-like [Apis mellifera]	XP_026295673.1	Apis mellifera	0.784	2.115	0.818911	0.97493
ferritin subunit [Apis mellifera]	XP_026300991.1	Apis mellifera	0.784	2.248	0.818911	0.957616
protein transport protein Sec23A isoform X1 [Apis mellifera]	XP_392515.2	Apis mellifera	0.795	1.07	0.818911	0.786386
pancreatic triacylglycerol lipase isoform X1 [Apis mellifera]	XP_623663.1	Apis mellifera	0.551	0.316	0.818911	0.392469
aspartate aminotransferase, mitochondrial [Apis mellifera]	XP_396131.3	Apis mellifera	0.787	2.661	0.819402	0.908307
uncharacterized protein LOC409465 [Apis mellifera]	XP_026298733.1	Apis mellifera	2.435	2.706	0.82069	0.901568
aminopeptidase N [Apis mellifera]	XP_006565544.2	Apis mellifera	3.451	15.115	0.820892	0.36909
Apidaecin precursor [Apis mellifera]	CAA51167.1	Apis mellifera	0.606	0.933	0.821565	0.747595
titin isoform X1 [Apis mellifera]	XP_006564076.2	Apis mellifera	3.663	1.887	0.821964	0.971814
collagen alpha-1(IV) chain [Apis mellifera]	XP_392097.5	Apis mellifera	2.537	6.572	0.823563	0.458654
pyridoxal kinase [Apis mellifera]	XP_006566118.2	Apis mellifera	0.756	1.299	0.823709	0.889653
leucine-rich repeat neuronal protein 3 isoform X1 [Apis mellifera]	XP_006568293.1	Apis mellifera	0.793	1.553	0.825177	0.903834
uncharacterized protein LOC100578123 [Apis mellifera]	XP_003251111.1	Apis mellifera	3.932		0.826356	NA
chitinase-3-like protein 1 [Apis mellifera]	XP_003250667.2	Apis mellifera	3.608	0.981	0.826618	0.697852
phenoloxidase-activating factor 2 isoform X1 [Apis mellifera]	XP_016769182.2	Apis mellifera	0.799	1.101	0.828633	0.822159
arginine kinase isoform X1 [Apis mellifera]	XP_006559243.1	Apis mellifera	2.374	2.371	0.833575	0.939436
probable aspartate aminotransferase, cytoplasmic [Apis mellifera]	XP_026301294.1	Apis mellifera	0.809	4.676	0.833575	0.643201
dipeptidyl peptidase 3 [Apis mellifera]	XP_395694.2	Apis mellifera	2.379	2.48	0.833575	0.928483
aquaporin isoform X1 [Apis mellifera]	XP_026298300.1	Apis mellifera	0.587		0.834398	NA
laminin subunit gamma-1 [Apis mellifera]	XP_026299738.1	Apis mellifera	2.342	3.715	0.834398	0.760735
neutral and basic amino acid transport protein rBAT isoform X1 [Apis mellifera]	XP_624758.3	Apis mellifera	0.633	6.269	0.837452	0.719073
myophilin [Apis mellifera]	XP_392114.1	Apis mellifera	2.311	7.892	0.839496	0.361649
insulin-like growth factor-binding protein complex acid labile subunit [Apis mellifera]	XP_016772428.2	Apis mellifera	0.832	1.241	0.839822	0.870624
division abnormally delayed protein isoform X1 [Apis mellifera]	XP_026296717.1	Apis mellifera	3.311	2.223	0.839822	0.988344
coatomer subunit beta [Apis mellifera]	XP_026297968.1	Apis mellifera	0.745	20.166	0.839822	0.175775
transmembrane emp24 domain-containing protein [Apis mellifera]	XP_006562000.1	Apis mellifera	0.744	0.887	0.840517	0.715212
uncharacterized protein LOC100577901 [Apis mellifera]	XP_003250488.2	Apis mellifera	0.654	0.866	0.841984	0.697922
3-hydroxyisobutyryl-CoA hydrolase, mitochondrial isoform X1 [Apis mellifera]	XP_006563705.1	Apis mellifera	0.882	0.24	0.842933	0.0615083
fibrillin-1 [Apis mellifera]	XP_006558164.2	Apis mellifera	0.768	1.084	0.843616	0.815461
FAS-associated factor 2 [Apis mellifera]	XP_006566542.1	Apis mellifera	0.665		0.84495	NA
FAD-dependent oxidoreductase domain-containing protein 1 isoform X1 [Apis mellifera]	XP_026298560.1	Apis mellifera	0.606	3.246	0.845004	0.930721
uncharacterized protein LOC409180 isoform X1 [Apis mellifera]	XP_016772254.2	Apis mellifera	2.286	1.838	0.845425	0.991288
talin-1 isoform X3 [Apis mellifera]	XP_026300608.1	Apis mellifera	0.679	2.281	0.845987	0.991352
ATP-binding cassette sub-family G member 1 [Apis mellifera]	XP_397486.2	Apis mellifera	0.848	6.24	0.845987	0.682745
mitochondrial import inner membrane translocase subunit Tim9 [Apis mellifera]	XP_001121113.1	Apis mellifera	0.624	0.984	0.84743	0.80953
uncharacterized protein LOC726286 [Apis mellifera]	XP_026296673.1	Apis mellifera	0.886	0.502	0.847466	0.412235
ester hydrolase C11orf54 homolog [Apis mellifera]	XP_394859.1	Apis mellifera	0.847	5.96	0.848877	0.502668
uncharacterized protein LOC102656231 [Apis mellifera]	XP_006561064.1	Apis mellifera	0.628	0.397	0.849198	0.422769
peptidyl-prolyl cis-trans isomerase B precursor [Apis mellifera]	NP_001229473.1	Apis mellifera	0.849	1.276	0.850236	0.88145
N-acetyl-D-glucosamine kinase isoform X1 [Apis mellifera]	XP_016772183.1	Apis mellifera	0.705	1.141	0.850236	0.844497
heterogeneous nuclear ribonucleoprotein H [Apis mellifera]	XP_006568317.1	Apis mellifera	3.305	0.611	0.850236	0.696149
uncharacterized protein LOC100578725 [Apis mellifera]	XP_003249259.2	Apis mellifera	0.766	1.373	0.850338	0.880814
troponin I isoform X3 [Apis mellifera]	XP_006568733.2	Apis mellifera	3.095	0.98	0.85228	0.774274
adenylosuccinate lyase [Apis mellifera]	XP_393961.3	Apis mellifera	0.722	1.115	0.85535	0.831182
lysosomal Pro-X carboxypeptidase [Apis mellifera]	XP_623670.3	Apis mellifera	0.771	0.392	0.856411	0.284794
nuclear migration protein nudC [Apis mellifera]	XP_391855.2	Apis mellifera	0.638	0.293	0.857624	0.411748
odorant binding protein 19 isoform X1 [Apis mellifera]	XP_016772293.1	Apis mellifera	3.03	4.871	0.857707	0.823122
uncharacterized protein LOC411955 isoform X1 [Apis mellifera]	XP_006561178.1	Apis mellifera	0.798	0.903	0.858242	0.723847
T-complex protein 1 subunit eta [Apis mellifera]	XP_006565530.1	Apis mellifera	2.233	4.157	0.858896	0.705186
uncharacterized protein LOC411330 [Apis mellifera]	XP_026298745.1	Apis mellifera	0.681	0.147	0.863649	0.171648
malate dehydrogenase, cytoplasmic [Apis mellifera]	XP_394487.2	Apis mellifera	0.867	1.77	0.865029	0.983252
alcohol dehydrogenase class-3 [Apis mellifera]	XP_393266.1	Apis mellifera	2.221	23.229	0.866248	0.0623475
glucose dehydrogenase [FAD, quinone] [Apis mellifera]	XP_006565513.1	Apis mellifera	0.677	8.789	0.8672	0.588953
CDGSH iron-sulfur domain-containing protein 2 homolog isoform X2 [Apis mellifera]	XP_394113.3	Apis mellifera	0.903	1.989	0.867211	0.97299
flocculation protein FLO11 [Apis mellifera]	XP_001122876.4	Apis mellifera	0.731	0.446	0.868063	0.294849
protein transport protein Sec24C [Apis mellifera]	XP_026300270.1	Apis mellifera	0.847	1.716	0.869711	0.948143
glutamine synthetase isoform X1 [Apis mellifera]	XP_016767976.1	Apis mellifera	0.873	3.456	0.869766	0.799163
probable glutamine--tRNA ligase isoform X1 [Apis mellifera]	XP_026296528.1	Apis mellifera	0.808	35.853	0.870504	0.0944399
ornithine aminotransferase, mitochondrial [Apis mellifera]	XP_394061.2	Apis mellifera	2.712	1.005	0.872227	0.699469
uncharacterized protein LOC409648 [Apis mellifera]	XP_393146.1	Apis mellifera	3.515	19.585	0.872584	0.180965
GTP-binding protein SAR1 [Apis mellifera]	XP_006563700.1	Apis mellifera	0.876	4.006	0.873055	0.721903
cytosolic 10-formyltetrahydrofolate dehydrogenase isoform X1 [Apis mellifera]	XP_026298140.1	Apis mellifera	0.876	1.616	0.873129	0.959587
chromobox protein homolog 5 [Apis mellifera]	XP_001122973.2	Apis mellifera	3.233		0.873831	NA
carboxypeptidase D isoform X1 [Apis mellifera]	XP_026296935.1	Apis mellifera	2.605	0.861	0.873913	0.700789
DNA-directed RNA polymerase III subunit RPC1 isoform X2 [Apis mellifera]	XP_006569964.1	Apis mellifera	0.878	0.405	0.875576	0.301556
non-specific lipid-transfer protein [Apis mellifera]	XP_006569483.1	Apis mellifera	0.879	0.703	0.87623	0.588998
elongation factor Tu, mitochondrial [Apis mellifera]	XP_391880.2	Apis mellifera	2.183	1.128	0.876517	0.831881
geranylgeranyl pyrophosphate synthase isoform X1 [Apis mellifera]	XP_006558078.1	Apis mellifera	0.68	34.084	0.877556	0.0878984
long-chain-fatty-acid--CoA ligase 4 isoform X1 [Apis mellifera]	XP_393022.3	Apis mellifera	0.914	4.033	0.877556	0.81077
4-coumarate--CoA ligase 1 isoform X1 [Apis mellifera]	XP_026298295.1	Apis mellifera	0.678	4.356	0.878088	0.844333
presequence protease, mitochondrial [Apis mellifera]	XP_006572237.1	Apis mellifera	2.212	2.327	0.87867	0.987021
UDP-glucuronosyltransferase 2B19 [Apis mellifera]	XP_003251417.1	Apis mellifera	3.264		0.879078	NA
uncharacterized protein LOC412986 isoform X1 [Apis mellifera]	XP_006570570.1	Apis mellifera	0.69		0.879078	NA
pyridoxine-5'-phosphate oxidase [Apis mellifera]	XP_392591.2	Apis mellifera	0.855	3.333	0.880567	0.908396
uncharacterized protein LOC102653894 [Apis mellifera]	XP_006563494.1	Apis mellifera	3.154	3.328	0.880694	0.930518
retinol dehydrogenase 12 [Apis mellifera]	XP_625137.3	Apis mellifera	2.162	0.694	0.880694	0.569865
hydroxysteroid dehydrogenase-like protein 2 isoform X1 [Apis mellifera]	XP_625095.1	Apis mellifera	2.156	2.802	0.883044	0.970863
valacyclovir hydrolase [Apis mellifera]	XP_006567224.1	Apis mellifera	2.155	1.132	0.883454	0.873715
serine protease 53 [Apis mellifera]	XP_001120112.3	Apis mellifera	2.96	0.816	0.883588	0.726892
glutamate decarboxylase 1 [Apis mellifera]	XP_006563630.1	Apis mellifera	2.252	5.352	0.883848	0.567532
MICOS complex subunit Mic60 isoform X1 [Apis mellifera]	XP_006560038.1	Apis mellifera	3.099	1.187	0.886711	0.889653
leukocyte elastase inhibitor [Apis mellifera]	XP_026298283.1	Apis mellifera	0.686	0.426	0.886711	0.230548
major royal jelly protein 1 [Apis mellifera]	XP_001122824.1	Apis mellifera	0.768	0.539	0.888447	0.534365
venom dipeptidyl peptidase 4 precursor [Apis mellifera]	NP_001119715.2	Apis mellifera	2.92	0.405	0.889649	0.30074
protein enabled [Apis mellifera]	XP_392379.2	Apis mellifera	2.245	2.433	0.889657	0.982703
immunoglobulin-binding protein 1 [Apis mellifera]	XP_006566171.1	Apis mellifera	2.751	3.215	0.889657	0.87298
glutamyl aminopeptidase isoform X1 [Apis mellifera]	XP_026296151.1	Apis mellifera	2.373	2.333	0.890812	0.944283
endoplasmic reticulum resident protein 44 isoform X1 [Apis mellifera]	XP_624571.2	Apis mellifera	0.858	1.905	0.891232	0.973123
glutamic acid-rich protein-like [Apis mellifera]	XP_026295534.1	Apis mellifera	2.222	0.473	0.891378	0.607741
LOW QUALITY PROTEIN: uncharacterized protein LOC725838 [Apis mellifera]	XP_026298042.1	Apis mellifera	2.096	2.82	0.891378	0.915644
laminin subunit alpha [Apis mellifera]	XP_026299731.1	Apis mellifera	0.915	5.204	0.891378	0.583633
fatty acyl-CoA reductase wat [Apis mellifera]	XP_026300187.1	Apis mellifera	0.7	1.394	0.891378	0.942773
adenine phosphoribosyltransferase [Apis mellifera]	XP_397043.2	Apis mellifera	0.77	39.05	0.891378	0.0787946
mitochondrial proton/calcium exchanger protein [Apis mellifera]	XP_624231.2	Apis mellifera	2.142	0.961	0.891378	0.756446
putative defense protein 3 [Apis mellifera]	XP_003249096.1	Apis mellifera	2.94	3.093	0.891378	0.89385
cytochrome b-c1 complex subunit Rieske, mitochondrial [Apis mellifera]	XP_006557566.1	Apis mellifera	0.822	0.984	0.891378	0.714157
estradiol 17-beta-dehydrogenase 8 [Apis mellifera]	XP_006558481.1	Apis mellifera	0.923	1.533	0.891583	0.930348
fumarylacetoacetase [Apis mellifera]	XP_026300615.1	Apis mellifera	0.921	1.798	0.891583	0.9866
uncharacterized protein LOC551381 [Apis mellifera]	XP_623779.1	Apis mellifera	2.975	9.473	0.891583	0.469582
glutathione peroxidase-like 1 isoform X1 [Apis mellifera]	XP_006570759.1	Apis mellifera	0.922	4.016	0.891646	0.80788
chitinase-like protein Idgf4 isoform X2 [Apis mellifera]	XP_016769016.1	Apis mellifera	0.924	0.393	0.891646	0.286417
putative glutamate synthase [NADPH] isoform X1 [Apis mellifera]	XP_026295470.1	Apis mellifera	0.898	5.905	0.891646	0.516192
uncharacterized protein LOC100576902 [Apis mellifera]	XP_026298617.1	Apis mellifera	0.952	12.192	0.891646	0.169948
troponin I isoform X2 [Apis mellifera]	XP_006568732.2	Apis mellifera	0.742	10.971	0.891646	0.488897
early nodulin-75 [Apis mellifera]	XP_016773440.1	Apis mellifera	0.69	0.5	0.891882	0.327174
uncharacterized protein LOC551356 isoform X1 [Apis mellifera]	XP_026301920.1	Apis mellifera	2.07	1.607	0.89348	0.933584
LOW QUALITY PROTEIN: uncharacterized protein LOC412936 [Apis mellifera]	XP_026300585.1	Apis mellifera	2.983	2.921	0.896587	0.897232
phosphoribosylformylglycinamidine synthase [Apis mellifera]	XP_026296488.1	Apis mellifera	0.836	2.358	0.896806	0.99838
hemocyte protein-glutamine gamma-glutamyltransferase [Apis mellifera]	XP_026297227.1	Apis mellifera	0.931	0.396	0.896861	0.289645
modular serine protease [Apis mellifera]	XP_001120594.2	Apis mellifera	0.814	6.123	0.897264	0.500226
annexin B9 isoform X3 [Apis mellifera]	XP_006569794.2	Apis mellifera	2.06	4.852	0.897526	0.620766
peptidyl-tRNA hydrolase 2, mitochondrial [Apis mellifera]	XP_395591.4	Apis mellifera	0.803	36.818	0.897976	0.0761773
transcription factor A, mitochondrial [Apis mellifera]	XP_026295501.1	Apis mellifera	2.31	0.315	0.899046	0.33178
uncharacterized protein LOC408589 isoform X1 [Apis mellifera]	XP_623181.2	Apis mellifera	2.054	0.579	0.899301	0.490071
triosephoshpate isomerase [Apis mellifera]	ABP65286.1	Apis mellifera	2.051	3.959	0.900013	0.730593
uncharacterized protein LOC552523 isoform X1 [Apis mellifera]	XP_624902.1	Apis mellifera	0.8	0.423	0.900013	0.318681
cytochrome b-c1 complex subunit 2, mitochondrial [Apis mellifera]	XP_625050.3	Apis mellifera	0.936	0.604	0.900013	0.447806
LOW QUALITY PROTEIN: glycogen debranching enzyme [Apis mellifera]	XP_016771089.2	Apis mellifera	2.292	4.89	0.900289	0.765404
coatomer subunit delta [Apis mellifera]	XP_624725.1	Apis mellifera	0.878	10.7	0.90158	0.229767
cuticular protein 1 precursor [Apis mellifera]	NP_001257746.1	Apis mellifera	2.755	1.655	0.902383	0.96667
arylsulfatase B [Apis mellifera]	XP_006569022.1	Apis mellifera	0.832	4.724	0.902383	0.706484
3-hydroxyisobutyrate dehydrogenase, mitochondrial isoform X1 [Apis mellifera]	XP_006571600.1	Apis mellifera	2.19	9.254	0.902383	0.283758
proteasomal ubiquitin receptor ADRM1 homolog isoform X2 [Apis mellifera]	XP_006571832.1	Apis mellifera	0.648		0.902383	NA
alpha-2-macroglobulin-like protein 1 isoform X2 [Apis mellifera]	XP_016768602.2	Apis mellifera	0.799	0.609	0.902383	0.514978
uncharacterized protein PF11_0213 [Apis mellifera]	XP_026297169.1	Apis mellifera	0.943	1.518	0.902383	0.939002
antitrypsin isoform X2 [Apis mellifera]	XP_026299597.1	Apis mellifera	3.103	0.461	0.902383	0.507409
uncharacterized protein LOC551596 [Apis mellifera]	XP_625258.1	Apis mellifera	0.786	0.824	0.902383	0.79477
glycerol-3-phosphate dehydrogenase, mitochondrial isoform X3 [Apis mellifera]	XP_026298075.1	Apis mellifera	0.866	1.318	0.902383	0.873043
SET domain-containing protein SmydA-8 [Apis mellifera]	XP_026300142.1	Apis mellifera	2.573	2.877	0.902383	0.913331
very long-chain specific acyl-CoA dehydrogenase, mitochondrial [Apis mellifera]	XP_006561795.1	Apis mellifera	2.02	2.255	0.902779	0.957977
cuticular protein precursor [Apis mellifera]	NP_001167611.1	Apis mellifera	2.832	19.457	0.903016	0.0776599
putative cystathionine gamma-lyase 2 isoform X1 [Apis mellifera]	XP_006565218.1	Apis mellifera	0.993	3.513	0.903489	0.887588
EH domain-containing protein 3 [Apis mellifera]	XP_026296675.1	Apis mellifera	2.012	1.071	0.905375	0.812191
protein D2 [Apis mellifera]	XP_001122227.1	Apis mellifera	0.845	1.773	0.905582	0.983252
lysosomal alpha-mannosidase isoform X1 [Apis mellifera]	XP_026296062.1	Apis mellifera	2.007	2.158	0.905967	0.970444
spermine oxidase [Apis mellifera]	XP_396922.2	Apis mellifera	0.909	0.387	0.905967	0.279584
probable phospholipid hydroperoxide glutathione peroxidase [Apis mellifera]	XP_003250526.1	Apis mellifera	1.997	1.329	0.907927	0.899255
protein yellow [Apis mellifera]	XP_006565008.1	Apis mellifera	0.819	1.453	0.907927	0.87491
6-phosphogluconate dehydrogenase, decarboxylating [Apis mellifera]	XP_006566986.1	Apis mellifera	0.96	1.633	0.907927	0.960107
spermine synthase isoform X1 [Apis mellifera]	XP_006571646.1	Apis mellifera	2.155	1.536	0.907927	0.917093
proteasome activator complex subunit 3 [Apis mellifera]	XP_393883.3	Apis mellifera	2.148	3.659	0.907927	0.849521
atlastin [Apis mellifera]	XP_006557289.1	Apis mellifera	0.912	6.478	0.909143	0.71183
defensin precursor [Apis mellifera]	AAA67443.1	Apis mellifera	2.512	1.118	0.909431	0.821191
neutral alpha-glucosidase AB isoform X1 [Apis mellifera]	XP_016772970.1	Apis mellifera	0.965	1.044	0.909431	0.798659
silk fibroin 1 precursor [Apis mellifera]	NP_001129678.1	Apis mellifera	1.988	1.349	0.909491	0.906997
neuroglian isoform X1 [Apis mellifera]	XP_016767625.1	Apis mellifera	0.842	0.854	0.909491	0.697922
thioredoxin peroxidase [Apis mellifera ligustica]	AAP93584.1	Apis mellifera ligustica	1.984	3.335	0.909984	0.930867
peroxisomal multifunctional enzyme type 2 [Apis mellifera]	XP_006571053.2	Apis mellifera	0.967	1.907	0.909984	0.999306
uncharacterized protein LOC551541 [Apis mellifera]	XP_625254.1	Apis mellifera	0.817	4.244	0.909984	0.78175
phosphotriesterase-related protein isoform X1 [Apis mellifera]	XP_395159.2	Apis mellifera	1.01	0.697	0.91232	0.607024
uncharacterized protein LOC409300 [Apis mellifera]	XP_026300756.1	Apis mellifera	2.434	1.62	0.91343	0.921782
mitochondrial import receptor subunit TOM22 homolog [Apis mellifera]	XP_393007.1	Apis mellifera	2.644	1.929	0.914776	0.985698
peroxiredoxin-5, mitochondrial [Apis mellifera]	XP_624806.3	Apis mellifera	1.955	3.189	0.915287	0.916158
proclotting enzyme [Apis mellifera]	XP_001121888.2	Apis mellifera	0.984	0.414	0.916112	0.311671
odorant binding protein 17 precursor [Apis mellifera]	NP_001035297.1	Apis mellifera	2.384	0.489	0.916469	0.397892
Rab escort protein [Apis mellifera]	NP_001265259.1	Apis mellifera	2.181	1.017	0.916729	0.795856
fructose-bisphosphate aldolase [Apis mellifera]	XP_006563323.1	Apis mellifera	0.986	1.887	0.916729	0.99838
coatomer subunit gamma isoform X1 [Apis mellifera]	XP_006559436.1	Apis mellifera	1.018	3.065	0.917547	0.907375
uncharacterized protein C05D11.1 isoform X1 [Apis mellifera]	XP_006563167.1	Apis mellifera	2.176	2.216	0.918173	0.998959
odorant binding protein 21 precursor [Apis mellifera]	NP_001035296.1	Apis mellifera	2.327	0.184	0.918356	0.059251
circadian clock-controlled protein [Apis mellifera]	XP_001122724.2	Apis mellifera	2.728	19.128	0.918356	0.0624773
twinfilin isoform X2 [Apis mellifera]	XP_006558914.1	Apis mellifera	0.868	1.637	0.918356	0.918627
cytosol aminopeptidase isoform X2 [Apis mellifera]	XP_016772258.2	Apis mellifera	1.916	3.117	0.918356	0.842787
mitochondrial amidoxime reducing component 2 [Apis mellifera]	XP_026294732.1	Apis mellifera	1.036	3.207	0.918356	0.914697
nodal modulator 3 isoform X1 [Apis mellifera]	XP_026299044.1	Apis mellifera	2.082	1.113	0.918356	0.816434
cAMP-dependent protein kinase type II regulatory chain [Apis mellifera carnica]	CAG27571.1	Apis mellifera carnica	0.889	8.604	0.918356	0.611858
cytochrome c oxidase subunit I, partial (mitochondrion) [Apis mellifera]	QQO38004.1	Apis mellifera	0.779	5.147	0.918356	0.700228
prolyl 4-hydroxylase subunit alpha-1 isoform X1 [Apis mellifera]	XP_016767671.2	Apis mellifera	0.849	2.065	0.918356	0.986585
probable pyruvate dehydrogenase E1 component subunit alpha, mitochondrial isoform X1 [Apis mellifera]	XP_006572158.1	Apis mellifera	1.005	4.254	0.919096	0.852601
protein l(2)37Cc [Apis mellifera]	XP_006559391.1	Apis mellifera	1.902	1.889	0.921565	0.998714
uncharacterized protein LOC724749 isoform X1 [Apis mellifera]	XP_006565554.1	Apis mellifera	1.898	4.82	0.922086	0.624802
juvenile hormone acid O-methyltransferase [Apis mellifera]	NP_001314896.1	Apis mellifera	2.525		0.922611	NA
NADH-cytochrome b5 reductase 2 isoform X1 [Apis mellifera]	XP_396639.1	Apis mellifera	0.984	1.095	0.922611	0.822159
neurotrimin [Apis mellifera]	XP_392617.4	Apis mellifera	0.929	3.968	0.922788	0.741241
major royal jelly protein 8 precursor [Apis mellifera]	NP_001011564.1	Apis mellifera	0.845	3.379	0.923437	0.87193
lambda crystallin-like protein [Apis mellifera]	NP_001129207.1	Apis mellifera	1.024	2.421	0.923437	0.935536
cuticular protein 3 precursor [Apis mellifera]	NP_001257748.1	Apis mellifera	2.304	2.418	0.923437	0.935536
1-acyl-sn-glycerol-3-phosphate acyltransferase alpha isoform X1 [Apis mellifera]	XP_001120852.2	Apis mellifera	2.298		0.923437	NA
collagen alpha-1(IV) chain isoform X1 [Apis mellifera]	XP_003249661.2	Apis mellifera	1.018	4.462	0.923437	0.671904
uncharacterized protein CG3556 isoform X1 [Apis mellifera]	XP_006559642.1	Apis mellifera	2.441	1.464	0.923437	0.910072
DE-cadherin isoform X2 [Apis mellifera]	XP_006563613.1	Apis mellifera	2.255	0.919	0.923437	0.735361
hexokinase-1 [Apis mellifera]	XP_016767150.1	Apis mellifera	1.038	3.442	0.923437	0.918544
uncharacterized protein LOC107965485 [Apis mellifera]	XP_016771541.2	Apis mellifera	1.054	0.841	0.923437	0.69161
up-regulated during skeletal muscle growth protein 5-like [Apis mellifera]	XP_026295315.1	Apis mellifera	0.897	4.236	0.923437	0.761192
protein disulfide-isomerase [Apis mellifera]	XP_026298883.1	Apis mellifera	1.856	1.357	0.923437	0.908396
flocculation protein FLO11 isoform X1 [Apis mellifera]	XP_392499.4	Apis mellifera	0.896	2.333	0.923437	0.991323
transmembrane emp24 domain-containing protein 5 [Apis mellifera]	XP_393466.2	Apis mellifera	2.379	1.209	0.923437	0.889653
adenylyl cyclase-associated protein 1 isoform X1 [Apis mellifera]	XP_393642.5	Apis mellifera	2.041	8.494	0.923437	0.545716
6-phosphogluconolactonase [Apis mellifera]	XP_624173.1	Apis mellifera	1.884	1.234	0.923437	0.784954
nicotinic acetylcholine receptor alpha9 subunit [Apis mellifera]	AAY87896.1	Apis mellifera	2.304	0.803	0.923437	0.784429
calcium/calmodulin-dependent protein kinase II isoform X17 [Apis mellifera]	XP_006560577.1	Apis mellifera	2.327	8.912	0.923437	0.605791
NADH-ubiquinone oxidoreductase 49 kDa subunit isoform X1 [Apis mellifera]	XP_016772586.1	Apis mellifera	0.874	0.148	0.923437	0.154189
xanthine dehydrogenase [Apis mellifera]	XP_016768886.2	Apis mellifera	1.886	0.472	0.923578	0.378651
xaa-Pro dipeptidase [Apis mellifera]	XP_026297002.1	Apis mellifera	0.841	7.447	0.923578	0.597154
acetyl-CoA acetyltransferase, mitochondrial [Apis mellifera]	XP_026302058.1	Apis mellifera	1.844	2.202	0.923578	0.998071
NADH dehydrogenase [ubiquinone] iron-sulfur protein 3, mitochondrial [Apis mellifera]	XP_394885.1	Apis mellifera	0.845	11.117	0.924207	0.414823
cuticular protein analogous to peritrophins 3-B precursor [Apis mellifera]	NP_001165849.1	Apis mellifera	0.933	3.501	0.92453	0.811506
uncharacterized peptidase C1-like protein F26E4.3 isoform X1 [Apis mellifera]	XP_016767229.1	Apis mellifera	1.85	0.814	0.92453	0.769289
serine--tRNA ligase, cytoplasmic [Apis mellifera]	XP_396462.2	Apis mellifera	0.973	2.319	0.92453	0.990537
transketolase isoform X1 [Apis mellifera]	XP_623357.1	Apis mellifera	1.047	1.832	0.92453	0.990127
unnamed protein product [Apis mellifera]	CBL74941.1	Apis mellifera	1.83	1.862	0.924566	0.965577
chymotrypsin-1 [Apis mellifera]	XP_394370.2	Apis mellifera	1.951	0.689	0.925303	0.502473
neurexin-4 isoform X3 [Apis mellifera]	XP_026298250.1	Apis mellifera	2.323	0.612	0.925303	0.51775
ubiquitin-like modifier-activating enzyme 5 isoform X1 [Apis mellifera]	XP_016770215.2	Apis mellifera	2.228	3.687	0.925627	0.827996
cytochrome P450 9e2 [Apis mellifera]	XP_001119981.4	Apis mellifera	1.054	1.387	0.926493	0.912289
putative serine protease K12H4.7 [Apis mellifera]	XP_395356.4	Apis mellifera	1.86	2.525	0.926493	0.97678
very-long-chain (3R)-3-hydroxyacyl-CoA dehydratase hpo-8 [Apis mellifera]	XP_003250467.2	Apis mellifera	2.328		0.926532	NA
beta-hexosaminidase subunit beta [Apis mellifera]	XP_006561863.1	Apis mellifera	1.818	0.381	0.926532	0.27167
NADH dehydrogenase [ubiquinone] 1 beta subcomplex subunit 10 [Apis mellifera]	XP_624801.1	Apis mellifera	1.006	0.87	0.926532	0.729445
uncharacterized protein LOC725645 isoform X1 [Apis mellifera]	XP_006560665.1	Apis mellifera	0.864	0.769	0.926636	0.752152
aminopeptidase N isoform X1 [Apis mellifera]	XP_006565547.1	Apis mellifera	0.97	2.352	0.926697	0.983252
procollagen-lysine,2-oxoglutarate 5-dioxygenase 3 isoform X3 [Apis mellifera]	XP_016769113.2	Apis mellifera	1.098	4.897	0.926697	0.824771
GMP reductase 1 [Apis mellifera]	XP_624694.1	Apis mellifera	0.905	31.683	0.926977	0.102382
peroxiredoxin-like protein [Apis mellifera]	NP_001164444.1	Apis mellifera	1.062	1.198	0.927541	0.859177
membrane-associated progesterone receptor component 1 [Apis mellifera]	XP_396615.2	Apis mellifera	1.063	1.016	0.927541	0.756446
N-acetylgalactosamine kinase isoform X1 [Apis mellifera]	XP_006568173.2	Apis mellifera	2.424	1.93	0.927541	0.989029
protein sidekick isoform X1 [Apis mellifera]	XP_006568016.1	Apis mellifera	0.943	0.851	0.928732	0.687023
cytochrome b5-related protein [Apis mellifera]	XP_026297953.1	Apis mellifera	1.065	2.783	0.928732	0.948358
glucose-6-phosphate isomerase [Apis mellifera]	XP_623552.1	Apis mellifera	1.068	2.956	0.928732	0.866022
lon protease homolog, mitochondrial isoform X2 [Apis mellifera]	XP_006562528.1	Apis mellifera	1.796	1.429	0.928732	0.865451
serine/threonine-protein phosphatase 2A activator isoform X1 [Apis mellifera]	XP_026295666.1	Apis mellifera	2.03	4.292	0.929285	0.85679
uncharacterized protein LOC411417 isoform X2 [Apis mellifera]	XP_006562412.3	Apis mellifera	1.79	3.829	0.930102	0.785394
leucine-rich repeat-containing protein 15 [Apis mellifera]	XP_001120937.2	Apis mellifera	1.033	2.085	0.930581	0.977871
probable enoyl-CoA hydratase, mitochondrial [Apis mellifera]	XP_001123353.2	Apis mellifera	1.784	3.129	0.930581	0.841267
V-type proton ATPase subunit C isoform X1 [Apis mellifera]	XP_006562158.1	Apis mellifera	1.002	20.945	0.930581	0.077863
beta-glucuronidase [Apis mellifera]	XP_026298050.1	Apis mellifera	1.074	6.2	0.930581	0.492687
fibrillin-2 [Apis mellifera]	XP_026301410.1	Apis mellifera	1.788	17.556	0.930581	0.0774376
bifunctional glutamate/proline--tRNA ligase [Apis mellifera]	XP_026301491.1	Apis mellifera	1.001	1.563	0.930581	0.917159
trifunctional enzyme subunit beta, mitochondrial [Apis mellifera]	XP_624164.1	Apis mellifera	1.787	0.817	0.930581	0.678221
esterase E4 [Apis mellifera]	XP_393670.5	Apis mellifera	1.866	0.211	0.930852	0.0826017
pupal cuticle protein [Apis mellifera]	XP_026297999.1	Apis mellifera	2.23	2.53	0.93099	0.970186
AMP deaminase 2 isoform X1 [Apis mellifera]	XP_026296358.1	Apis mellifera	0.98	1.343	0.93099	0.942819
protein ERGIC-53 [Apis mellifera]	XP_006565093.1	Apis mellifera	1.078	1.704	0.931157	0.942933
protein dj-1beta [Apis mellifera]	XP_006563123.1	Apis mellifera	1.78	2.609	0.931714	0.91152
phospholipase A2 [Apis mellifera]	AFI40558.1	Apis mellifera	1.006	0.286	0.932666	0.159002
uncharacterized protein LOC102653658 [Apis mellifera]	XP_006561977.1	Apis mellifera	1.97	1.884	0.932666	0.984947
uncharacterized protein LOC107965367 [Apis mellifera]	XP_016771050.1	Apis mellifera	2.016	4.798	0.934062	0.747785
putative aminopeptidase-2 [Apis mellifera]	XP_016768511.2	Apis mellifera	0.998	3.426	0.934462	0.917022
deoxyribose-phosphate aldolase [Apis mellifera]	XP_624372.2	Apis mellifera	1.085	1.157	0.934749	0.842683
AFG3-like protein 2 [Apis mellifera]	XP_624548.2	Apis mellifera	1.847	0.905	0.934997	0.735979
NADH dehydrogenase [ubiquinone] 1 beta subcomplex subunit 7 [Apis mellifera]	XP_001120728.1	Apis mellifera	0.994	0.181	0.935446	0.207143
D-2-hydroxyglutarate dehydrogenase, mitochondrial [Apis mellifera]	XP_006570847.3	Apis mellifera	2.089	2.041	0.935446	0.983252
dihydrolipoyl dehydrogenase, mitochondrial [Apis mellifera]	XP_623438.1	Apis mellifera	1.086	1.578	0.935446	0.924856
short-chain specific acyl-CoA dehydrogenase, mitochondrial [Apis mellifera]	XP_623170.1	Apis mellifera	1.762	2.548	0.935446	0.967321
60S ribosomal protein L28 [Apis mellifera]	XP_016773031.1	Apis mellifera	1.839	4.941	0.938018	0.769276
isovaleryl-CoA dehydrogenase, mitochondrial [Apis mellifera]	XP_006566117.2	Apis mellifera	1.094	3.059	0.938081	0.907033
farnesol dehydrogenase [Apis mellifera]	XP_026299083.1	Apis mellifera	2.217	4.322	0.938984	0.793896
antichymotrypsin-2 isoform X1 [Apis mellifera]	XP_026299596.1	Apis mellifera	1.171	0.337	0.938984	0.218892
CAD protein isoform X1 [Apis mellifera]	XP_026300484.1	Apis mellifera	2.07	12.151	0.938984	0.346162
enoyl-[acyl-carrier-protein] reductase, mitochondrial [Apis mellifera]	XP_395130.4	Apis mellifera	1.097	1.32	0.938984	0.870149
ferritin heavy polypeptide-like 17 [Apis mellifera]	XP_624076.1	Apis mellifera	1.1	1.534	0.938984	0.941878
chymotrypsin inhibitor [Apis mellifera]	XP_001120999.2	Apis mellifera	2.329	0.309	0.939328	0.327317
transaldolase [Apis mellifera]	XP_006563276.1	Apis mellifera	1.742	2.681	0.940041	0.905838
lysosomal aspartic protease [Apis mellifera]	XP_392857.2	Apis mellifera	1.742	1.34	0.940041	0.903617
pyridoxal phosphate homeostasis protein [Apis mellifera]	XP_623518.1	Apis mellifera	1.039	1.078	0.940041	0.83888
4-coumarate--CoA ligase 1 isoform X1 [Apis mellifera]	XP_001121814.2	Apis mellifera	1.104	2.098	0.941127	0.976155
probable phosphoserine aminotransferase [Apis mellifera]	XP_396126.2	Apis mellifera	1.106	3.099	0.941207	0.846343
actin-interacting protein 1 isoform X1 [Apis mellifera]	XP_624088.2	Apis mellifera	1.778	2.724	0.941207	0.897175
TPPP family protein CG45057 [Apis mellifera]	XP_006561089.1	Apis mellifera	2.197	15.411	0.94132	0.362473
take-out-like carrier protein precursor [Apis mellifera]	NP_001011640.1	Apis mellifera	1.819	0.551	0.942476	0.460077
dolichyl-diphosphooligosaccharide--protein glycosyltransferase subunit 1 [Apis mellifera]	NP_001229451.1	Apis mellifera	1.117	3.314	0.942476	0.816434
beta-galactosidase [Apis mellifera]	XP_001121565.2	Apis mellifera	1.088	0.47	0.942476	0.377325
hexokinase type 2 isoform X1 [Apis mellifera]	XP_006557645.1	Apis mellifera	2.138	15.609	0.942476	0.272951
NADH dehydrogenase [ubiquinone] 1 alpha subcomplex subunit 9, mitochondrial [Apis mellifera]	XP_006558931.1	Apis mellifera	2.272	1.191	0.942476	0.906997
probable prefoldin subunit 2 [Apis mellifera]	XP_006561235.1	Apis mellifera	1.989	9.495	0.942476	0.488708
electron transfer flavoprotein subunit alpha, mitochondrial [Apis mellifera]	XP_624102.1	Apis mellifera	1.726	3.676	0.942476	0.76543
collagen alpha-1(I) chain [Apis mellifera]	XP_624822.4	Apis mellifera	0.963	0.915	0.942476	0.733411
probable GDP-L-fucose synthase isoform X1 [Apis mellifera]	XP_625134.3	Apis mellifera	1.801	1.844	0.942476	0.999306
bis(5'-nucleosyl)-tetraphosphatase [asymmetrical] [Apis mellifera]	XP_001120572.3	Apis mellifera	0.982	2.706	0.942476	0.959587
uncharacterized protein LOC100578706 isoform X1 [Apis mellifera]	XP_026295524.1	Apis mellifera	2.114	0.456	0.942476	0.557997
ATP synthase subunit delta, mitochondrial [Apis mellifera]	XP_003250792.1	Apis mellifera	1.714	2.741	0.943182	0.967642
cytochrome b5 isoform X1 [Apis mellifera]	XP_396930.1	Apis mellifera	1.103	3.884	0.943686	0.870149
3-hydroxyacyl-CoA dehydrogenase type-2 [Apis mellifera]	XP_001120471.1	Apis mellifera	1.712	6.829	0.94383	0.440844
uncharacterized protein LOC724585 [Apis mellifera]	XP_001120482.1	Apis mellifera	0.922	0.675	0.94383	0.610384
putative aldehyde dehydrogenase family 7 member A1 homolog [Apis mellifera]	XP_394614.1	Apis mellifera	1.122	1.691	0.94428	0.956075
major royal jelly protein 4 [Apis mellifera]	ADB82660.1	Apis mellifera	1.001	0.446	0.944506	0.348935
endoplasmin [Apis mellifera]	XP_395614.3	Apis mellifera	1.123	2.087	0.944837	0.977864
UDP-glucuronosyltransferase 2C1 [Apis mellifera]	XP_016770440.2	Apis mellifera	1.003	2.692	0.94523	0.918393
dynactin subunit 2 [Apis mellifera]	XP_395729.3	Apis mellifera	1.091	0.391	0.945794	0.415234
dnaJ homolog subfamily C member 3 [Apis mellifera]	XP_006569244.2	Apis mellifera	2.098	11.821	0.946576	0.479449
uncharacterized protein LOC408608 [Apis mellifera]	XP_397512.1	Apis mellifera	1.097	5.76	0.947227	0.768214
UTP--glucose-1-phosphate uridylyltransferase isoform X1 [Apis mellifera]	XP_006568566.1	Apis mellifera	1.129	6.467	0.947998	0.466579
protein disulfide-isomerase A6 homolog [Apis mellifera]	XP_395981.2	Apis mellifera	1.132	1.574	0.949421	0.950923
3-ketoacyl-CoA thiolase, mitochondrial [Apis mellifera]	XP_391843.1	Apis mellifera	1.69	3.854	0.950825	0.74434
heat shock protein 90 [Apis mellifera]	ACO58573.1	Apis mellifera	1.69	4.187	0.95094	0.701836
cytochrome c oxidase subunit 6A1, mitochondrial [Apis mellifera]	XP_001121817.2	Apis mellifera	1.732	1.371	0.951379	0.855156
very long-chain-fatty-acid--CoA ligase bubblegum isoform X1 [Apis mellifera]	XP_006571404.1	Apis mellifera	1.142	0.576	0.951507	0.485843
uncharacterized protein LOC408695 [Apis mellifera]	XP_392231.4	Apis mellifera	2.134	1.349	0.951507	0.906997
trifunctional enzyme subunit alpha, mitochondrial [Apis mellifera]	XP_393806.2	Apis mellifera	1.68	2.556	0.951507	0.917454
translocon-associated protein subunit delta [Apis mellifera]	XP_624607.1	Apis mellifera	1.1	0.609	0.951507	0.574844
inner centromere protein isoform X1 [Apis mellifera]	XP_016766231.2	Apis mellifera	1.146	0.314	0.951507	0.33178
glycerol-3-phosphate phosphatase [Apis mellifera]	XP_393558.1	Apis mellifera	1.204	1.209	0.951715	0.795064
FGGY carbohydrate kinase domain-containing protein [Apis mellifera]	XP_394574.3	Apis mellifera	1.675	1.623	0.951715	0.909915
venom serine protease Bi-VSP [Apis mellifera]	XP_006560620.1	Apis mellifera	1.783	1.194	0.953231	0.891197
protein obstructor-E [Apis mellifera]	XP_016767673.2	Apis mellifera	1.735	2.652	0.953719	0.908396
histidine triad nucleotide-binding protein 1 [Apis mellifera]	XP_006558545.1	Apis mellifera	1.152	1.644	0.953886	0.914961
surfeit locus protein 4 homolog [Apis mellifera]	XP_624613.1	Apis mellifera	1.778	2.518	0.953886	0.983252
NADH dehydrogenase [ubiquinone] 1 beta subcomplex subunit 5, mitochondrial [Apis mellifera]	XP_392023.1	Apis mellifera	2.065	0.76	0.953886	0.749834
malate dehydrogenase, mitochondrial [Apis mellifera]	XP_392478.2	Apis mellifera	1.153	2.521	0.954166	0.920854
glycine-rich cell wall structural protein 1 isoform X2 [Apis mellifera]	XP_006570456.2	Apis mellifera	2.008	0.224	0.954257	0.18244
secapin-3 precursor [Apis mellifera]	AEM44814.1	Apis mellifera	1.723	2.957	0.956091	0.866022
uncharacterized protein LOC100577844 isoform X1 [Apis mellifera]	XP_003250675.2	Apis mellifera	1.108	0.312	0.956091	0.188972
putative gamma-glutamylcyclotransferase CG2811 isoform X1 [Apis mellifera]	XP_006558537.1	Apis mellifera	1.707	2.041	0.956091	0.990127
vinculin isoform X4 [Apis mellifera]	XP_006560008.2	Apis mellifera	1.677	4.622	0.956091	0.720963
spectrin beta chain isoform X1 [Apis mellifera]	XP_006567454.1	Apis mellifera	1.646	2.741	0.956091	0.909429
endoplasmic reticulum resident protein 29 [Apis mellifera]	XP_006568873.1	Apis mellifera	1.709	1.523	0.956091	0.898574
UDP-glucose:glycoprotein glucosyltransferase isoform X1 [Apis mellifera]	XP_016769783.2	Apis mellifera	1.123	23.344	0.956091	0.187424
electron transfer flavoprotein subunit beta [Apis mellifera]	XP_393789.2	Apis mellifera	1.162	1.846	0.956091	0.982703
glucose dehydrogenase [FAD, quinone] [Apis mellifera]	XP_394210.5	Apis mellifera	1.058	0.402	0.956091	0.216842
S-methyl-5'-thioadenosine phosphorylase [Apis mellifera]	XP_625118.2	Apis mellifera	2.059	2.289	0.956091	0.994466
PRA1 family protein 3 isoform X1 [Apis mellifera]	XP_003251320.1	Apis mellifera	1.961	0.494	0.956228	0.600521
carbonyl reductase [NADPH] 1-like [Apis mellifera]	XP_006564533.2	Apis mellifera	1.172	2.383	0.956723	0.938822
chitinase-like protein EN03 isoform X1 [Apis mellifera]	XP_016769017.1	Apis mellifera	2.031		0.956723	NA
glutathione S-transferase 1-1 [Apis mellifera]	XP_026296300.1	Apis mellifera	1.637	2.01	0.956723	0.989657
uncharacterized protein LOC100578085 [Apis mellifera]	XP_003251110.1	Apis mellifera	1	0.113	0.957311	0.0551071
14 kDa phosphohistidine phosphatase [Apis mellifera]	XP_003249300.1	Apis mellifera	1.632	0.648	0.957385	0.45616
dolichyl-diphosphooligosaccharide--protein glycosyltransferase subunit 2 [Apis mellifera]	XP_006571875.2	Apis mellifera	1.218	0.807	0.957785	0.69599
uncharacterized protein LOC413909 isoform X8 [Apis mellifera]	XP_026300801.1	Apis mellifera	1.691	0.897	0.957785	0.687151
hexamerin 70b precursor [Apis mellifera]	NP_001011600.1	Apis mellifera	1.627	1.562	0.958219	0.948389
UDP-glucuronosyltransferase 2A3 [Apis mellifera]	XP_006564460.2	Apis mellifera	1.219	1.986	0.958219	0.974585
laminin subunit beta-1 isoform X1 [Apis mellifera]	XP_006571829.1	Apis mellifera	1.628	3.157	0.958219	0.837181
glycogen synthase kinase-3 beta isoform X2 [Apis mellifera]	XP_026298793.1	Apis mellifera	1.125	2.724	0.958219	0.932779
uncharacterized protein LOC107964964 [Apis mellifera]	XP_026298821.1	Apis mellifera	1.161	1.145	0.959152	0.837476
B-cell receptor-associated protein 31 [Apis mellifera]	XP_397055.1	Apis mellifera	1.118	17.967	0.959663	0.257937
grpE protein homolog, mitochondrial [Apis mellifera]	XP_006561099.1	Apis mellifera	1.693	5.196	0.959964	0.785175
protein transport protein Sec31A [Apis mellifera]	XP_006563951.2	Apis mellifera	1.185	5.042	0.960026	0.681256
dehydrogenase/reductase SDR family member 4 [Apis mellifera]	NP_001263356.1	Apis mellifera	1.975	0.793	0.960458	0.765404
uncharacterized protein LOC410793 [Apis mellifera]	XP_006568803.2	Apis mellifera	1.192	1.85	0.960458	0.991323
heat shock protein 83 [Apis mellifera]	XP_006571335.2	Apis mellifera	1.609	2.569	0.960458	0.933668
carnitine O-palmitoyltransferase 1, liver isoform isoform X3 [Apis mellifera]	XP_026294634.1	Apis mellifera	1.636	2.963	0.960458	0.915683
alanine--tRNA ligase, cytoplasmic isoform X1 [Apis mellifera]	XP_395392.3	Apis mellifera	1.79	0.649	0.960458	0.698383
cytochrome b-c1 complex subunit 7 [Apis mellifera]	XP_624147.2	Apis mellifera	1.956	2.468	0.960458	0.946891
aldose reductase [Apis mellifera]	XP_624353.1	Apis mellifera	1.196	2.925	0.960458	0.870149
probable peroxisomal acyl-coenzyme A oxidase 1 [Apis mellifera]	XP_026301193.1	Apis mellifera	1.639	22.998	0.961829	0.168377
silk fibroin 3 [Apis mellifera]	ACI49702.1	Apis mellifera	1.652	1.064	0.961997	0.734865
40S ribosomal protein S3a [Apis mellifera]	XP_006565264.1	Apis mellifera	1.598	2.905	0.962483	0.918578
digestive cysteine proteinase 1 [Apis mellifera]	XP_006562600.2	Apis mellifera	1.597	2.468	0.962597	0.960107
guanine deaminase [Apis mellifera]	XP_006564297.1	Apis mellifera	1.597	7.472	0.962926	0.592318
uncharacterized protein LOC100576760 isoform X1 [Apis mellifera]	XP_003251427.1	Apis mellifera	1.157	1.16	0.964465	0.822293
suppressor of variegation 3-9 isoform X1 [Apis mellifera]	XP_006561370.1	Apis mellifera	1.189	5.671	0.965031	0.677593
unnamed protein product [Apis mellifera]	CBV31923.1	Apis mellifera	1.592	4.164	0.965182	0.710793
peroxiredoxin 1 [Apis mellifera]	XP_003249289.2	Apis mellifera	1.209	1.903	0.965182	0.999306
microtubule-associated protein Jupiter isoform X1 [Apis mellifera]	XP_003249707.1	Apis mellifera	1.223	7.274	0.965182	0.491963
flavin-containing monooxygenase FMO GS-OX-like 2 isoform X1 [Apis mellifera]	XP_016772196.2	Apis mellifera	1.834		0.965182	NA
integrin beta-PS isoform X1 [Apis mellifera]	XP_026299856.1	Apis mellifera	1.893	0.407	0.965182	0.245516
proteasome subunit beta type-4 [Apis mellifera]	XP_394993.2	Apis mellifera	1.58	2.42	0.965182	0.935536
isocitrate dehydrogenase [NADP] cytoplasmic [Apis mellifera]	XP_623673.3	Apis mellifera	1.213	1.779	0.965182	0.983252
prenylcysteine oxidase 1 [Apis mellifera]	XP_396066.5	Apis mellifera	1.151	0.435	0.965182	0.528642
cuticular protein analogous to peritrophins 3-D precursor [Apis mellifera]	NP_001165850.1	Apis mellifera	1.7	0.211	0.965322	0.0822965
ATP-citrate synthase [Apis mellifera]	XP_623083.1	Apis mellifera	1.22	3.058	0.966506	0.850973
threonine--tRNA ligase, cytoplasmic isoform X1 [Apis mellifera]	XP_026298059.1	Apis mellifera	1.901	4.371	0.966563	0.85093
unnamed protein product [Apis mellifera]	CAY38258.1	Apis mellifera	1.248	2.212	0.96749	0.986585
facilitated trehalose transporter Tret1 isoform X1 [Apis mellifera]	XP_026301833.1	Apis mellifera	1.124	19.687	0.968011	0.128949
putative hydroxypyruvate isomerase [Apis mellifera]	XP_026301507.1	Apis mellifera	1.269	4.482	0.968693	0.726639
papilin isoform X1 [Apis mellifera]	XP_006562242.2	Apis mellifera	1.257	0.643	0.968754	0.54171
TOM1-like protein 2 isoform X1 [Apis mellifera]	XP_001122551.2	Apis mellifera	1.832	24.444	0.968754	0.157928
heat shock protein Hsp70Ab-like [Apis mellifera]	NP_001153544.1	Apis mellifera	1.269	3.87	0.969311	0.765804
acyl-CoA-binding domain-containing protein 4 isoform X1 [Apis mellifera]	XP_006563107.1	Apis mellifera	1.247	0.146	0.970008	0.154634
neurofilament heavy polypeptide [Apis mellifera]	XP_001121746.2	Apis mellifera	1.205	2.747	0.970649	0.89285
serine/threonine-protein kinase mig-15 isoform X1 [Apis mellifera]	XP_026298889.1	Apis mellifera	1.243		0.970649	NA
uncharacterized protein LOC724563 [Apis mellifera]	XP_001120452.2	Apis mellifera	1.26		0.970736	NA
thymidylate kinase isoform X1 [Apis mellifera]	XP_624530.3	Apis mellifera	1.051	0.669	0.971415	0.714993
E3 UFM1-protein ligase 1 homolog [Apis mellifera]	XP_003250392.2	Apis mellifera	1.784	1.192	0.97155	0.896644
collagen alpha-2(IV) chain-like [Apis mellifera]	XP_026300118.1	Apis mellifera	1.746	10.448	0.972891	0.228473
coronin-1C [Apis mellifera]	XP_006564639.1	Apis mellifera	1.586	0.558	0.973815	0.412142
NADH dehydrogenase [ubiquinone] 1 alpha subcomplex subunit 13 [Apis mellifera]	XP_006558285.1	Apis mellifera	1.264	0.273	0.974212	0.349796
plectin [Apis mellifera]	XP_006560864.1	Apis mellifera	1.211	1.917	0.974303	0.997382
prosaposin isoform X1 [Apis mellifera]	XP_392338.3	Apis mellifera	1.537	1.214	0.974627	0.863073
heat shock 70 kDa protein 4 isoform X1 [Apis mellifera]	XP_623199.2	Apis mellifera	1.537	5.039	0.974627	0.600632
succinyl-CoA:3-ketoacid coenzyme A transferase 1, mitochondrial [Apis mellifera]	XP_392681.2	Apis mellifera	1.592	2.904	0.974904	0.957977
OBP13 [Apis mellifera]	ABD92645.1	Apis mellifera	1.533	3.72	0.975463	0.76053
uncharacterized protein LOC107963970 [Apis mellifera]	XP_001121053.2	Apis mellifera	1.121	5.05	0.975463	0.768682
furin-like protease 2 isoform X1 [Apis mellifera]	XP_026298461.1	Apis mellifera	1.563	4.1	0.975463	0.870149
fatty acid synthase [Apis mellifera]	XP_395426.5	Apis mellifera	1.526	1.183	0.975463	0.85232
dihydrolipoyllysine-residue acetyltransferase component of pyruvate dehydrogenase complex, mitochondrial [Apis mellifera]	XP_624025.3	Apis mellifera	1.221	2.816	0.975463	0.882907
tripeptidyl-peptidase 2 isoform X2 [Apis mellifera]	XP_006564519.2	Apis mellifera	1.538	7.193	0.97588	0.462651
charged multivesicular body protein 4b [Apis mellifera]	XP_395324.2	Apis mellifera	1.235	5.021	0.97588	0.676585
importin-4 [Apis mellifera]	XP_396270.5	Apis mellifera	1.169	10.117	0.97588	0.553559
ATP-binding cassette sub-family G member 4 isoform X1 [Apis mellifera]	XP_026301931.1	Apis mellifera	1.624	34.884	0.97588	0.0901884
apidermin 2 isoform X1 [Apis mellifera]	XP_006558720.1	Apis mellifera	1.62	0.615	0.976554	0.587022
pyrimidodiazepine synthase [Apis mellifera]	XP_026297391.1	Apis mellifera	1.203	7.009	0.976554	0.694331
circadian clock-controlled protein [Apis mellifera]	XP_001122696.1	Apis mellifera	1.532	0.785	0.97754	0.700435
pyruvate kinase isoform X1 [Apis mellifera]	XP_006565999.1	Apis mellifera	1.271	1.533	0.97754	0.941878
teneurin-m isoform X1 [Apis mellifera]	XP_016766417.2	Apis mellifera	1.332	6.574	0.97754	0.681345
puromycin-sensitive aminopeptidase isoform X1 [Apis mellifera]	XP_394245.2	Apis mellifera	1.276	1.176	0.97754	0.850508
uncharacterized protein LOC100577132 [Apis mellifera]	XP_003249567.2	Apis mellifera	1.139	0.164	0.97754	0.10219
iodotyrosine deiodinase 1 isoform X1 [Apis mellifera]	XP_006559721.1	Apis mellifera	1.663	3.235	0.97754	0.864878
valine--tRNA ligase isoform X1 [Apis mellifera]	XP_006566781.2	Apis mellifera	1.337	7.432	0.97754	0.421537
microtubule-actin cross-linking factor 1 isoform X7 [Apis mellifera]	XP_016767109.2	Apis mellifera	1.563	0.75	0.97754	0.646732
mitochondrial-processing peptidase subunit beta [Apis mellifera]	XP_393509.2	Apis mellifera	1.266	1.901	0.97754	0.973469
activated RNA polymerase II transcriptional coactivator p15 [Apis mellifera]	XP_624593.1	Apis mellifera	1.712		0.97754	NA
uncharacterized protein LOC408421 [Apis mellifera]	XP_623685.1	Apis mellifera	1.504	2.595	0.977887	0.982703
myotrophin [Apis mellifera]	XP_623750.2	Apis mellifera	1.535	6.616	0.978504	0.539125
beta-1,3-glucan-binding protein 1 [Apis mellifera]	XP_001121634.3	Apis mellifera	1.238	0.916	0.97899	0.733369
uncharacterized protein LOC551557 [Apis mellifera]	XP_006568626.1	Apis mellifera	1.605	1.351	0.97899	0.872944
basement membrane-specific heparan sulfate proteoglycan core protein isoform X13 [Apis mellifera]	XP_026298184.1	Apis mellifera	1.283	1.129	0.97899	0.831881
OBP18 [Apis mellifera]	ABD92650.1	Apis mellifera	1.376	1.23	0.979149	0.868649
lactoylglutathione lyase isoform X1 [Apis mellifera]	XP_026295074.1	Apis mellifera	1.292	1.548	0.979149	0.94446
retinal dehydrogenase 1 [Apis mellifera]	XP_392104.4	Apis mellifera	1.489	1.98	0.979546	0.990127
eukaryotic translation initiation factor 4E-binding protein 1 [Apis mellifera]	XP_006569762.1	Apis mellifera	1.498	2.933	0.980278	0.957616
enolase [Apis mellifera]	XP_026300411.1	Apis mellifera	1.292	1.372	0.98049	0.909429
probable 2-oxoglutarate dehydrogenase E1 component DHKTD1 homolog, mitochondrial isoform X1 [Apis mellifera]	XP_396024.6	Apis mellifera	1.331	0.785	0.98049	0.768682
proteasome subunit beta type-1 [Apis mellifera]	XP_395163.2	Apis mellifera	1.292	1.37	0.980773	0.909429
glyoxalase domain-containing protein 4 [Apis mellifera]	XP_625100.1	Apis mellifera	1.476	2.364	0.981496	0.983252
farnesyl pyrophosphate synthase isoform X1 [Apis mellifera]	XP_026300402.1	Apis mellifera	1.589	0.402	0.982661	0.521848
vitellogenin, partial [Apis mellifera mellifera]	AHY24711.1	Apis mellifera mellifera	1.765		0.983388	NA
B-cell receptor-associated protein 31 [Apis mellifera]	XP_006558287.1	Apis mellifera	1.281		0.983388	NA
pancreatic triacylglycerol lipase isoform X1 [Apis mellifera]	XP_395079.3	Apis mellifera	1.565	0.673	0.983503	0.566635
N-acetylneuraminate lyase [Apis mellifera]	XP_001120250.2	Apis mellifera	1.477	1.205	0.983731	0.861058
cytochrome P450 6A1 [Apis mellifera]	XP_397347.4	Apis mellifera	1.584	3.517	0.983745	0.85679
cytochrome c oxidase subunit VIb polypeptide 1 [Apis mellifera]	NP_001165874.1	Apis mellifera	1.473	0.53	0.984224	0.519794
mannosyl-oligosaccharide glucosidase GCS1 [Apis mellifera]	XP_006560738.1	Apis mellifera	1.73	1.451	0.984224	0.949287
aminoacylase-1 [Apis mellifera]	XP_392498.1	Apis mellifera	1.472	3.603	0.984224	0.788849
eukaryotic translation initiation factor 3 subunit J [Apis mellifera]	XP_397589.3	Apis mellifera	1.294	4.664	0.984224	0.829711
obscurin isoform X7 [Apis mellifera]	XP_016767640.1	Apis mellifera	1.263	7.518	0.984224	0.387271
pyrroline-5-carboxylate reductase 2 isoform X1 [Apis mellifera]	XP_392390.1	Apis mellifera	1.468	1.749	0.984379	0.938155
alpha-amylase [Apis mellifera mellifera]	AAM20738.1	Apis mellifera mellifera	1.264	2.373	0.985792	0.982703
filamin-like isoform X1 [Apis mellifera]	XP_026295731.1	Apis mellifera	1.312	6.427	0.986653	0.470735
fumarate hydratase, mitochondrial isoform X1 [Apis mellifera]	XP_026298966.1	Apis mellifera	1.313	2.1	0.986653	0.976155
succinate-semialdehyde dehydrogenase, mitochondrial [Apis mellifera]	XP_395766.4	Apis mellifera	1.315	6.046	0.986653	0.506765
uncharacterized protein LOC552843 [Apis mellifera]	XP_625222.4	Apis mellifera	1.487	0.324	0.986653	0.202189
proliferation-associated protein 2G4 [Apis mellifera]	XP_006560659.1	Apis mellifera	1.53	1.798	0.986994	0.942668
probable aconitate hydratase, mitochondrial isoform X1 [Apis mellifera]	XP_391994.1	Apis mellifera	1.316	2.004	0.987303	0.987021
ADP-ribosylation factor GTPase-activating protein 2 isoform X1 [Apis mellifera]	XP_003250419.1	Apis mellifera	1.257	2.742	0.98743	0.914381
silk fibroin 2 [Apis mellifera]	ACI49701.1	Apis mellifera	1.327	0.914	0.989394	0.731894
phenoloxidase subunit A3 [Apis mellifera]	NP_001011627.1	Apis mellifera	1.33	0.194	0.989394	0.0667937
fibroin heavy chain isoform X1 [Apis mellifera]	XP_006561846.2	Apis mellifera	1.292	0.147	0.989394	0.0818747
transmembrane protease serine 11B-like protein [Apis mellifera]	XP_016771183.1	Apis mellifera	1.698	51.257	0.989394	0.0714393
probable cytochrome P450 6a14 [Apis mellifera]	XP_623362.3	Apis mellifera	1.367	1.157	0.989394	0.845004
uncharacterized protein DDB_G0283697 isoform X1 [Apis mellifera]	XP_016768156.1	Apis mellifera	1.57	3.054	0.989482	0.885905
pyruvate carboxylase, mitochondrial isoform X1 [Apis mellifera]	XP_006568106.1	Apis mellifera	1.441	1.92	0.989516	0.996434
eukaryotic translation initiation factor 4 gamma isoform X3 [Apis mellifera]	XP_026296893.1	Apis mellifera	1.48	1.756	0.990201	0.952173
putative protein FAM10A4 [Apis mellifera]	XP_016768230.1	Apis mellifera	1.335	2.125	0.991077	0.974029
protein Red [Apis mellifera]	XP_026298036.1	Apis mellifera	1.341	2.327	0.991795	0.988161
PPOA, partial [Apis mellifera]	AGM19771.1	Apis mellifera	1.59	0.216	0.992462	0.28632
coiled-coil domain-containing protein 39 isoform X2 [Apis mellifera]	XP_026297099.1	Apis mellifera	1.429	5.649	0.992663	0.684084
short/branched chain specific acyl-CoA dehydrogenase, mitochondrial [Apis mellifera]	XP_393211.4	Apis mellifera	1.426	3.375	0.992855	0.822159
sideroflexin-2 [Apis mellifera]	XP_623312.2	Apis mellifera	1.335	0.715	0.993056	0.739138
hypoxia up-regulated protein 1 isoform X1 [Apis mellifera]	XP_624153.3	Apis mellifera	1.425	1.625	0.993056	0.935536
T-complex protein 1 subunit zeta [Apis mellifera]	XP_026297640.1	Apis mellifera	1.423	3.092	0.993477	0.847704
heat shock protein 75 kDa, mitochondrial [Apis mellifera]	XP_623366.2	Apis mellifera	1.426	1.42	0.993514	0.892204
mucin-19 [Apis mellifera]	XP_016771574.1	Apis mellifera	1.475	9.439	0.993686	0.487924
tryptophan--tRNA ligase, cytoplasmic [Apis mellifera]	XP_006562255.1	Apis mellifera	1.408	0.182	0.994138	0.225279
phosphoglucomutase isoform X1 [Apis mellifera]	XP_395366.2	Apis mellifera	1.351	3.734	0.994174	0.759222
alpha-tocopherol transfer protein isoform X1 [Apis mellifera]	XP_001122721.2	Apis mellifera	1.35	1.277	0.994239	0.870149
putative polypeptide N-acetylgalactosaminyltransferase 9 isoform X1 [Apis mellifera]	XP_006565133.1	Apis mellifera	1.426	2.986	0.994239	0.89114
cilia- and flagella-associated protein 251-like [Apis mellifera]	XP_016770809.1	Apis mellifera	1.458	1.744	0.994239	0.981804
circadian clock-controlled protein [Apis mellifera]	XP_393105.4	Apis mellifera	1.589	5.93	0.995247	0.513919
serine protease inhibitor 88Ea isoform X1 [Apis mellifera]	XP_006562425.1	Apis mellifera	1.409	0.435	0.99619	0.336149
eukaryotic translation initiation factor 3 subunit A [Apis mellifera]	XP_397439.4	Apis mellifera	1.364	2.801	0.996336	0.971814
methylcrotonoyl-CoA carboxylase beta chain, mitochondrial [Apis mellifera]	XP_394033.1	Apis mellifera	1.466	1.358	0.996779	0.908448
sterol O-acyltransferase 1 [Apis mellifera]	XP_624691.1	Apis mellifera	1.39	2.096	0.997037	0.990127
charged multivesicular body protein 2a [Apis mellifera]	XP_006570258.1	Apis mellifera	1.423	2	0.997151	0.983252
dihydropyrimidinase isoform X2 [Apis mellifera]	XP_006565932.2	Apis mellifera	1.444	3.08	0.997393	0.849521
alanine aminotransferase 1 [Apis mellifera]	XP_006559494.1	Apis mellifera	1.4	1.036	0.997435	0.713815
uncharacterized protein LOC102654405 [Apis mellifera]	XP_006570633.1	Apis mellifera	1.444	0.269	0.997435	0.28565
acidic phospholipase A2 PA4 isoform X4 [Apis mellifera]	XP_016768690.1	Apis mellifera	1.532	0.263	0.997435	0.133441
adenosylhomocysteinase [Apis mellifera]	XP_391917.2	Apis mellifera	1.371	2.659	0.997435	0.953434
ras suppressor protein 1 isoform X2 [Apis mellifera]	XP_395612.3	Apis mellifera	1.362	5.429	0.997435	0.700408
glutathione S-transferase S4 isoform X1 [Apis mellifera]	XP_006560566.1	Apis mellifera	1.352	2.525	0.999048	0.988161
probable methylmalonate-semialdehyde dehydrogenase [acylating], mitochondrial isoform X1 [Apis mellifera]	XP_393234.2	Apis mellifera	1.395	1.045	0.999048	0.71583
thioredoxin reductase 1 isoform 1 [Apis mellifera]	NP_001171496.1	Apis mellifera	1.395	3.489	0.999048	0.795229
cytoplasmic aconitate hydratase [Apis mellifera]	XP_392993.2	Apis mellifera	1.378	8.684	0.999164	0.328668
trans-1,2-dihydrobenzene-1,2-diol dehydrogenase [Apis mellifera]	XP_006563740.2	Apis mellifera	1.378	3.373	0.999408	0.811506
silk fibroin 4 [Apis mellifera]	ACI49703.1	Apis mellifera	1.398	1.758	0.999904	0.983252
titin [Apis mellifera]	XP_001119962.3	Apis mellifera	1.338	1.749	0.999904	0.939436
uncharacterized protein LOC413627 [Apis mellifera]	XP_026298038.1	Apis mellifera	1.423	0.819	0.999904	0.67917
insulin-degrading enzyme isoform X1 [Apis mellifera]	XP_026300082.1	Apis mellifera	1.506	8.279	0.999904	0.395198
pancreatic lipase-related protein 2-like [Apis mellifera]	NP_001229505.1	Apis mellifera		0.475	NA	0.567876
uncharacterized protein LOC102653832 [Apis mellifera]	XP_006560156.1	Apis mellifera		1.078	NA	0.885972
neprilysin-1 [Apis mellifera]	XP_006566418.1	Apis mellifera		0.431	NA	0.421056
uncharacterized protein LOC724569 [Apis mellifera]	XP_006569489.2	Apis mellifera		3.226	NA	0.89114
ribokinase [Apis mellifera]	XP_623681.1	Apis mellifera		2.611	NA	0.980312
uncharacterized protein LOC552421 isoform X1 [Apis mellifera]	XP_016769663.1	Apis mellifera		5.373	NA	0.793248
MOXD1 homolog 2 [Apis mellifera]	XP_016771020.1	Apis mellifera		8.822	NA	0.611405
golgin subfamily A member 6-like protein 22 [Apis mellifera]	XP_026296851.1	Apis mellifera		4.982	NA	0.609015
