# Supplementary material for: The proteomic content of Varroa destructor gut varies according to the developmental stage of its host
Source: PLoS Pathog. 2024 Dec 30;20(12):e1012802. doi: 10.1371/journal.ppat.1012802 (PMC11723617; doi:10.1371/journal.ppat.1012802)
Supplement: S1 Data — (XLSX) [file ppat.1012802.s010.xlsx]

## Sheet: Table Raw data
File name LC_ESI-MS/MS	Sample name	Organ collected	Feeding type	Feeding type of varroa or stage of bee collected	Files used for LFQ (Yes/No)	Protein FDR Confidence: Combined	Master	Accession	Description	Contaminant	Coverage [%]	# Peptides	# PSMs	# Protein Unique Peptides	# AAs	MW [kDa]	calc. pI	Proteomics score (Sequest HT database search engine)	Biological Process	Cellular Component	Molecular Function	Pfam IDs	GO Accessions	Entrez Gene ID	Gene Symbol	Found in Sample: [S1] F1: Sample	Description2	Species Name	Genera	group
EKAR_NSI_G315	TDVD_ADU	gut	older_adult	older_adult	N	High	Master Protein	A0A6G1SJL7	Superoxide dismutase [Cu-Zn] OS=Aceria tosichella OX=561515 GN=Sod_0 PE=3 SV=1	FALSE	8	1	2	0	154	15.4	6.32	6.13								High	Superoxide dismutase Cu-Zn	Aceria tosichella		Acari
EKAR_NSI_G312	TD VD 4 Lar nat	gut	Larva	Larva	Y	High	Master Protein	A0A6G1SJL7	Superoxide dismutase [Cu-Zn] OS=Aceria tosichella OX=561515 GN=Sod_0 PE=3 SV=1	FALSE	8	1	2	0	154	15.4	6.32	6.2								High	Superoxide dismutase Cu-Zn	Aceria tosichella		Acari
EKAR_NSI_G309	TD4VD_PB	gut	PBS	PBS	N	High	Master Protein	A0A6G1SJL7	Superoxide dismutase [Cu-Zn] OS=Aceria tosichella OX=561515 GN=Sod_0 PE=3 SV=1	FALSE	8	1	2	0	154	15.4	6.32	3.56								High	Superoxide dismutase Cu-Zn	Aceria tosichella		Acari
EKAR_NSI_G306	PB TD 4 VD_a	gut	PBS	PBS	Y	High	Master Protein	A0A6G1SJL7	Superoxide dismutase [Cu-Zn] OS=Aceria tosichella OX=561515 GN=Sod_0 PE=3 SV=1	FALSE	8	1	2	0	154	15.4	6.32	3.74								High	Superoxide dismutase Cu-Zn	Aceria tosichella		Acari
EKAR_NSI_G303	PB TD 3 VD_b	gut	PBS	PBS	Y	High	Master Protein	A0A6G1SJL7	Superoxide dismutase [Cu-Zn] OS=Aceria tosichella OX=561515 GN=Sod_0 PE=3 SV=1	FALSE	8	1	1	0	154	15.4	6.32	0								High	Superoxide dismutase Cu-Zn	Aceria tosichella		Acari
EKAR_NSI_G294	TD3VD_EM	gut	Emerging_adult	emerging_adult	N	High	Master Protein	A0A6G1SJL7	Superoxide dismutase [Cu-Zn] OS=Aceria tosichella OX=561515 GN=Sod_0 PE=3 SV=1	FALSE	8	1	1	0	154	15.4	6.32	3.22								High	Superoxide dismutase Cu-Zn	Aceria tosichella		Acari
EKAR_NSI_G285	NYM TD 4 VD_a	gut	Pupa	Pupa	Y	High	Master Protein	A0A6G1SJL7	Superoxide dismutase [Cu-Zn] OS=Aceria tosichella OX=561515 GN=Sod_0 PE=3 SV=1	FALSE	8	1	2	0	154	15.4	6.32	3.97								High	Superoxide dismutase Cu-Zn	Aceria tosichella		Acari
EKAR_NSI_G282	NYM TD 3 VD_b	gut	Pupa	Pupa	Y	High	Master Protein	A0A6G1SJL7	Superoxide dismutase [Cu-Zn] OS=Aceria tosichella OX=561515 GN=Sod_0 PE=3 SV=1	FALSE	8	1	6	0	154	15.4	6.32	16.55								High	Superoxide dismutase Cu-Zn	Aceria tosichella		Acari
EKAR_NSI_G279	TD4VD_LA	gut	Larva	Larva	N	High	Master Protein	A0A6G1SJL7	Superoxide dismutase [Cu-Zn] OS=Aceria tosichella OX=561515 GN=Sod_0 PE=3 SV=1	FALSE	8	1	2	0	154	15.4	6.32	8.09								High	Superoxide dismutase Cu-Zn	Aceria tosichella		Acari
EKAR_NSI_G276	LAR TD 4 VD_b	gut	Larva	Larva	Y	High	Master Protein	A0A6G1SJL7	Superoxide dismutase [Cu-Zn] OS=Aceria tosichella OX=561515 GN=Sod_0 PE=3 SV=1	FALSE	8	1	3	0	154	15.4	6.32	7.19								High	Superoxide dismutase Cu-Zn	Aceria tosichella		Acari
EKAR_NSI_F661	ADU TD 4 VD_a	gut	Emerging_adult	emerging_adult	Y	High	Master Protein	A0A6G1SJL7	Superoxide dismutase [Cu-Zn] OS=Aceria tosichella OX=561515 GN=Sod_0 PE=3 SV=1	FALSE	8	1	3	0	154	15.4	6.32	9.74								High	Superoxide dismutase Cu-Zn	Aceria tosichella		Acari
EKAR_NSI_F658	LAR TD 4 VD_a	gut	Larva	Larva	Y	High	Master Protein	A0A6G1SJL7	Superoxide dismutase [Cu-Zn] OS=Aceria tosichella OX=561515 GN=Sod_0 PE=3 SV=1	FALSE	8	1	4	0	154	15.4	6.32	12.43								High	Superoxide dismutase Cu-Zn	Aceria tosichella		Acari
ASVO_NSI_F465	PBB_TDVD_6	gut	PBS	PBS	N	High	Master Protein	A0A6G1SJL7	Superoxide dismutase [Cu-Zn] OS=Aceria tosichella OX=561515 GN=Sod_0 PE=3 SV=1	FALSE	8	1	1	0	154	15.4	6.32	0								High	Superoxide dismutase Cu-Zn	Aceria tosichella		Acari
ASVO_NSI_F462	PBR_TDVD_6	gut	PBS	PBS	N	High	Master Protein	A0A6G1SJL7	Superoxide dismutase [Cu-Zn] OS=Aceria tosichella OX=561515 GN=Sod_0 PE=3 SV=1	FALSE	8	1	3	0	154	15.4	6.32	0								High	Superoxide dismutase Cu-Zn	Aceria tosichella		Acari
ASVO_NSI_F455	NY_TDVD_3	gut	Pupa	Pupa	N	Medium	Master Protein	A0A6G1SJL7	Superoxide dismutase [Cu-Zn] OS=Aceria tosichella OX=561515 GN=Sod_0 PE=3 SV=1	FALSE	8	1	3	0	154	15.4	6.32	0								High	Superoxide dismutase Cu-Zn	Aceria tosichella		Acari
ASVO_NSI_F452	C_TDVD_1&2	gut	Larva	Larva	N	High	Master Protein	A0A6G1SJL7	Superoxide dismutase [Cu-Zn] OS=Aceria tosichella OX=561515 GN=Sod_0 PE=3 SV=1	FALSE	8	1	4	0	154	15.4	6.32	7.03								High	Superoxide dismutase Cu-Zn	Aceria tosichella		Acari
ASVO_NSI_F442	PBR_TDVD_4	gut	PBS	PBS	N	High	Master Protein	A0A6G1SJL7	Superoxide dismutase [Cu-Zn] OS=Aceria tosichella OX=561515 GN=Sod_0 PE=3 SV=1	FALSE	8	1	4	0	154	15.4	6.32	8.37								High	Superoxide dismutase Cu-Zn	Aceria tosichella		Acari
ASVO_NSI_F439	PB_TDVD_1	gut	PBS	PBS	N	High	Master Protein	A0A6G1SJL7	Superoxide dismutase [Cu-Zn] OS=Aceria tosichella OX=561515 GN=Sod_0 PE=3 SV=1	FALSE	8	1	4	0	154	15.4	6.32	8.15								High	Superoxide dismutase Cu-Zn	Aceria tosichella		Acari
EKAR_NSI_H292	CG_3AD_b	fat body	N/A	older_adult	Y	High	Master Protein	A0A6G1S8C4	Isocitrate dehydrogenase [NADP] OS=Aceria tosichella OX=561515 GN=IDH1_1 PE=3 SV=1	FALSE	10	3	14	1	424	47.5	6.93	37.37	other metabolic processes		other molecular function	Pf00180	[GO:0000287]; GO:0046872; GO:0043169; GO:0043167; GO:0005488; GO:0003674 [GO:0004450]; GO:0004448; GO:0016616; GO:0016614; GO:0016491; GO:0003824; GO:0003674 [GO:0006097]; GO:0044262; GO:0046487; GO:0005975; GO:0044237; GO:0006081; GO:0032787; GO:0044238; GO:0071704; GO:0008152; GO:0009987; GO:0019752; GO:0008150; GO:0043436; GO:0006082; GO:0044281 [GO:0006099]; GO:0044238; GO:0009060; GO:0008152…		IDH1_1	High	Isocitrate dehydrogenase NADP	Aceria tosichella		Acari
EKAR_NSI_H289	CG_3AD_a	fat body	N/A	older_adult	Y	High	Master Protein	A0A6G1S8C4	Isocitrate dehydrogenase [NADP] OS=Aceria tosichella OX=561515 GN=IDH1_1 PE=3 SV=1	FALSE	10	3	13	1	424	47.5	6.93	37.87	other metabolic processes		other molecular function	Pf00180	[GO:0000287]; GO:0046872; GO:0043169; GO:0043167; GO:0005488; GO:0003674 [GO:0004450]; GO:0004448; GO:0016616; GO:0016614; GO:0016491; GO:0003824; GO:0003674 [GO:0006097]; GO:0044262; GO:0046487; GO:0005975; GO:0044237; GO:0006081; GO:0032787; GO:0044238; GO:0071704; GO:0008152; GO:0009987; GO:0019752; GO:0008150; GO:0043436; GO:0006082; GO:0044281 [GO:0006099]; GO:0044238; GO:0009060; GO:0008152…		IDH1_1	High	Isocitrate dehydrogenase NADP	Aceria tosichella		Acari
EKAR_NSI_G309	TD4VD_PB	gut	PBS	PBS	N	Medium	Master Protein	A0A6G1SN83	Glycerol-3-phosphate dehydrogenase [NAD(+)] OS=Aceria tosichella OX=561515 GN=gpd1 PE=3 SV=1	FALSE	3	1	1	1	359	39.8	6.13	0								High	Glycerol-3-phosphate dehydrogenase NAD(+)	Aceria tosichella		Acari
EKAR_NSI_G282	NYM TD 3 VD_b	gut	Pupa	Pupa	Y	High	Master Protein	A0A6G1SN83	Glycerol-3-phosphate dehydrogenase [NAD(+)] OS=Aceria tosichella OX=561515 GN=gpd1 PE=3 SV=1	FALSE	3	1	2	1	359	39.8	6.13	0								High	Glycerol-3-phosphate dehydrogenase NAD(+)	Aceria tosichella		Acari
ASVO_NSI_F462	PBR_TDVD_6	gut	PBS	PBS	N	High	Master Protein	A0A6G1SN83	Glycerol-3-phosphate dehydrogenase [NAD(+)] OS=Aceria tosichella OX=561515 GN=gpd1 PE=3 SV=1	FALSE	3	1	1	1	359	39.8	6.13	1.8								High	Glycerol-3-phosphate dehydrogenase NAD(+)	Aceria tosichella		Acari
EKAR_NSI_H280	CG_3NY_a	fat body	N/A	Larva	Y	Medium	Master Protein	A0A6G1SL97	3-hydroxyacyl-[acyl-carrier-protein] dehydratase OS=Aceria tosichella OX=561515 GN=Fasn_4 PE=4 SV=1	FALSE	1	1	1	0	3113	344.8	6.16	0	other metabolic processes		other molecular function	Pf00107, Pf00109, Pf00550, Pf00698, Pf00975, Pf02801, Pf08659, Pf14765, Pf16197	[GO:0004313]; GO:0004312; GO:0016418; GO:0016747; GO:0016407; GO:0016417; GO:0016746; GO:0016740; GO:0003824; GO:0003674 [GO:0004314]; GO:0004312; GO:0016419; GO:0016747; GO:0016417; GO:0016420; GO:0016746; GO:0016740; GO:0003824; GO:0003674 [GO:0004315]; GO:0004312; GO:0016747; GO:0016746; GO:0016740; GO:0003824; GO:0003674 [GO:0004316]; GO:0004312; GO:0016616; GO:0016747; GO:0016614; GO:0016746…		Fasn_4	Medium	3-hydroxyacyl-acyl-carrier-protein dehydratase	Aceria tosichella		Acari
EKAR_NSI_H298	CG_3LA_b	fat body	N/A	Larva	Y	High	Master Protein	A0A6G1SLF8	Heat shock protein, mitochondrial OS=Aceria tosichella OX=561515 GN=Hsp60 PE=3 SV=1	FALSE	14	8	48	1	580	61.9	6.07	143.5	other biological processes		other molecular function	Pf00118	[GO:0005524]; GO:0032559; GO:0035639; GO:0030554; GO:0032555; GO:0043168; GO:1901265; GO:0017076; GO:0032553; GO:0043167; GO:0097159; GO:1901363; GO:0000166; GO:0097367; GO:0005488; GO:0036094; GO:0003674 [GO:0016887]; GO:0017111; GO:0140657; GO:0016462; GO:0003674; GO:0016818; GO:0016817; GO:0016787; GO:0003824 [GO:0042026]; GO:0006457; GO:0009987; GO:0008150		Hsp60	High	Heat shock protein, mitochondrial	Aceria tosichella		Acari
EKAR_NSI_H298	CG_3LA_b	fat body	N/A	Larva	Y	High	Master Protein	A0A6G1S355	40S ribosomal protein S3a (Fragment) OS=Aceria tosichella OX=561515 GN=g.8083 PE=3 SV=1	FALSE	12	3	10	0	266	30.1	9.66	29.09	protein metabolism;other metabolic processes	translational apparatus;other cell component	other molecular function	Pf01015	[GO:0003735]; GO:0005198; GO:0003674 [GO:0005737]; GO:0110165; GO:0005622; GO:0005575 [GO:0005840]; GO:0043232; GO:0043228; GO:0043229; GO:0043226; GO:0005622; GO:0110165; GO:0005575 [GO:0006412]; GO:0019538; GO:0034645; GO:0043043; GO:0010467; GO:0043170; GO:0044238; GO:1901564; GO:0009059; GO:0044249; GO:0044260; GO:0006518; GO:0043604; GO:1901566; GO:0071704; GO:0008152; GO:0006807; GO:1901576…			High	40S ribosomal protein S3a (Fragment)	Aceria tosichella		Acari
EKAR_NSI_H298	CG_3LA_b	fat body	N/A	Larva	Y	High	Master Protein	A0A6G1S3V2	40S ribosomal protein S18 (Fragment) OS=Aceria tosichella OX=561515 GN=RpS18_0 PE=3 SV=1	FALSE	11	3	11	0	166	19.1	10.3	19.29	protein metabolism;other metabolic processes	translational apparatus	nucleic acid binding activity;other molecular function	Pf00416	[GO:0003723]; GO:0003676; GO:0097159; GO:1901363; GO:0005488; GO:0003674 [GO:0003735]; GO:0005198; GO:0003674 [GO:0005840]; GO:0043232; GO:0043228; GO:0043229; GO:0043226; GO:0005622; GO:0110165; GO:0005575 [GO:0006412]; GO:0019538; GO:0034645; GO:0043043; GO:0010467; GO:0043170; GO:0044238; GO:1901564; GO:0009059; GO:0044249; GO:0044260; GO:0006518; GO:0043604; GO:1901566; GO:0071704; GO:0008152…		RpS18_0	High	40S ribosomal protein S18 (Fragment)	Aceria tosichella		Acari
EKAR_NSI_H298	CG_3LA_b	fat body	N/A	Larva	Y	High	Master Protein	A0A6G1S9I8	Transcription factor BTF3 (Fragment) OS=Aceria tosichella OX=561515 GN=icd-1_0 PE=3 SV=1	FALSE	17	1	2	1	164	17.8	9	6.17				Pf01849			icd-1_0	High	Transcription factor BTF3 (Fragment)	Aceria tosichella		Acari
EKAR_NSI_H298	CG_3LA_b	fat body	N/A	Larva	Y	High	Master Protein	A0A6G1S5C5	40S ribosomal protein S23 (Fragment) OS=Aceria tosichella OX=561515 GN=RpS23_1 PE=3 SV=1	FALSE	7	1	3	0	148	16.4	10.35	8.31	protein metabolism;other metabolic processes	translational apparatus	other molecular function	Pf00164	[GO:0003735]; GO:0005198; GO:0003674 [GO:0006412]; GO:0019538; GO:0034645; GO:0043043; GO:0010467; GO:0043170; GO:0044238; GO:1901564; GO:0009059; GO:0044249; GO:0044260; GO:0006518; GO:0043604; GO:1901566; GO:0071704; GO:0008152; GO:0006807; GO:1901576; GO:0009058; GO:0044237; GO:0043603; GO:0044271; GO:0008150; GO:0009987; GO:0034641 [GO:0015935]; GO:0044391; GO:1990904; GO:0005840; GO:0032991;…		RpS23_1	High	40S ribosomal protein S23 (Fragment)	Aceria tosichella		Acari
EKAR_NSI_H298	CG_3LA_b	fat body	N/A	Larva	Y	High	Master Protein	A0A6G1SDY1	Lambda-crystallin OS=Aceria tosichella OX=561515 GN=CRYL1_5 PE=3 SV=1	FALSE	3	1	2	1	319	35.9	6.73	6.23	other metabolic processes		other molecular function	Pf00725, Pf02737	[GO:0006631]; GO:0032787; GO:0044255; GO:0019752; GO:0006629; GO:0044237; GO:0043436; GO:0044238; GO:0071704; GO:0008152; GO:0009987; GO:0006082; GO:0008150; GO:0044281 [GO:0016616]; GO:0016614; GO:0016491; GO:0003824; GO:0003674 [GO:0070403]; GO:0043168; GO:0051287; GO:0043167; GO:0000166; GO:0005488; GO:0036094; GO:1901265; GO:0003674; GO:0097159; GO:1901363		CRYL1_5	High	Lambda-crystallin	Aceria tosichella		Acari
EKAR_NSI_H298	CG_3LA_b	fat body	N/A	Larva	Y	High	Master Protein	A0A6G1S9Z1	Voltage-dependent L-type calcium channel subunit beta-2 OS=Aceria tosichella OX=561515 GN=CACNB2_0 PE=3 SV=1	FALSE	1	1	1	1	486	55	6.89	1.61	transport	plasma membrane;other membranes	transporter activity	Pf00625	[GO:0005245]; GO:0005262; GO:0022843; GO:0005261; GO:0015085; GO:0005244; GO:0005216; GO:0022890; GO:0046873; GO:0070588; GO:0015075; GO:0022832; GO:0015267; GO:0015318; GO:0008324; GO:0030001; GO:0006816; GO:0098662; GO:0022857; GO:0034220; GO:0022836; GO:0022803; GO:0098655; GO:0006812; GO:0098660; GO:0005215; GO:0055085; GO:0006811; GO:0003674; GO:0006810; GO:0009987; GO:0051234; GO:0008150; G…		CACNB2_0	High	Voltage-dependent L-type calcium channel subunit beta-2	Aceria tosichella		Acari
EKAR_NSI_H295	CG_3LA_a	fat body	N/A	Larva	Y	High	Master Protein	A0A6G1SLF8	Heat shock protein, mitochondrial OS=Aceria tosichella OX=561515 GN=Hsp60 PE=3 SV=1	FALSE	14	7	51	1	580	61.9	6.07	161.84	other biological processes		other molecular function	Pf00118	[GO:0005524]; GO:0032559; GO:0035639; GO:0030554; GO:0032555; GO:0043168; GO:1901265; GO:0017076; GO:0032553; GO:0043167; GO:0097159; GO:1901363; GO:0000166; GO:0097367; GO:0005488; GO:0036094; GO:0003674 [GO:0016887]; GO:0017111; GO:0140657; GO:0016462; GO:0003674; GO:0016818; GO:0016817; GO:0016787; GO:0003824 [GO:0042026]; GO:0006457; GO:0009987; GO:0008150		Hsp60	High	Heat shock protein, mitochondrial	Aceria tosichella		Acari
EKAR_NSI_H295	CG_3LA_a	fat body	N/A	Larva	Y	High	Master Protein	A0A6G1S9H1	Elongation factor 1-alpha (Fragment) OS=Aceria tosichella OX=561515 GN=EF1A_1 PE=4 SV=1	FALSE	45	5	14	1	201	21.7	8.44	45.89	protein metabolism;other metabolic processes		nucleic acid binding activity;other molecular function	Pf03143, Pf03144	[GO:0003746]; GO:0008135; GO:0006414; GO:0090079; GO:0006412; GO:0034645; GO:0003676; GO:0045182; GO:0019538; GO:0043043; GO:0010467; GO:0009059; GO:0044249; GO:0044260; GO:0097159; GO:1901363; GO:0003674; GO:0006417; GO:0043170; GO:0044238; GO:1901564; GO:0006518; GO:0043604; GO:1901566; GO:1901576; GO:0009058; GO:0044237; GO:0005488; GO:0010608; GO:0034248; GO:0051246; GO:2000112; GO:0071704; G…		EF1A_1	High	Elongation factor 1-alpha (Fragment)	Aceria tosichella		Acari
EKAR_NSI_H295	CG_3LA_a	fat body	N/A	Larva	Y	High	Master Protein	A0A6G1SGY4	CCT-epsilon OS=Aceria tosichella OX=561515 GN=CCT5_2 PE=3 SV=1	FALSE	5	2	2	0	539	59.4	5.72	6.3	other biological processes	cytosol	other molecular function	Pf00118	[GO:0005524]; GO:0032559; GO:0035639; GO:0030554; GO:0032555; GO:0043168; GO:1901265; GO:0017076; GO:0032553; GO:0043167; GO:0097159; GO:1901363; GO:0000166; GO:0097367; GO:0005488; GO:0036094; GO:0003674 [GO:0005829]; GO:0110165; GO:0005737; GO:0005575; GO:0005622 [GO:0006457]; GO:0009987; GO:0008150 [GO:0016887]; GO:0017111; GO:0140657; GO:0016462; GO:0003674; GO:0016818; GO:0016817; GO:0016787…		CCT5_2	High	CCT-epsilon	Aceria tosichella		Acari
EKAR_NSI_H295	CG_3LA_a	fat body	N/A	Larva	Y	High	Master Protein	A0A6G1SJZ1	40S ribosomal protein S16 (Fragment) OS=Aceria tosichella OX=561515 GN=RpS16_2 PE=3 SV=1	FALSE	6	1	6	0	162	18.4	9.99	9.32	protein metabolism;other metabolic processes	translational apparatus;other cell component	other molecular function	Pf00380	[GO:0003735]; GO:0005198; GO:0003674 [GO:0005737]; GO:0110165; GO:0005622; GO:0005575 [GO:0005840]; GO:0043232; GO:0043228; GO:0043229; GO:0043226; GO:0005622; GO:0110165; GO:0005575 [GO:0006412]; GO:0019538; GO:0034645; GO:0043043; GO:0010467; GO:0043170; GO:0044238; GO:1901564; GO:0009059; GO:0044249; GO:0044260; GO:0006518; GO:0043604; GO:1901566; GO:0071704; GO:0008152; GO:0006807; GO:1901576…		RpS16_2	High	40S ribosomal protein S16 (Fragment)	Aceria tosichella		Acari
EKAR_NSI_H295	CG_3LA_a	fat body	N/A	Larva	Y	High	Master Protein	A0A6G1S5C5	40S ribosomal protein S23 (Fragment) OS=Aceria tosichella OX=561515 GN=RpS23_1 PE=3 SV=1	FALSE	15	2	2	0	148	16.4	10.35	3.28	protein metabolism;other metabolic processes	translational apparatus	other molecular function	Pf00164	[GO:0003735]; GO:0005198; GO:0003674 [GO:0006412]; GO:0019538; GO:0034645; GO:0043043; GO:0010467; GO:0043170; GO:0044238; GO:1901564; GO:0009059; GO:0044249; GO:0044260; GO:0006518; GO:0043604; GO:1901566; GO:0071704; GO:0008152; GO:0006807; GO:1901576; GO:0009058; GO:0044237; GO:0043603; GO:0044271; GO:0008150; GO:0009987; GO:0034641 [GO:0015935]; GO:0044391; GO:1990904; GO:0005840; GO:0032991;…		RpS23_1	High	40S ribosomal protein S23 (Fragment)	Aceria tosichella		Acari
EKAR_NSI_H295	CG_3LA_a	fat body	N/A	Larva	Y	High	Master Protein	A0A6G1SDY1	Lambda-crystallin OS=Aceria tosichella OX=561515 GN=CRYL1_5 PE=3 SV=1	FALSE	3	1	1	1	319	35.9	6.73	2.77	other metabolic processes		other molecular function	Pf00725, Pf02737	[GO:0006631]; GO:0032787; GO:0044255; GO:0019752; GO:0006629; GO:0044237; GO:0043436; GO:0044238; GO:0071704; GO:0008152; GO:0009987; GO:0006082; GO:0008150; GO:0044281 [GO:0016616]; GO:0016614; GO:0016491; GO:0003824; GO:0003674 [GO:0070403]; GO:0043168; GO:0051287; GO:0043167; GO:0000166; GO:0005488; GO:0036094; GO:1901265; GO:0003674; GO:0097159; GO:1901363		CRYL1_5	High	Lambda-crystallin	Aceria tosichella		Acari
EKAR_NSI_H295	CG_3LA_a	fat body	N/A	Larva	Y	High	Master Protein	A0A6G1SND2	Uncharacterized protein (Fragment) OS=Aceria tosichella OX=561515 GN=g.8165 PE=4 SV=1	FALSE	1	1	2	1	1180	127.4	8.65	1.69								High	Uncharacterized protein (Fragment)	Aceria tosichella		Acari
EKAR_NSI_H295	CG_3LA_a	fat body	N/A	Larva	Y	High	Master Protein	A0A6G1SAW6	60S ribosomal protein L35a OS=Aceria tosichella OX=561515 GN=RPL35A PE=3 SV=1	FALSE	5	1	1	0	146	16.6	11.03	2.11	protein metabolism;other metabolic processes	cytosol;translational apparatus	other molecular function	Pf01247	[GO:0003735]; GO:0005198; GO:0003674 [GO:0005829]; GO:0110165; GO:0005737; GO:0005575; GO:0005622 [GO:0005840]; GO:0043232; GO:0043228; GO:0043229; GO:0043226; GO:0005622; GO:0110165; GO:0005575 [GO:0006412]; GO:0019538; GO:0034645; GO:0043043; GO:0010467; GO:0043170; GO:0044238; GO:1901564; GO:0009059; GO:0044249; GO:0044260; GO:0006518; GO:0043604; GO:1901566; GO:0071704; GO:0008152; GO:0006807…		RPL35A	High	60S ribosomal protein L35a	Aceria tosichella		Acari
EKAR_NSI_H292	CG_3AD_b	fat body	N/A	older_adult	Y	High	Master Protein	A0A6G1SLF8	Heat shock protein, mitochondrial OS=Aceria tosichella OX=561515 GN=Hsp60 PE=3 SV=1	FALSE	14	8	46	1	580	61.9	6.07	155.22	other biological processes		other molecular function	Pf00118	[GO:0005524]; GO:0032559; GO:0035639; GO:0030554; GO:0032555; GO:0043168; GO:1901265; GO:0017076; GO:0032553; GO:0043167; GO:0097159; GO:1901363; GO:0000166; GO:0097367; GO:0005488; GO:0036094; GO:0003674 [GO:0016887]; GO:0017111; GO:0140657; GO:0016462; GO:0003674; GO:0016818; GO:0016817; GO:0016787; GO:0003824 [GO:0042026]; GO:0006457; GO:0009987; GO:0008150		Hsp60	High	Heat shock protein, mitochondrial	Aceria tosichella		Acari
EKAR_NSI_H292	CG_3AD_b	fat body	N/A	older_adult	Y	High	Master Protein	A0A6G1SH87	Actin, muscle OS=Aceria tosichella OX=561515 GN=ACT_1 PE=3 SV=1	FALSE	34	9	32	0	376	41.7	5.39	89.53				Pf00022			ACT_1	High	Actin, muscle	Aceria tosichella		Acari
EKAR_NSI_H292	CG_3AD_b	fat body	N/A	older_adult	Y	High	Master Protein	A0A6G1S6U3	Tubulin beta-1 chain (Fragment) OS=Aceria tosichella OX=561515 GN=TBB1_2 PE=3 SV=1	FALSE	32	8	28	0	286	32.7	4.83	63.83	cell organization and biogenesis;other biological processes	cytoskeleton	cytoskeletal activity;other molecular function	Pf00091, Pf03953	[GO:0003924]; GO:0017111; GO:0016462; GO:0016818; GO:0016817; GO:0016787; GO:0003824; GO:0003674 [GO:0005200]; GO:0005198; GO:0007010; GO:0003674; GO:0006996; GO:0016043; GO:0071840; GO:0009987; GO:0008150 [GO:0005525]; GO:0032561; GO:0035639; GO:0019001; GO:0032555; GO:0043168; GO:1901265; GO:0017076; GO:0032553; GO:0043167; GO:0097159; GO:1901363; GO:0000166; GO:0097367; GO:0005488; GO:0036094;…		TBB1_2	High	Tubulin beta-1 chain (Fragment)	Aceria tosichella		Acari
EKAR_NSI_H292	CG_3AD_b	fat body	N/A	older_adult	Y	High	Master Protein	A0A6G1SP13	60S ribosomal protein L9 OS=Aceria tosichella OX=561515 GN=RpL9_1 PE=3 SV=1	FALSE	18	4	9	0	189	21.5	9.91	26.99	protein metabolism;other metabolic processes	translational apparatus	nucleic acid binding activity;other molecular function	Pf00347	[GO:0003735]; GO:0005198; GO:0003674 [GO:0005840]; GO:0043232; GO:0043228; GO:0043229; GO:0043226; GO:0005622; GO:0110165; GO:0005575 [GO:0006412]; GO:0019538; GO:0034645; GO:0043043; GO:0010467; GO:0043170; GO:0044238; GO:1901564; GO:0009059; GO:0044249; GO:0044260; GO:0006518; GO:0043604; GO:1901566; GO:0071704; GO:0008152; GO:0006807; GO:1901576; GO:0009058; GO:0044237; GO:0043603; GO:0044271;…		RpL9_1	High	60S ribosomal protein L9	Aceria tosichella		Acari
EKAR_NSI_H292	CG_3AD_b	fat body	N/A	older_adult	Y	High	Master Protein	A0A6G1SDU6	60S ribosomal protein L23 (Fragment) OS=Aceria tosichella OX=561515 GN=RpL23_0 PE=3 SV=1	FALSE	30	2	7	0	127	13.5	10.24	27.03	protein metabolism;other metabolic processes	translational apparatus;other cell component	other molecular function	Pf00238	[GO:0003735]; GO:0005198; GO:0003674 [GO:0005737]; GO:0110165; GO:0005622; GO:0005575 [GO:0005840]; GO:0043232; GO:0043228; GO:0043229; GO:0043226; GO:0005622; GO:0110165; GO:0005575 [GO:0006412]; GO:0019538; GO:0034645; GO:0043043; GO:0010467; GO:0043170; GO:0044238; GO:1901564; GO:0009059; GO:0044249; GO:0044260; GO:0006518; GO:0043604; GO:1901566; GO:0071704; GO:0008152; GO:0006807; GO:1901576…		RpL23_0	High	60S ribosomal protein L23 (Fragment)	Aceria tosichella		Acari
EKAR_NSI_H292	CG_3AD_b	fat body	N/A	older_adult	Y	High	Master Protein	A0A6G1S9I8	Transcription factor BTF3 (Fragment) OS=Aceria tosichella OX=561515 GN=icd-1_0 PE=3 SV=1	FALSE	17	1	1	1	164	17.8	9	3.3				Pf01849			icd-1_0	High	Transcription factor BTF3 (Fragment)	Aceria tosichella		Acari
EKAR_NSI_H292	CG_3AD_b	fat body	N/A	older_adult	Y	High	Master Protein	A0A6G1SD96	40S ribosomal protein S18 (Fragment) OS=Aceria tosichella OX=561515 GN=RpS18_1 PE=3 SV=1	FALSE	5	1	5	0	164	18.9	10.39	3.98	protein metabolism;other metabolic processes	translational apparatus	nucleic acid binding activity;other molecular function	Pf00416	[GO:0003723]; GO:0003676; GO:0097159; GO:1901363; GO:0005488; GO:0003674 [GO:0003735]; GO:0005198; GO:0003674 [GO:0005840]; GO:0043232; GO:0043228; GO:0043229; GO:0043226; GO:0005622; GO:0110165; GO:0005575 [GO:0006412]; GO:0019538; GO:0034645; GO:0043043; GO:0010467; GO:0043170; GO:0044238; GO:1901564; GO:0009059; GO:0044249; GO:0044260; GO:0006518; GO:0043604; GO:1901566; GO:0071704; GO:0008152…		RpS18_1	High	40S ribosomal protein S18 (Fragment)	Aceria tosichella		Acari
EKAR_NSI_H292	CG_3AD_b	fat body	N/A	older_adult	Y	High	Master Protein	A0A6G1S7J8	Cytosolic purine 5'-nucleotidase OS=Aceria tosichella OX=561515 GN=NT5C2 PE=3 SV=1	FALSE	2	1	1	0	628	71.9	6.42	3.17			other molecular function	Pf05761	[GO:0016787]; GO:0003824; GO:0003674 [GO:0046872]; GO:0043169; GO:0043167; GO:0005488; GO:0003674		NT5C2	High	Cytosolic purine 5'-nucleotidase	Aceria tosichella		Acari
EKAR_NSI_H292	CG_3AD_b	fat body	N/A	older_adult	Y	High	Master Protein	A0A6G1SJZ1	40S ribosomal protein S16 (Fragment) OS=Aceria tosichella OX=561515 GN=RpS16_2 PE=3 SV=1	FALSE	6	1	4	0	162	18.4	9.99	6.38	protein metabolism;other metabolic processes	translational apparatus;other cell component	other molecular function	Pf00380	[GO:0003735]; GO:0005198; GO:0003674 [GO:0005737]; GO:0110165; GO:0005622; GO:0005575 [GO:0005840]; GO:0043232; GO:0043228; GO:0043229; GO:0043226; GO:0005622; GO:0110165; GO:0005575 [GO:0006412]; GO:0019538; GO:0034645; GO:0043043; GO:0010467; GO:0043170; GO:0044238; GO:1901564; GO:0009059; GO:0044249; GO:0044260; GO:0006518; GO:0043604; GO:1901566; GO:0071704; GO:0008152; GO:0006807; GO:1901576…		RpS16_2	High	40S ribosomal protein S16 (Fragment)	Aceria tosichella		Acari
EKAR_NSI_H292	CG_3AD_b	fat body	N/A	older_adult	Y	High	Master Protein	A0A6G1SJT6	Protein timeless OS=Aceria tosichella OX=561515 GN=TIMELESS PE=4 SV=1	FALSE	2	1	3	1	873	98.9	5.1	1.6		nucleus		Pf04821	[GO:0005634]; GO:0043231; GO:0043227; GO:0043229; GO:0043226; GO:0005622; GO:0110165; GO:0005575		TIMELESS	High	Protein timeless	Aceria tosichella		Acari
EKAR_NSI_H292	CG_3AD_b	fat body	N/A	older_adult	Y	Medium	Master Protein	A0A6G1SG71	Myotubularin-related protein 9 OS=Aceria tosichella OX=561515 GN=MTMR9 PE=3 SV=1	FALSE	2	1	1	1	558	64.3	7.06	0				Pf06602			MTMR9	Medium	Myotubularin-related protein 9	Aceria tosichella		Acari
EKAR_NSI_H289	CG_3AD_a	fat body	N/A	older_adult	Y	High	Master Protein	A0A6G1SLF8	Heat shock protein, mitochondrial OS=Aceria tosichella OX=561515 GN=Hsp60 PE=3 SV=1	FALSE	15	8	43	1	580	61.9	6.07	146.63	other biological processes		other molecular function	Pf00118	[GO:0005524]; GO:0032559; GO:0035639; GO:0030554; GO:0032555; GO:0043168; GO:1901265; GO:0017076; GO:0032553; GO:0043167; GO:0097159; GO:1901363; GO:0000166; GO:0097367; GO:0005488; GO:0036094; GO:0003674 [GO:0016887]; GO:0017111; GO:0140657; GO:0016462; GO:0003674; GO:0016818; GO:0016817; GO:0016787; GO:0003824 [GO:0042026]; GO:0006457; GO:0009987; GO:0008150		Hsp60	High	Heat shock protein, mitochondrial	Aceria tosichella		Acari
EKAR_NSI_H289	CG_3AD_a	fat body	N/A	older_adult	Y	High	Master Protein	A0A6G1SH87	Actin, muscle OS=Aceria tosichella OX=561515 GN=ACT_1 PE=3 SV=1	FALSE	34	10	41	0	376	41.7	5.39	101.86				Pf00022			ACT_1	High	Actin, muscle	Aceria tosichella		Acari
EKAR_NSI_H289	CG_3AD_a	fat body	N/A	older_adult	Y	High	Master Protein	A0A6G1SP13	60S ribosomal protein L9 OS=Aceria tosichella OX=561515 GN=RpL9_1 PE=3 SV=1	FALSE	18	4	8	0	189	21.5	9.91	19.79	protein metabolism;other metabolic processes	translational apparatus	nucleic acid binding activity;other molecular function	Pf00347	[GO:0003735]; GO:0005198; GO:0003674 [GO:0005840]; GO:0043232; GO:0043228; GO:0043229; GO:0043226; GO:0005622; GO:0110165; GO:0005575 [GO:0006412]; GO:0019538; GO:0034645; GO:0043043; GO:0010467; GO:0043170; GO:0044238; GO:1901564; GO:0009059; GO:0044249; GO:0044260; GO:0006518; GO:0043604; GO:1901566; GO:0071704; GO:0008152; GO:0006807; GO:1901576; GO:0009058; GO:0044237; GO:0043603; GO:0044271;…		RpL9_1	High	60S ribosomal protein L9	Aceria tosichella		Acari
EKAR_NSI_H289	CG_3AD_a	fat body	N/A	older_adult	Y	High	Master Protein	A0A6G1S9H1	Elongation factor 1-alpha (Fragment) OS=Aceria tosichella OX=561515 GN=EF1A_1 PE=4 SV=1	FALSE	36	3	6	1	201	21.7	8.44	23.57	protein metabolism;other metabolic processes		nucleic acid binding activity;other molecular function	Pf03143, Pf03144	[GO:0003746]; GO:0008135; GO:0006414; GO:0090079; GO:0006412; GO:0034645; GO:0003676; GO:0045182; GO:0019538; GO:0043043; GO:0010467; GO:0009059; GO:0044249; GO:0044260; GO:0097159; GO:1901363; GO:0003674; GO:0006417; GO:0043170; GO:0044238; GO:1901564; GO:0006518; GO:0043604; GO:1901566; GO:1901576; GO:0009058; GO:0044237; GO:0005488; GO:0010608; GO:0034248; GO:0051246; GO:2000112; GO:0071704; G…		EF1A_1	High	Elongation factor 1-alpha (Fragment)	Aceria tosichella		Acari
EKAR_NSI_H289	CG_3AD_a	fat body	N/A	older_adult	Y	High	Master Protein	A0A6G1SD96	40S ribosomal protein S18 (Fragment) OS=Aceria tosichella OX=561515 GN=RpS18_1 PE=3 SV=1	FALSE	5	1	6	0	164	18.9	10.39	6.63	protein metabolism;other metabolic processes	translational apparatus	nucleic acid binding activity;other molecular function	Pf00416	[GO:0003723]; GO:0003676; GO:0097159; GO:1901363; GO:0005488; GO:0003674 [GO:0003735]; GO:0005198; GO:0003674 [GO:0005840]; GO:0043232; GO:0043228; GO:0043229; GO:0043226; GO:0005622; GO:0110165; GO:0005575 [GO:0006412]; GO:0019538; GO:0034645; GO:0043043; GO:0010467; GO:0043170; GO:0044238; GO:1901564; GO:0009059; GO:0044249; GO:0044260; GO:0006518; GO:0043604; GO:1901566; GO:0071704; GO:0008152…		RpS18_1	High	40S ribosomal protein S18 (Fragment)	Aceria tosichella		Acari
EKAR_NSI_H289	CG_3AD_a	fat body	N/A	older_adult	Y	High	Master Protein	A0A6G1SDY1	Lambda-crystallin OS=Aceria tosichella OX=561515 GN=CRYL1_5 PE=3 SV=1	FALSE	3	1	1	1	319	35.9	6.73	3.88	other metabolic processes		other molecular function	Pf00725, Pf02737	[GO:0006631]; GO:0032787; GO:0044255; GO:0019752; GO:0006629; GO:0044237; GO:0043436; GO:0044238; GO:0071704; GO:0008152; GO:0009987; GO:0006082; GO:0008150; GO:0044281 [GO:0016616]; GO:0016614; GO:0016491; GO:0003824; GO:0003674 [GO:0070403]; GO:0043168; GO:0051287; GO:0043167; GO:0000166; GO:0005488; GO:0036094; GO:1901265; GO:0003674; GO:0097159; GO:1901363		CRYL1_5	High	Lambda-crystallin	Aceria tosichella		Acari
EKAR_NSI_H289	CG_3AD_a	fat body	N/A	older_adult	Y	High	Master Protein	A0A6G1SJZ1	40S ribosomal protein S16 (Fragment) OS=Aceria tosichella OX=561515 GN=RpS16_2 PE=3 SV=1	FALSE	6	1	3	0	162	18.4	9.99	3.32	protein metabolism;other metabolic processes	translational apparatus;other cell component	other molecular function	Pf00380	[GO:0003735]; GO:0005198; GO:0003674 [GO:0005737]; GO:0110165; GO:0005622; GO:0005575 [GO:0005840]; GO:0043232; GO:0043228; GO:0043229; GO:0043226; GO:0005622; GO:0110165; GO:0005575 [GO:0006412]; GO:0019538; GO:0034645; GO:0043043; GO:0010467; GO:0043170; GO:0044238; GO:1901564; GO:0009059; GO:0044249; GO:0044260; GO:0006518; GO:0043604; GO:1901566; GO:0071704; GO:0008152; GO:0006807; GO:1901576…		RpS16_2	High	40S ribosomal protein S16 (Fragment)	Aceria tosichella		Acari
EKAR_NSI_H289	CG_3AD_a	fat body	N/A	older_adult	Y	High	Master Protein	A0A6G1SGM1	Eukaryotic translation initiation factor 3 subunit A OS=Aceria tosichella OX=561515 GN=eif3a_1 PE=3 SV=1	FALSE	1	1	1	0	1128	133	8.75	2.31	cell organization and biogenesis;protein metabolism;other metabolic processes	translational apparatus;other cell component	nucleic acid binding activity	Pf01399	[GO:0001732]; GO:0022618; GO:0002183; GO:0065003; GO:0071826; GO:0022613; GO:0006413; GO:0002181; GO:0022607; GO:0043933; GO:0044085; GO:0044237; GO:0006412; GO:0016043; GO:0071840; GO:0008152; GO:0009987; GO:0019538; GO:0034645; GO:0043043; GO:0010467; GO:0008150; GO:0043170; GO:0044238; GO:1901564; GO:0009059; GO:0044249; GO:0044260; GO:0006518; GO:0043604; GO:1901566; GO:0071704; GO:0006807; G…		eif3a_1	High	Eukaryotic translation initiation factor 3 subunit A	Aceria tosichella		Acari
EKAR_NSI_H289	CG_3AD_a	fat body	N/A	older_adult	Y	High	Master Protein	A0A6G1S6U8	NAD-dependent deacetylase sirtuin-7 OS=Aceria tosichella OX=561515 GN=SIRT7 PE=4 SV=1	FALSE	1	1	1	1	589	66.2	8.95	2.41			other molecular function	Pf02146	[GO:0016740]; GO:0003824; GO:0003674 [GO:0070403]; GO:0043168; GO:0051287; GO:0043167; GO:0000166; GO:0005488; GO:0036094; GO:1901265; GO:0003674; GO:0097159; GO:1901363		SIRT7	High	NAD-dependent deacetylase sirtuin-7	Aceria tosichella		Acari
EKAR_NSI_H289	CG_3AD_a	fat body	N/A	older_adult	Y	High	Master Protein	A0A6G1SJT6	Protein timeless OS=Aceria tosichella OX=561515 GN=TIMELESS PE=4 SV=1	FALSE	2	1	1	1	873	98.9	5.1	0		nucleus		Pf04821	[GO:0005634]; GO:0043231; GO:0043227; GO:0043229; GO:0043226; GO:0005622; GO:0110165; GO:0005575		TIMELESS	High	Protein timeless	Aceria tosichella		Acari
EKAR_NSI_H289	CG_3AD_a	fat body	N/A	older_adult	Y	High	Master Protein	A0A6G1SK44	E3 UFM1-protein ligase 1 homolog (Fragment) OS=Aceria tosichella OX=561515 GN=g.10529 PE=3 SV=1	FALSE	2	1	1	1	421	48.1	5.68	0	protein metabolism;other metabolic processes		other molecular function	Pf09743	[GO:0016874]; GO:0003824; GO:0003674 [GO:0061666]; GO:0061659; GO:0071568; GO:0019787; GO:0016740; GO:0140096; GO:0003824; GO:0003674 [GO:0071569]; GO:0032446; GO:0070647; GO:0036211; GO:0019538; GO:0043412; GO:0043170; GO:0044238; GO:1901564; GO:0071704; GO:0008152; GO:0006807; GO:0008150			High	E3 UFM1-protein ligase 1 homolog (Fragment)	Aceria tosichella		Acari
EKAR_NSI_H289	CG_3AD_a	fat body	N/A	older_adult	Y	Medium	Master Protein	A0A6G1SAW6	60S ribosomal protein L35a OS=Aceria tosichella OX=561515 GN=RPL35A PE=3 SV=1	FALSE	5	1	2	0	146	16.6	11.03	4.1	protein metabolism;other metabolic processes	cytosol;translational apparatus	other molecular function	Pf01247	[GO:0003735]; GO:0005198; GO:0003674 [GO:0005829]; GO:0110165; GO:0005737; GO:0005575; GO:0005622 [GO:0005840]; GO:0043232; GO:0043228; GO:0043229; GO:0043226; GO:0005622; GO:0110165; GO:0005575 [GO:0006412]; GO:0019538; GO:0034645; GO:0043043; GO:0010467; GO:0043170; GO:0044238; GO:1901564; GO:0009059; GO:0044249; GO:0044260; GO:0006518; GO:0043604; GO:1901566; GO:0071704; GO:0008152; GO:0006807…		RPL35A	Medium	60S ribosomal protein L35a	Aceria tosichella		Acari
EKAR_NSI_H286	CG_3NY_c	fat body	N/A	Pupa	Y	High	Master Protein	A0A6G1SLF8	Heat shock protein, mitochondrial OS=Aceria tosichella OX=561515 GN=Hsp60 PE=3 SV=1	FALSE	14	8	49	1	580	61.9	6.07	141.27	other biological processes		other molecular function	Pf00118	[GO:0005524]; GO:0032559; GO:0035639; GO:0030554; GO:0032555; GO:0043168; GO:1901265; GO:0017076; GO:0032553; GO:0043167; GO:0097159; GO:1901363; GO:0000166; GO:0097367; GO:0005488; GO:0036094; GO:0003674 [GO:0016887]; GO:0017111; GO:0140657; GO:0016462; GO:0003674; GO:0016818; GO:0016817; GO:0016787; GO:0003824 [GO:0042026]; GO:0006457; GO:0009987; GO:0008150		Hsp60	High	Heat shock protein, mitochondrial	Aceria tosichella		Acari
EKAR_NSI_H286	CG_3NY_c	fat body	N/A	Pupa	Y	High	Master Protein	A0A6G1SP13	60S ribosomal protein L9 OS=Aceria tosichella OX=561515 GN=RpL9_1 PE=3 SV=1	FALSE	18	4	14	0	189	21.5	9.91	30.38	protein metabolism;other metabolic processes	translational apparatus	nucleic acid binding activity;other molecular function	Pf00347	[GO:0003735]; GO:0005198; GO:0003674 [GO:0005840]; GO:0043232; GO:0043228; GO:0043229; GO:0043226; GO:0005622; GO:0110165; GO:0005575 [GO:0006412]; GO:0019538; GO:0034645; GO:0043043; GO:0010467; GO:0043170; GO:0044238; GO:1901564; GO:0009059; GO:0044249; GO:0044260; GO:0006518; GO:0043604; GO:1901566; GO:0071704; GO:0008152; GO:0006807; GO:1901576; GO:0009058; GO:0044237; GO:0043603; GO:0044271;…		RpL9_1	High	60S ribosomal protein L9	Aceria tosichella		Acari
EKAR_NSI_H286	CG_3NY_c	fat body	N/A	Pupa	Y	High	Master Protein	A0A6G1S768	Arginine kinase OS=Aceria tosichella OX=561515 GN=ARGK_0 PE=3 SV=1	FALSE	8	2	3	0	355	39.9	6.4	9.35	other metabolic processes		kinase activity;other molecular function	Pf00217, Pf02807	[GO:0004054]; GO:0016775; GO:0019202; GO:0016772; GO:0016301; GO:0016740; GO:0003824; GO:0003674 [GO:0004111]; GO:0016301; GO:0016775; GO:0016772; GO:0016740; GO:0003824; GO:0003674 [GO:0005524]; GO:0032559; GO:0035639; GO:0030554; GO:0032555; GO:0043168; GO:1901265; GO:0017076; GO:0032553; GO:0043167; GO:0097159; GO:1901363; GO:0000166; GO:0097367; GO:0005488; GO:0036094; GO:0003674 [GO:0046314]…		ARGK_0	High	Arginine kinase	Aceria tosichella		Acari
EKAR_NSI_H286	CG_3NY_c	fat body	N/A	Pupa	Y	High	Master Protein	A0A6G1S9H1	Elongation factor 1-alpha (Fragment) OS=Aceria tosichella OX=561515 GN=EF1A_1 PE=4 SV=1	FALSE	36	3	3	1	201	21.7	8.44	7.3	protein metabolism;other metabolic processes		nucleic acid binding activity;other molecular function	Pf03143, Pf03144	[GO:0003746]; GO:0008135; GO:0006414; GO:0090079; GO:0006412; GO:0034645; GO:0003676; GO:0045182; GO:0019538; GO:0043043; GO:0010467; GO:0009059; GO:0044249; GO:0044260; GO:0097159; GO:1901363; GO:0003674; GO:0006417; GO:0043170; GO:0044238; GO:1901564; GO:0006518; GO:0043604; GO:1901566; GO:1901576; GO:0009058; GO:0044237; GO:0005488; GO:0010608; GO:0034248; GO:0051246; GO:2000112; GO:0071704; G…		EF1A_1	High	Elongation factor 1-alpha (Fragment)	Aceria tosichella		Acari
EKAR_NSI_H286	CG_3NY_c	fat body	N/A	Pupa	Y	High	Master Protein	A0A6G1SJZ1	40S ribosomal protein S16 (Fragment) OS=Aceria tosichella OX=561515 GN=RpS16_2 PE=3 SV=1	FALSE	6	1	4	0	162	18.4	9.99	7.56	protein metabolism;other metabolic processes	translational apparatus;other cell component	other molecular function	Pf00380	[GO:0003735]; GO:0005198; GO:0003674 [GO:0005737]; GO:0110165; GO:0005622; GO:0005575 [GO:0005840]; GO:0043232; GO:0043228; GO:0043229; GO:0043226; GO:0005622; GO:0110165; GO:0005575 [GO:0006412]; GO:0019538; GO:0034645; GO:0043043; GO:0010467; GO:0043170; GO:0044238; GO:1901564; GO:0009059; GO:0044249; GO:0044260; GO:0006518; GO:0043604; GO:1901566; GO:0071704; GO:0008152; GO:0006807; GO:1901576…		RpS16_2	High	40S ribosomal protein S16 (Fragment)	Aceria tosichella		Acari
EKAR_NSI_H286	CG_3NY_c	fat body	N/A	Pupa	Y	High	Master Protein	A0A6G1SD96	40S ribosomal protein S18 (Fragment) OS=Aceria tosichella OX=561515 GN=RpS18_1 PE=3 SV=1	FALSE	5	1	6	0	164	18.9	10.39	7.87	protein metabolism;other metabolic processes	translational apparatus	nucleic acid binding activity;other molecular function	Pf00416	[GO:0003723]; GO:0003676; GO:0097159; GO:1901363; GO:0005488; GO:0003674 [GO:0003735]; GO:0005198; GO:0003674 [GO:0005840]; GO:0043232; GO:0043228; GO:0043229; GO:0043226; GO:0005622; GO:0110165; GO:0005575 [GO:0006412]; GO:0019538; GO:0034645; GO:0043043; GO:0010467; GO:0043170; GO:0044238; GO:1901564; GO:0009059; GO:0044249; GO:0044260; GO:0006518; GO:0043604; GO:1901566; GO:0071704; GO:0008152…		RpS18_1	High	40S ribosomal protein S18 (Fragment)	Aceria tosichella		Acari
EKAR_NSI_H286	CG_3NY_c	fat body	N/A	Pupa	Y	High	Master Protein	A0A6G1S4X3	Polyadenylate-binding protein OS=Aceria tosichella OX=561515 GN=PABPC1_2 PE=3 SV=1	FALSE	2	1	1	0	644	71.7	9.41	2.72		other cell component	nucleic acid binding activity	Pf00076, Pf00658	[GO:0003723]; GO:0003676; GO:0097159; GO:1901363; GO:0005488; GO:0003674 [GO:0005737]; GO:0110165; GO:0005622; GO:0005575		PABPC1_2	High	Polyadenylate-binding protein	Aceria tosichella		Acari
EKAR_NSI_H286	CG_3NY_c	fat body	N/A	Pupa	Y	High	Master Protein	A0A6G1SDY1	Lambda-crystallin OS=Aceria tosichella OX=561515 GN=CRYL1_5 PE=3 SV=1	FALSE	3	1	1	1	319	35.9	6.73	3.5	other metabolic processes		other molecular function	Pf00725, Pf02737	[GO:0006631]; GO:0032787; GO:0044255; GO:0019752; GO:0006629; GO:0044237; GO:0043436; GO:0044238; GO:0071704; GO:0008152; GO:0009987; GO:0006082; GO:0008150; GO:0044281 [GO:0016616]; GO:0016614; GO:0016491; GO:0003824; GO:0003674 [GO:0070403]; GO:0043168; GO:0051287; GO:0043167; GO:0000166; GO:0005488; GO:0036094; GO:1901265; GO:0003674; GO:0097159; GO:1901363		CRYL1_5	High	Lambda-crystallin	Aceria tosichella		Acari
EKAR_NSI_H286	CG_3NY_c	fat body	N/A	Pupa	Y	High	Master Protein	A0A6G1SAW6	60S ribosomal protein L35a OS=Aceria tosichella OX=561515 GN=RPL35A PE=3 SV=1	FALSE	5	1	2	0	146	16.6	11.03	3.74	protein metabolism;other metabolic processes	cytosol;translational apparatus	other molecular function	Pf01247	[GO:0003735]; GO:0005198; GO:0003674 [GO:0005829]; GO:0110165; GO:0005737; GO:0005575; GO:0005622 [GO:0005840]; GO:0043232; GO:0043228; GO:0043229; GO:0043226; GO:0005622; GO:0110165; GO:0005575 [GO:0006412]; GO:0019538; GO:0034645; GO:0043043; GO:0010467; GO:0043170; GO:0044238; GO:1901564; GO:0009059; GO:0044249; GO:0044260; GO:0006518; GO:0043604; GO:1901566; GO:0071704; GO:0008152; GO:0006807…		RPL35A	High	60S ribosomal protein L35a	Aceria tosichella		Acari
EKAR_NSI_H283	CG_3NY_b	fat body	N/A	Pupa	Y	High	Master Protein	A0A6G1SLF8	Heat shock protein, mitochondrial OS=Aceria tosichella OX=561515 GN=Hsp60 PE=3 SV=1	FALSE	15	8	52	1	580	61.9	6.07	152.51	other biological processes		other molecular function	Pf00118	[GO:0005524]; GO:0032559; GO:0035639; GO:0030554; GO:0032555; GO:0043168; GO:1901265; GO:0017076; GO:0032553; GO:0043167; GO:0097159; GO:1901363; GO:0000166; GO:0097367; GO:0005488; GO:0036094; GO:0003674 [GO:0016887]; GO:0017111; GO:0140657; GO:0016462; GO:0003674; GO:0016818; GO:0016817; GO:0016787; GO:0003824 [GO:0042026]; GO:0006457; GO:0009987; GO:0008150		Hsp60	High	Heat shock protein, mitochondrial	Aceria tosichella		Acari
EKAR_NSI_H283	CG_3NY_b	fat body	N/A	Pupa	Y	High	Master Protein	A0A6G1SDU6	60S ribosomal protein L23 (Fragment) OS=Aceria tosichella OX=561515 GN=RpL23_0 PE=3 SV=1	FALSE	31	4	11	0	127	13.5	10.24	42.61	protein metabolism;other metabolic processes	translational apparatus;other cell component	other molecular function	Pf00238	[GO:0003735]; GO:0005198; GO:0003674 [GO:0005737]; GO:0110165; GO:0005622; GO:0005575 [GO:0005840]; GO:0043232; GO:0043228; GO:0043229; GO:0043226; GO:0005622; GO:0110165; GO:0005575 [GO:0006412]; GO:0019538; GO:0034645; GO:0043043; GO:0010467; GO:0043170; GO:0044238; GO:1901564; GO:0009059; GO:0044249; GO:0044260; GO:0006518; GO:0043604; GO:1901566; GO:0071704; GO:0008152; GO:0006807; GO:1901576…		RpL23_0	High	60S ribosomal protein L23 (Fragment)	Aceria tosichella		Acari
EKAR_NSI_H283	CG_3NY_b	fat body	N/A	Pupa	Y	High	Master Protein	A0A6G1SP13	60S ribosomal protein L9 OS=Aceria tosichella OX=561515 GN=RpL9_1 PE=3 SV=1	FALSE	18	4	12	0	189	21.5	9.91	25.93	protein metabolism;other metabolic processes	translational apparatus	nucleic acid binding activity;other molecular function	Pf00347	[GO:0003735]; GO:0005198; GO:0003674 [GO:0005840]; GO:0043232; GO:0043228; GO:0043229; GO:0043226; GO:0005622; GO:0110165; GO:0005575 [GO:0006412]; GO:0019538; GO:0034645; GO:0043043; GO:0010467; GO:0043170; GO:0044238; GO:1901564; GO:0009059; GO:0044249; GO:0044260; GO:0006518; GO:0043604; GO:1901566; GO:0071704; GO:0008152; GO:0006807; GO:1901576; GO:0009058; GO:0044237; GO:0043603; GO:0044271;…		RpL9_1	High	60S ribosomal protein L9	Aceria tosichella		Acari
EKAR_NSI_H283	CG_3NY_b	fat body	N/A	Pupa	Y	High	Master Protein	A0A6G1S9H1	Elongation factor 1-alpha (Fragment) OS=Aceria tosichella OX=561515 GN=EF1A_1 PE=4 SV=1	FALSE	41	4	10	1	201	21.7	8.44	38.1	protein metabolism;other metabolic processes		nucleic acid binding activity;other molecular function	Pf03143, Pf03144	[GO:0003746]; GO:0008135; GO:0006414; GO:0090079; GO:0006412; GO:0034645; GO:0003676; GO:0045182; GO:0019538; GO:0043043; GO:0010467; GO:0009059; GO:0044249; GO:0044260; GO:0097159; GO:1901363; GO:0003674; GO:0006417; GO:0043170; GO:0044238; GO:1901564; GO:0006518; GO:0043604; GO:1901566; GO:1901576; GO:0009058; GO:0044237; GO:0005488; GO:0010608; GO:0034248; GO:0051246; GO:2000112; GO:0071704; G…		EF1A_1	High	Elongation factor 1-alpha (Fragment)	Aceria tosichella		Acari
EKAR_NSI_H283	CG_3NY_b	fat body	N/A	Pupa	Y	High	Master Protein	A0A6G1SD96	40S ribosomal protein S18 (Fragment) OS=Aceria tosichella OX=561515 GN=RpS18_1 PE=3 SV=1	FALSE	5	1	8	0	164	18.9	10.39	8.42	protein metabolism;other metabolic processes	translational apparatus	nucleic acid binding activity;other molecular function	Pf00416	[GO:0003723]; GO:0003676; GO:0097159; GO:1901363; GO:0005488; GO:0003674 [GO:0003735]; GO:0005198; GO:0003674 [GO:0005840]; GO:0043232; GO:0043228; GO:0043229; GO:0043226; GO:0005622; GO:0110165; GO:0005575 [GO:0006412]; GO:0019538; GO:0034645; GO:0043043; GO:0010467; GO:0043170; GO:0044238; GO:1901564; GO:0009059; GO:0044249; GO:0044260; GO:0006518; GO:0043604; GO:1901566; GO:0071704; GO:0008152…		RpS18_1	High	40S ribosomal protein S18 (Fragment)	Aceria tosichella		Acari
EKAR_NSI_H283	CG_3NY_b	fat body	N/A	Pupa	Y	High	Master Protein	A0A6G1SJZ1	40S ribosomal protein S16 (Fragment) OS=Aceria tosichella OX=561515 GN=RpS16_2 PE=3 SV=1	FALSE	6	1	4	0	162	18.4	9.99	10.2	protein metabolism;other metabolic processes	translational apparatus;other cell component	other molecular function	Pf00380	[GO:0003735]; GO:0005198; GO:0003674 [GO:0005737]; GO:0110165; GO:0005622; GO:0005575 [GO:0005840]; GO:0043232; GO:0043228; GO:0043229; GO:0043226; GO:0005622; GO:0110165; GO:0005575 [GO:0006412]; GO:0019538; GO:0034645; GO:0043043; GO:0010467; GO:0043170; GO:0044238; GO:1901564; GO:0009059; GO:0044249; GO:0044260; GO:0006518; GO:0043604; GO:1901566; GO:0071704; GO:0008152; GO:0006807; GO:1901576…		RpS16_2	High	40S ribosomal protein S16 (Fragment)	Aceria tosichella		Acari
EKAR_NSI_H283	CG_3NY_b	fat body	N/A	Pupa	Y	High	Master Protein	A0A6G1SDY1	Lambda-crystallin OS=Aceria tosichella OX=561515 GN=CRYL1_5 PE=3 SV=1	FALSE	3	1	1	1	319	35.9	6.73	1.88	other metabolic processes		other molecular function	Pf00725, Pf02737	[GO:0006631]; GO:0032787; GO:0044255; GO:0019752; GO:0006629; GO:0044237; GO:0043436; GO:0044238; GO:0071704; GO:0008152; GO:0009987; GO:0006082; GO:0008150; GO:0044281 [GO:0016616]; GO:0016614; GO:0016491; GO:0003824; GO:0003674 [GO:0070403]; GO:0043168; GO:0051287; GO:0043167; GO:0000166; GO:0005488; GO:0036094; GO:1901265; GO:0003674; GO:0097159; GO:1901363		CRYL1_5	High	Lambda-crystallin	Aceria tosichella		Acari
EKAR_NSI_H283	CG_3NY_b	fat body	N/A	Pupa	Y	High	Master Protein	A0A6G1S4Y1	60S ribosomal protein L13a OS=Aceria tosichella OX=561515 GN=RpL13A_0 PE=3 SV=1	FALSE	4	1	1	0	204	23.4	11.05	0	protein metabolism;other metabolic processes	translational apparatus	other molecular function	Pf00572	[GO:0003735]; GO:0005198; GO:0003674 [GO:0006412]; GO:0019538; GO:0034645; GO:0043043; GO:0010467; GO:0043170; GO:0044238; GO:1901564; GO:0009059; GO:0044249; GO:0044260; GO:0006518; GO:0043604; GO:1901566; GO:0071704; GO:0008152; GO:0006807; GO:1901576; GO:0009058; GO:0044237; GO:0043603; GO:0044271; GO:0008150; GO:0009987; GO:0034641 [GO:0015934]; GO:0044391; GO:1990904; GO:0005840; GO:0032991;…		RpL13A_0	High	60S ribosomal protein L13a	Aceria tosichella		Acari
EKAR_NSI_H283	CG_3NY_b	fat body	N/A	Pupa	Y	Medium	Master Protein	A0A6G1SB62	Protein pad-1 (Fragment) OS=Aceria tosichella OX=561515 GN=pad-1_1 PE=4 SV=1	FALSE	1	1	1	0	1633	182.3	6.3	0	transport	cytosol			[GO:0005829]; GO:0110165; GO:0005737; GO:0005575; GO:0005622 [GO:0006895]; GO:0006892; GO:0016482; GO:0048193; GO:0046907; GO:0016192; GO:0006810; GO:0051641; GO:0051649; GO:0051234; GO:0009987; GO:0051179; GO:0008150		pad-1_1	Medium	Protein pad-1 (Fragment)	Aceria tosichella		Acari
EKAR_NSI_H280	CG_3NY_a	fat body	N/A	Pupa	Y	High	Master Protein	A0A6G1SLF8	Heat shock protein, mitochondrial OS=Aceria tosichella OX=561515 GN=Hsp60 PE=3 SV=1	FALSE	14	7	55	1	580	61.9	6.07	147.93	other biological processes		other molecular function	Pf00118	[GO:0005524]; GO:0032559; GO:0035639; GO:0030554; GO:0032555; GO:0043168; GO:1901265; GO:0017076; GO:0032553; GO:0043167; GO:0097159; GO:1901363; GO:0000166; GO:0097367; GO:0005488; GO:0036094; GO:0003674 [GO:0016887]; GO:0017111; GO:0140657; GO:0016462; GO:0003674; GO:0016818; GO:0016817; GO:0016787; GO:0003824 [GO:0042026]; GO:0006457; GO:0009987; GO:0008150		Hsp60	High	Heat shock protein, mitochondrial	Aceria tosichella		Acari
EKAR_NSI_H280	CG_3NY_a	fat body	N/A	Pupa	Y	High	Master Protein	A0A6G1SP13	60S ribosomal protein L9 OS=Aceria tosichella OX=561515 GN=RpL9_1 PE=3 SV=1	FALSE	18	4	19	0	189	21.5	9.91	41.65	protein metabolism;other metabolic processes	translational apparatus	nucleic acid binding activity;other molecular function	Pf00347	[GO:0003735]; GO:0005198; GO:0003674 [GO:0005840]; GO:0043232; GO:0043228; GO:0043229; GO:0043226; GO:0005622; GO:0110165; GO:0005575 [GO:0006412]; GO:0019538; GO:0034645; GO:0043043; GO:0010467; GO:0043170; GO:0044238; GO:1901564; GO:0009059; GO:0044249; GO:0044260; GO:0006518; GO:0043604; GO:1901566; GO:0071704; GO:0008152; GO:0006807; GO:1901576; GO:0009058; GO:0044237; GO:0043603; GO:0044271;…		RpL9_1	High	60S ribosomal protein L9	Aceria tosichella		Acari
EKAR_NSI_H280	CG_3NY_a	fat body	N/A	Pupa	Y	High	Master Protein	A0A6G1S9H1	Elongation factor 1-alpha (Fragment) OS=Aceria tosichella OX=561515 GN=EF1A_1 PE=4 SV=1	FALSE	45	5	13	1	201	21.7	8.44	40.16	protein metabolism;other metabolic processes		nucleic acid binding activity;other molecular function	Pf03143, Pf03144	[GO:0003746]; GO:0008135; GO:0006414; GO:0090079; GO:0006412; GO:0034645; GO:0003676; GO:0045182; GO:0019538; GO:0043043; GO:0010467; GO:0009059; GO:0044249; GO:0044260; GO:0097159; GO:1901363; GO:0003674; GO:0006417; GO:0043170; GO:0044238; GO:1901564; GO:0006518; GO:0043604; GO:1901566; GO:1901576; GO:0009058; GO:0044237; GO:0005488; GO:0010608; GO:0034248; GO:0051246; GO:2000112; GO:0071704; G…		EF1A_1	High	Elongation factor 1-alpha (Fragment)	Aceria tosichella		Acari
EKAR_NSI_H280	CG_3NY_a	fat body	N/A	Pupa	Y	High	Master Protein	A0A6G1S929	40S ribosomal protein S5 (Fragment) OS=Aceria tosichella OX=561515 GN=rps-5 PE=3 SV=1	FALSE	10	3	10	1	219	24.4	9.42	28.04	protein metabolism;other metabolic processes	translational apparatus	nucleic acid binding activity;other molecular function	Pf00177	[GO:0003723]; GO:0003676; GO:0097159; GO:1901363; GO:0005488; GO:0003674 [GO:0003735]; GO:0005198; GO:0003674 [GO:0006412]; GO:0019538; GO:0034645; GO:0043043; GO:0010467; GO:0043170; GO:0044238; GO:1901564; GO:0009059; GO:0044249; GO:0044260; GO:0006518; GO:0043604; GO:1901566; GO:0071704; GO:0008152; GO:0006807; GO:1901576; GO:0009058; GO:0044237; GO:0043603; GO:0044271; GO:0008150; GO:0009987;…		rps-5	Medium	40S ribosomal protein S5 (Fragment)	Aceria tosichella		Acari
EKAR_NSI_H280	CG_3NY_a	fat body	N/A	Pupa	Y	High	Master Protein	A0A6G1SJZ1	40S ribosomal protein S16 (Fragment) OS=Aceria tosichella OX=561515 GN=RpS16_2 PE=3 SV=1	FALSE	6	1	7	0	162	18.4	9.99	9.85	protein metabolism;other metabolic processes	translational apparatus;other cell component	other molecular function	Pf00380	[GO:0003735]; GO:0005198; GO:0003674 [GO:0005737]; GO:0110165; GO:0005622; GO:0005575 [GO:0005840]; GO:0043232; GO:0043228; GO:0043229; GO:0043226; GO:0005622; GO:0110165; GO:0005575 [GO:0006412]; GO:0019538; GO:0034645; GO:0043043; GO:0010467; GO:0043170; GO:0044238; GO:1901564; GO:0009059; GO:0044249; GO:0044260; GO:0006518; GO:0043604; GO:1901566; GO:0071704; GO:0008152; GO:0006807; GO:1901576…		RpS16_2	High	40S ribosomal protein S16 (Fragment)	Aceria tosichella		Acari
EKAR_NSI_H280	CG_3NY_a	fat body	N/A	Pupa	Y	High	Master Protein	A0A6G1S768	Arginine kinase OS=Aceria tosichella OX=561515 GN=ARGK_0 PE=3 SV=1	FALSE	5	1	1	0	355	39.9	6.4	0	other metabolic processes		kinase activity;other molecular function	Pf00217, Pf02807	[GO:0004054]; GO:0016775; GO:0019202; GO:0016772; GO:0016301; GO:0016740; GO:0003824; GO:0003674 [GO:0004111]; GO:0016301; GO:0016775; GO:0016772; GO:0016740; GO:0003824; GO:0003674 [GO:0005524]; GO:0032559; GO:0035639; GO:0030554; GO:0032555; GO:0043168; GO:1901265; GO:0017076; GO:0032553; GO:0043167; GO:0097159; GO:1901363; GO:0000166; GO:0097367; GO:0005488; GO:0036094; GO:0003674 [GO:0046314]…		ARGK_0	High	Arginine kinase	Aceria tosichella		Acari
EKAR_NSI_H280	CG_3NY_a	fat body	N/A	Pupa	Y	High	Master Protein	A0A6G1SGT1	60S ribosomal protein L26 OS=Aceria tosichella OX=561515 GN=RPL26_2 PE=3 SV=1	FALSE	10	1	1	0	147	17	10.54	3.01	protein metabolism;other metabolic processes	cytosol;translational apparatus	nucleic acid binding activity;other molecular function	Pf00467, Pf16906	[GO:0003723]; GO:0003676; GO:0097159; GO:1901363; GO:0005488; GO:0003674 [GO:0003735]; GO:0005198; GO:0003674 [GO:0005829]; GO:0110165; GO:0005737; GO:0005575; GO:0005622 [GO:0006412]; GO:0019538; GO:0034645; GO:0043043; GO:0010467; GO:0043170; GO:0044238; GO:1901564; GO:0009059; GO:0044249; GO:0044260; GO:0006518; GO:0043604; GO:1901566; GO:0071704; GO:0008152; GO:0006807; GO:1901576; GO:0009058…		RPL26_2	High	60S ribosomal protein L26	Aceria tosichella		Acari
EKAR_NSI_H280	CG_3NY_a	fat body	N/A	Pupa	Y	High	Master Protein	A0A6G1S5C5	40S ribosomal protein S23 (Fragment) OS=Aceria tosichella OX=561515 GN=RpS23_1 PE=3 SV=1	FALSE	7	1	1	0	148	16.4	10.35	2.11	protein metabolism;other metabolic processes	translational apparatus	other molecular function	Pf00164	[GO:0003735]; GO:0005198; GO:0003674 [GO:0006412]; GO:0019538; GO:0034645; GO:0043043; GO:0010467; GO:0043170; GO:0044238; GO:1901564; GO:0009059; GO:0044249; GO:0044260; GO:0006518; GO:0043604; GO:1901566; GO:0071704; GO:0008152; GO:0006807; GO:1901576; GO:0009058; GO:0044237; GO:0043603; GO:0044271; GO:0008150; GO:0009987; GO:0034641 [GO:0015935]; GO:0044391; GO:1990904; GO:0005840; GO:0032991;…		RpS23_1	High	40S ribosomal protein S23 (Fragment)	Aceria tosichella		Acari
EKAR_NSI_H280	CG_3NY_a	fat body	N/A	Pupa	Y	High	Master Protein	A0A6G1SGY0	60S ribosomal protein L34 (Fragment) OS=Aceria tosichella OX=561515 GN=RpL34_0 PE=3 SV=1	FALSE	5	1	2	0	135	15.6	11.3	4.43	protein metabolism;other metabolic processes	translational apparatus	other molecular function	Pf01199	[GO:0003735]; GO:0005198; GO:0003674 [GO:0005840]; GO:0043232; GO:0043228; GO:0043229; GO:0043226; GO:0005622; GO:0110165; GO:0005575 [GO:0006412]; GO:0019538; GO:0034645; GO:0043043; GO:0010467; GO:0043170; GO:0044238; GO:1901564; GO:0009059; GO:0044249; GO:0044260; GO:0006518; GO:0043604; GO:1901566; GO:0071704; GO:0008152; GO:0006807; GO:1901576; GO:0009058; GO:0044237; GO:0043603; GO:0044271;…		RpL34_0	High	60S ribosomal protein L34 (Fragment)	Aceria tosichella		Acari
EKAR_NSI_H280	CG_3NY_a	fat body	N/A	Pupa	Y	High	Master Protein	A0A6G1SMG2	Actin-binding protein anillin OS=Aceria tosichella OX=561515 GN=scra PE=4 SV=1	FALSE	3	1	1	1	530	61.7	6.68	0				Pf00169, Pf08174			scra	High	Actin-binding protein anillin	Aceria tosichella		Acari
EKAR_NSI_H280	CG_3NY_a	fat body	N/A	Pupa	Y	Medium	Master Protein	A0A6G1S9D5	Ras-related protein Ral-A OS=Aceria tosichella OX=561515 GN=RALA_0 PE=4 SV=1	FALSE	8	1	1	0	200	23	5.4	1.83	signal transduction	other membranes	other molecular function	Pf00071	[GO:0003924]; GO:0017111; GO:0016462; GO:0016818; GO:0016817; GO:0016787; GO:0003824; GO:0003674 [GO:0005525]; GO:0032561; GO:0035639; GO:0019001; GO:0032555; GO:0043168; GO:1901265; GO:0017076; GO:0032553; GO:0043167; GO:0097159; GO:1901363; GO:0000166; GO:0097367; GO:0005488; GO:0036094; GO:0003674 [GO:0007165]; GO:0009987; GO:0050794; GO:0007154; GO:0023052; GO:0051716; GO:0008150; GO:0050789;…		RALA_0	Medium	Ras-related protein Ral-A	Aceria tosichella		Acari
EKAR_NSI_H274	CG_3EM_b	fat body	N/A	emerging_adult	Y	High	Master Protein	A0A6G1SLF8	Heat shock protein, mitochondrial OS=Aceria tosichella OX=561515 GN=Hsp60 PE=3 SV=1	FALSE	9	5	37	1	580	61.9	6.07	135.1	other biological processes		other molecular function	Pf00118	[GO:0005524]; GO:0032559; GO:0035639; GO:0030554; GO:0032555; GO:0043168; GO:1901265; GO:0017076; GO:0032553; GO:0043167; GO:0097159; GO:1901363; GO:0000166; GO:0097367; GO:0005488; GO:0036094; GO:0003674 [GO:0016887]; GO:0017111; GO:0140657; GO:0016462; GO:0003674; GO:0016818; GO:0016817; GO:0016787; GO:0003824 [GO:0042026]; GO:0006457; GO:0009987; GO:0008150		Hsp60	High	Heat shock protein, mitochondrial	Aceria tosichella		Acari
EKAR_NSI_H274	CG_3EM_b	fat body	N/A	emerging_adult	Y	High	Master Protein	A0A6G1SE98	Elongation factor 1-alpha 2 (Fragment) OS=Aceria tosichella OX=561515 GN=g.18151 PE=4 SV=1	FALSE	17	4	23	0	296	32.5	8.63	62.42	protein metabolism;other metabolic processes		nucleic acid binding activity;other molecular function	Pf00009	[GO:0003746]; GO:0008135; GO:0006414; GO:0090079; GO:0006412; GO:0034645; GO:0003676; GO:0045182; GO:0019538; GO:0043043; GO:0010467; GO:0009059; GO:0044249; GO:0044260; GO:0097159; GO:1901363; GO:0003674; GO:0006417; GO:0043170; GO:0044238; GO:1901564; GO:0006518; GO:0043604; GO:1901566; GO:1901576; GO:0009058; GO:0044237; GO:0005488; GO:0010608; GO:0034248; GO:0051246; GO:2000112; GO:0071704; G…			High	Elongation factor 1-alpha 2 (Fragment)	Aceria tosichella		Acari
EKAR_NSI_H274	CG_3EM_b	fat body	N/A	emerging_adult	Y	High	Master Protein	A0A6G1SFV4	40S ribosomal protein S2 (Fragment) OS=Aceria tosichella OX=561515 GN=RpS2_3 PE=3 SV=1	FALSE	12	4	8	0	285	31	10.45	20.01	protein metabolism;other metabolic processes	cytosol;translational apparatus	nucleic acid binding activity;other molecular function	Pf00333, Pf03719	[GO:0003723]; GO:0003676; GO:0097159; GO:1901363; GO:0005488; GO:0003674 [GO:0003735]; GO:0005198; GO:0003674 [GO:0005829]; GO:0110165; GO:0005737; GO:0005575; GO:0005622 [GO:0006412]; GO:0019538; GO:0034645; GO:0043043; GO:0010467; GO:0043170; GO:0044238; GO:1901564; GO:0009059; GO:0044249; GO:0044260; GO:0006518; GO:0043604; GO:1901566; GO:0071704; GO:0008152; GO:0006807; GO:1901576; GO:0009058…		RpS2_3	Medium	40S ribosomal protein S2 (Fragment)	Aceria tosichella		Acari
EKAR_NSI_H274	CG_3EM_b	fat body	N/A	emerging_adult	Y	High	Master Protein	A0A6G1S9H1	Elongation factor 1-alpha (Fragment) OS=Aceria tosichella OX=561515 GN=EF1A_1 PE=4 SV=1	FALSE	41	4	14	1	201	21.7	8.44	41.48	protein metabolism;other metabolic processes		nucleic acid binding activity;other molecular function	Pf03143, Pf03144	[GO:0003746]; GO:0008135; GO:0006414; GO:0090079; GO:0006412; GO:0034645; GO:0003676; GO:0045182; GO:0019538; GO:0043043; GO:0010467; GO:0009059; GO:0044249; GO:0044260; GO:0097159; GO:1901363; GO:0003674; GO:0006417; GO:0043170; GO:0044238; GO:1901564; GO:0006518; GO:0043604; GO:1901566; GO:1901576; GO:0009058; GO:0044237; GO:0005488; GO:0010608; GO:0034248; GO:0051246; GO:2000112; GO:0071704; G…		EF1A_1	High	Elongation factor 1-alpha (Fragment)	Aceria tosichella		Acari
EKAR_NSI_H274	CG_3EM_b	fat body	N/A	emerging_adult	Y	High	Master Protein	A0A6G1SKF5	Myosin heavy chain, muscle (Fragment) OS=Aceria tosichella OX=561515 GN=Mhc_9 PE=4 SV=1	FALSE	7	3	5	0	513	58.6	5.17	17.89		cytoskeleton		Pf01576	[GO:0016459]; GO:0032991; GO:0015629; GO:0005575; GO:0005856; GO:0043232; GO:0043228; GO:0043229; GO:0043226; GO:0005622; GO:0110165		Mhc_9	Not Found	Myosin heavy chain, muscle (Fragment)	Aceria tosichella		Acari
EKAR_NSI_H274	CG_3EM_b	fat body	N/A	emerging_adult	Y	High	Master Protein	A0A6G1SK22	ADP-ribosylation factor 1 (Fragment) OS=Aceria tosichella OX=561515 GN=ARF1_1 PE=4 SV=1	FALSE	29	3	4	0	102	11.6	4.88	9.2			other molecular function	Pf00025	[GO:0003924]; GO:0017111; GO:0016462; GO:0016818; GO:0016817; GO:0016787; GO:0003824; GO:0003674 [GO:0005525]; GO:0032561; GO:0035639; GO:0019001; GO:0032555; GO:0043168; GO:1901265; GO:0017076; GO:0032553; GO:0043167; GO:0097159; GO:1901363; GO:0000166; GO:0097367; GO:0005488; GO:0036094; GO:0003674		ARF1_1	High	ADP-ribosylation factor 1 (Fragment)	Aceria tosichella		Acari
EKAR_NSI_H274	CG_3EM_b	fat body	N/A	emerging_adult	Y	High	Master Protein	A0A6G1S441	40S ribosomal protein S24 OS=Aceria tosichella OX=561515 GN=RpS24_0 PE=3 SV=1	FALSE	11	1	4	0	133	15.3	11.02	12.46	protein metabolism;other metabolic processes	cytosol;translational apparatus	other molecular function	Pf01282	[GO:0003735]; GO:0005198; GO:0003674 [GO:0005829]; GO:0110165; GO:0005737; GO:0005575; GO:0005622 [GO:0005840]; GO:0043232; GO:0043228; GO:0043229; GO:0043226; GO:0005622; GO:0110165; GO:0005575 [GO:0006412]; GO:0019538; GO:0034645; GO:0043043; GO:0010467; GO:0043170; GO:0044238; GO:1901564; GO:0009059; GO:0044249; GO:0044260; GO:0006518; GO:0043604; GO:1901566; GO:0071704; GO:0008152; GO:0006807…		RpS24_0	High	40S ribosomal protein S24	Aceria tosichella		Acari
EKAR_NSI_H274	CG_3EM_b	fat body	N/A	emerging_adult	Y	High	Master Protein	A0A6G1S6Y9	AP complex subunit beta OS=Aceria tosichella OX=561515 GN=Ap2b1 PE=3 SV=1	FALSE	2	1	1	1	642	72.2	5.17	0	transport	other membranes	other molecular function	Pf01602	[GO:0006886]; GO:0015031; GO:0046907; GO:0008104; GO:0045184; GO:0071702; GO:0071705; GO:0006810; GO:0051641; GO:0051649; GO:0070727; GO:0051234; GO:0009987; GO:0051179; GO:0033036; GO:0008150 [GO:0016192]; GO:0006810; GO:0051234; GO:0051179; GO:0008150 [GO:0030117]; GO:0098796; GO:0005737; GO:0048475; GO:0032991; GO:0016020; GO:0110165; GO:0005622; GO:0005575 [GO:0030276]; GO:0005515; GO:0005488…		Ap2b1	High	AP complex subunit beta	Aceria tosichella		Acari
EKAR_NSI_H274	CG_3EM_b	fat body	N/A	emerging_adult	Y	High	Master Protein	A0A6G1SAW6	60S ribosomal protein L35a OS=Aceria tosichella OX=561515 GN=RPL35A PE=3 SV=1	FALSE	5	1	1	0	146	16.6	11.03	0	protein metabolism;other metabolic processes	cytosol;translational apparatus	other molecular function	Pf01247	[GO:0003735]; GO:0005198; GO:0003674 [GO:0005829]; GO:0110165; GO:0005737; GO:0005575; GO:0005622 [GO:0005840]; GO:0043232; GO:0043228; GO:0043229; GO:0043226; GO:0005622; GO:0110165; GO:0005575 [GO:0006412]; GO:0019538; GO:0034645; GO:0043043; GO:0010467; GO:0043170; GO:0044238; GO:1901564; GO:0009059; GO:0044249; GO:0044260; GO:0006518; GO:0043604; GO:1901566; GO:0071704; GO:0008152; GO:0006807…		RPL35A	High	60S ribosomal protein L35a	Aceria tosichella		Acari
EKAR_NSI_H274	CG_3EM_b	fat body	N/A	emerging_adult	Y	Medium	Master Protein	A0A6G1SGU6	Aspartate aminotransferase OS=Aceria tosichella OX=561515 GN=GOT1 PE=3 SV=1	FALSE	5	1	1	1	404	45.4	7.93	0	other metabolic processes		other molecular function	Pf00155	[GO:0004069]; GO:0008483; GO:0016769; GO:0016740; GO:0003824; GO:0003674 [GO:0006520]; GO:0019752; GO:0044238; GO:1901564; GO:0043436; GO:0008152; GO:0006807; GO:0071704; GO:0006082; GO:0008150; GO:0044237; GO:0044281; GO:0009987 [GO:0009058]; GO:0008152; GO:0008150 [GO:0030170]; GO:0043168; GO:0070279; GO:0043167; GO:0019842; GO:0097159; GO:1901363; GO:0005488; GO:0036094; GO:0003674		GOT1	Medium	Aspartate aminotransferase	Aceria tosichella		Acari
EKAR_NSI_H274	CG_3EM_b	fat body	N/A	emerging_adult	Y	Medium	Master Protein	A0A6G1SNM3	Sorting nexin-12 OS=Aceria tosichella OX=561515 GN=SNX12 PE=4 SV=1	FALSE	4	1	2	0	166	19.3	9.23	0			other molecular function	Pf00787	[GO:0035091]; GO:0005543; GO:0008289; GO:0005488; GO:0003674		SNX12	Medium	Sorting nexin-12	Aceria tosichella		Acari
EKAR_NSI_H274	CG_3EM_b	fat body	N/A	emerging_adult	Y	Medium	Master Protein	A0A6G1SI32	AAR2 splicing factor homolog OS=Aceria tosichella OX=561515 GN=g.21138 PE=3 SV=1	FALSE	2	1	4	1	385	44.5	5.17	1.65				Pf05282				Medium	AAR2 splicing factor homolog	Aceria tosichella		Acari
EKAR_NSI_H271	CG_3EM_a	fat body	N/A	emerging_adult	Y	High	Master Protein	A0A6G1SLF8	Heat shock protein, mitochondrial OS=Aceria tosichella OX=561515 GN=Hsp60 PE=3 SV=1	FALSE	11	6	49	1	580	61.9	6.07	145.38	other biological processes		other molecular function	Pf00118	[GO:0005524]; GO:0032559; GO:0035639; GO:0030554; GO:0032555; GO:0043168; GO:1901265; GO:0017076; GO:0032553; GO:0043167; GO:0097159; GO:1901363; GO:0000166; GO:0097367; GO:0005488; GO:0036094; GO:0003674 [GO:0016887]; GO:0017111; GO:0140657; GO:0016462; GO:0003674; GO:0016818; GO:0016817; GO:0016787; GO:0003824 [GO:0042026]; GO:0006457; GO:0009987; GO:0008150		Hsp60	High	Heat shock protein, mitochondrial	Aceria tosichella		Acari
EKAR_NSI_H271	CG_3EM_a	fat body	N/A	emerging_adult	Y	High	Master Protein	A0A6G1SE98	Elongation factor 1-alpha 2 (Fragment) OS=Aceria tosichella OX=561515 GN=g.18151 PE=4 SV=1	FALSE	19	5	24	0	296	32.5	8.63	67.23	protein metabolism;other metabolic processes		nucleic acid binding activity;other molecular function	Pf00009	[GO:0003746]; GO:0008135; GO:0006414; GO:0090079; GO:0006412; GO:0034645; GO:0003676; GO:0045182; GO:0019538; GO:0043043; GO:0010467; GO:0009059; GO:0044249; GO:0044260; GO:0097159; GO:1901363; GO:0003674; GO:0006417; GO:0043170; GO:0044238; GO:1901564; GO:0006518; GO:0043604; GO:1901566; GO:1901576; GO:0009058; GO:0044237; GO:0005488; GO:0010608; GO:0034248; GO:0051246; GO:2000112; GO:0071704; G…			High	Elongation factor 1-alpha 2 (Fragment)	Aceria tosichella		Acari
EKAR_NSI_H271	CG_3EM_a	fat body	N/A	emerging_adult	Y	High	Master Protein	A0A6G1SP13	60S ribosomal protein L9 OS=Aceria tosichella OX=561515 GN=RpL9_1 PE=3 SV=1	FALSE	27	5	16	0	189	21.5	9.91	32.4	protein metabolism;other metabolic processes	translational apparatus	nucleic acid binding activity;other molecular function	Pf00347	[GO:0003735]; GO:0005198; GO:0003674 [GO:0005840]; GO:0043232; GO:0043228; GO:0043229; GO:0043226; GO:0005622; GO:0110165; GO:0005575 [GO:0006412]; GO:0019538; GO:0034645; GO:0043043; GO:0010467; GO:0043170; GO:0044238; GO:1901564; GO:0009059; GO:0044249; GO:0044260; GO:0006518; GO:0043604; GO:1901566; GO:0071704; GO:0008152; GO:0006807; GO:1901576; GO:0009058; GO:0044237; GO:0043603; GO:0044271;…		RpL9_1	High	60S ribosomal protein L9	Aceria tosichella		Acari
EKAR_NSI_H271	CG_3EM_a	fat body	N/A	emerging_adult	Y	High	Master Protein	A0A6G1SFV4	40S ribosomal protein S2 (Fragment) OS=Aceria tosichella OX=561515 GN=RpS2_3 PE=3 SV=1	FALSE	12	4	6	0	285	31	10.45	7.77	protein metabolism;other metabolic processes	cytosol;translational apparatus	nucleic acid binding activity;other molecular function	Pf00333, Pf03719	[GO:0003723]; GO:0003676; GO:0097159; GO:1901363; GO:0005488; GO:0003674 [GO:0003735]; GO:0005198; GO:0003674 [GO:0005829]; GO:0110165; GO:0005737; GO:0005575; GO:0005622 [GO:0006412]; GO:0019538; GO:0034645; GO:0043043; GO:0010467; GO:0043170; GO:0044238; GO:1901564; GO:0009059; GO:0044249; GO:0044260; GO:0006518; GO:0043604; GO:1901566; GO:0071704; GO:0008152; GO:0006807; GO:1901576; GO:0009058…		RpS2_3	Medium	40S ribosomal protein S2 (Fragment)	Aceria tosichella		Acari
EKAR_NSI_H271	CG_3EM_a	fat body	N/A	emerging_adult	Y	High	Master Protein	A0A6G1S9I8	Transcription factor BTF3 (Fragment) OS=Aceria tosichella OX=561515 GN=icd-1_0 PE=3 SV=1	FALSE	17	2	2	1	164	17.8	9	7.46				Pf01849			icd-1_0	High	Transcription factor BTF3 (Fragment)	Aceria tosichella		Acari
EKAR_NSI_H271	CG_3EM_a	fat body	N/A	emerging_adult	Y	High	Master Protein	A0A6G1S458	Tropomyosin-1 (Fragment) OS=Aceria tosichella OX=561515 GN=TPM1_0 PE=3 SV=1	FALSE	14	2	2	0	208	23.4	4.69	6.16				Pf00261			TPM1_0	High	Tropomyosin-1 (Fragment)	Aceria tosichella		Acari
EKAR_NSI_H271	CG_3EM_a	fat body	N/A	emerging_adult	Y	High	Master Protein	A0A6G1S441	40S ribosomal protein S24 OS=Aceria tosichella OX=561515 GN=RpS24_0 PE=3 SV=1	FALSE	11	1	5	0	133	15.3	11.02	16.39	protein metabolism;other metabolic processes	cytosol;translational apparatus	other molecular function	Pf01282	[GO:0003735]; GO:0005198; GO:0003674 [GO:0005829]; GO:0110165; GO:0005737; GO:0005575; GO:0005622 [GO:0005840]; GO:0043232; GO:0043228; GO:0043229; GO:0043226; GO:0005622; GO:0110165; GO:0005575 [GO:0006412]; GO:0019538; GO:0034645; GO:0043043; GO:0010467; GO:0043170; GO:0044238; GO:1901564; GO:0009059; GO:0044249; GO:0044260; GO:0006518; GO:0043604; GO:1901566; GO:0071704; GO:0008152; GO:0006807…		RpS24_0	High	40S ribosomal protein S24	Aceria tosichella		Acari
EKAR_NSI_H271	CG_3EM_a	fat body	N/A	emerging_adult	Y	High	Master Protein	A0A6G1SNF2	V-type proton ATPase proteolipid subunit (Fragment) OS=Aceria tosichella OX=561515 GN=VHA16 PE=3 SV=1	FALSE	9	1	2	0	190	19.5	9.5	0	transport	other membranes;other cytoplasmic organelle	transporter activity	Pf00137	[GO:0005774]; GO:0098588; GO:0005773; GO:0031090; GO:0043231; GO:0005737; GO:0016020; GO:0043227; GO:0043229; GO:0110165; GO:0005622; GO:0043226; GO:0005575 [GO:0016021]; GO:0031224; GO:0110165; GO:0016020; GO:0005575 [GO:0033179]; GO:0033177; GO:0033176; GO:0098796; GO:0016469; GO:0032991; GO:0016020; GO:0005575; GO:0110165 [GO:0046961]; GO:0009678; GO:0019829; GO:0044769; GO:0015078; GO:0015399…		VHA16	High	V-type proton ATPase proteolipid subunit (Fragment)	Aceria tosichella		Acari
EKAR_NSI_H271	CG_3EM_a	fat body	N/A	emerging_adult	Y	High	Master Protein	A0A6G1S4D2	Ras-related protein Rab-11B OS=Aceria tosichella OX=561515 GN=Rab11b PE=4 SV=1	FALSE	5	1	1	0	233	25.9	7.97	1.75			other molecular function	Pf00071	[GO:0003924]; GO:0017111; GO:0016462; GO:0016818; GO:0016817; GO:0016787; GO:0003824; GO:0003674 [GO:0005525]; GO:0032561; GO:0035639; GO:0019001; GO:0032555; GO:0043168; GO:1901265; GO:0017076; GO:0032553; GO:0043167; GO:0097159; GO:1901363; GO:0000166; GO:0097367; GO:0005488; GO:0036094; GO:0003674		Rab11b	High	Ras-related protein Rab-11B	Aceria tosichella		Acari
EKAR_NSI_H271	CG_3EM_a	fat body	N/A	emerging_adult	Y	Medium	Master Protein	A0A6G1SGY0	60S ribosomal protein L34 (Fragment) OS=Aceria tosichella OX=561515 GN=RpL34_0 PE=3 SV=1	FALSE	5	1	1	0	135	15.6	11.3	2.18	protein metabolism;other metabolic processes	translational apparatus	other molecular function	Pf01199	[GO:0003735]; GO:0005198; GO:0003674 [GO:0005840]; GO:0043232; GO:0043228; GO:0043229; GO:0043226; GO:0005622; GO:0110165; GO:0005575 [GO:0006412]; GO:0019538; GO:0034645; GO:0043043; GO:0010467; GO:0043170; GO:0044238; GO:1901564; GO:0009059; GO:0044249; GO:0044260; GO:0006518; GO:0043604; GO:1901566; GO:0071704; GO:0008152; GO:0006807; GO:1901576; GO:0009058; GO:0044237; GO:0043603; GO:0044271;…		RpL34_0	Medium	60S ribosomal protein L34 (Fragment)	Aceria tosichella		Acari
EKAR_NSI_H265	HE_3LA_a	hemolymph	N/A	Larva	Y	High	Master Protein	A0A6G1S898	Tubulin alpha-3 chain (Fragment) OS=Aceria tosichella OX=561515 GN=g.18520 PE=3 SV=1	FALSE	14	1	1	0	146	16.2	5.94	2.64	cell organization and biogenesis;other biological processes	cytoskeleton	cytoskeletal activity;other molecular function	Pf00091	[GO:0003924]; GO:0017111; GO:0016462; GO:0016818; GO:0016817; GO:0016787; GO:0003824; GO:0003674 [GO:0005200]; GO:0005198; GO:0007010; GO:0003674; GO:0006996; GO:0016043; GO:0071840; GO:0009987; GO:0008150 [GO:0005525]; GO:0032561; GO:0035639; GO:0019001; GO:0032555; GO:0043168; GO:1901265; GO:0017076; GO:0032553; GO:0043167; GO:0097159; GO:1901363; GO:0000166; GO:0097367; GO:0005488; GO:0036094;…			High	Tubulin alpha-3 chain (Fragment)	Aceria tosichella		Acari
EKAR_NSI_H265	HE_3LA_a	hemolymph	N/A	Larva	Y	High	Master Protein	A0A6G1SKX2	Actin, clone 403 OS=Aceria tosichella OX=561515 GN=ACT4_0 PE=3 SV=1	FALSE	14	3	6	0	376	41.8	5.48	4.27				Pf00022			ACT4_0; LOC115744931	High	Actin, clone 403	Aceria tosichella		Acari
EKAR_NSI_H262	HE-3EM_b	hemolymph	N/A	emerging_adult	Y	High	Master Protein	A0A6G1SLQ0	Ejaculatory bulb-specific protein 3 (Fragment) OS=Aceria tosichella OX=561515 GN=PebIII_0 PE=4 SV=1	FALSE	5	1	2	0	134	15.2	8.5	4.34				Pf03392			PebIII_0	High	Ejaculatory bulb-specific protein 3 (Fragment)	Aceria tosichella		Acari
EKAR_NSI_H262	HE-3EM_b	hemolymph	N/A	emerging_adult	Y	High	Master Protein	A0A6G1SIW9	Glycine cleavage system P protein OS=Aceria tosichella OX=561515 GN=GLDC PE=3 SV=1	FALSE	2	1	1	1	1193	131.5	6.39	0	other metabolic processes	mitochondrion	other molecular function	Pf02347	[GO:0004375]; GO:0016642; GO:0016638; GO:0016491; GO:0003824; GO:0003674 [GO:0005739]; GO:0043231; GO:0005737; GO:0043227; GO:0043229; GO:0110165; GO:0005622; GO:0043226; GO:0005575 [GO:0006546]; GO:0006544; GO:0009063; GO:0009071; GO:0009069; GO:0006520; GO:0046395; GO:1901565; GO:1901606; GO:1901605; GO:0019752; GO:0044238; GO:1901564; GO:0016054; GO:1901575; GO:0043436; GO:0008152; GO:0006807;…		GLDC	High	Glycine cleavage system P protein	Aceria tosichella		Acari
EKAR_NSI_H262	HE-3EM_b	hemolymph	N/A	emerging_adult	Y	Medium	Master Protein	A0A6G1SI98	Unconventional myosin-XV (Fragment) OS=Aceria tosichella OX=561515 GN=Myo15a PE=4 SV=1	FALSE	3	1	1	1	499	59.1	9.91	0		cytoskeleton		Pf00612, Pf00784	[GO:0005856]; GO:0043232; GO:0043228; GO:0043229; GO:0043226; GO:0005622; GO:0110165; GO:0005575		Myo15a	High	Unconventional myosin-XV (Fragment)	Aceria tosichella		Acari
EKAR_NSI_H259	HE-3EM_a	hemolymph	N/A	emerging_adult	Y	High	Master Protein	A0A6G1S7P9	14-3-3 protein zeta (Fragment) OS=Aceria tosichella OX=561515 GN=g.7465 PE=3 SV=1	FALSE	15	4	10	0	232	26.4	4.86	15.46				Pf00244				High	14-3-3 protein zeta (Fragment)	Aceria tosichella		Acari
EKAR_NSI_H259	HE-3EM_a	hemolymph	N/A	emerging_adult	Y	High	Master Protein	A0A6G1SLQ0	Ejaculatory bulb-specific protein 3 (Fragment) OS=Aceria tosichella OX=561515 GN=PebIII_0 PE=4 SV=1	FALSE	5	1	4	0	134	15.2	8.5	6.7				Pf03392			PebIII_0	High	Ejaculatory bulb-specific protein 3 (Fragment)	Aceria tosichella		Acari
EKAR_NSI_G328	HE-AD_2	hemolymph	N/A	older_adult	Y	High	Master Protein	A0A6G1SGQ0	RWD domain-containing protein 1 OS=Aceria tosichella OX=561515 GN=Rwdd1 PE=4 SV=1	FALSE	3	1	2	1	355	40.9	4.39	2.63				Pf05773, Pf16543			Rwdd1	High	RWD domain-containing protein 1	Aceria tosichella		Acari
EKAR_NSI_G328	HE-AD_2	hemolymph	N/A	older_adult	Y	High	Master Protein	A0A6G1SJ51	Activating signal cointegrator 1 complex subunit 3 OS=Aceria tosichella OX=561515 GN=ascc3 PE=4 SV=1	FALSE	2	1	1	1	1457	167.7	8.09	0			nucleic acid binding activity;other molecular function	Pf00270, Pf00271, Pf02889	[GO:0003676]; GO:0097159; GO:1901363; GO:0005488; GO:0003674 [GO:0004386]; GO:0140640; GO:0140657; GO:0003824; GO:0003674 [GO:0005524]; GO:0032559; GO:0035639; GO:0030554; GO:0032555; GO:0043168; GO:1901265; GO:0017076; GO:0032553; GO:0043167; GO:0097159; GO:1901363; GO:0000166; GO:0097367; GO:0005488; GO:0036094; GO:0003674 [GO:0016787]; GO:0003824; GO:0003674		ascc3	High	Activating signal cointegrator 1 complex subunit 3	Aceria tosichella		Acari
EKAR_NSI_G325	HE-AD_3	hemolymph	N/A	older_adult	Y	High	Master Protein	A0A6G1SE41	Histone H3.3 (Fragment) OS=Aceria tosichella OX=561515 GN=g.14388 PE=3 SV=1	FALSE	18	1	2	0	181	20.5	10.78	9.88		other cell component	nucleic acid binding activity;other molecular function	Pf00125	[GO:0000786]; GO:0032993; GO:0044815; GO:0000785; GO:0032991; GO:0110165; GO:0005694; GO:0005575; GO:0043232; GO:0043228; GO:0043229; GO:0043226; GO:0005622 [GO:0003677]; GO:0003676; GO:0097159; GO:1901363; GO:0005488; GO:0003674 [GO:0046982]; GO:0046983; GO:0005515; GO:0005488; GO:0003674			High	Histone H3.3 (Fragment)	Aceria tosichella		Acari
EKAR_NSI_G325	HE-AD_3	hemolymph	N/A	older_adult	Y	High	Master Protein	A0A6G1SLQ0	Ejaculatory bulb-specific protein 3 (Fragment) OS=Aceria tosichella OX=561515 GN=PebIII_0 PE=4 SV=1	FALSE	5	1	4	0	134	15.2	8.5	6.74				Pf03392			PebIII_0	High	Ejaculatory bulb-specific protein 3 (Fragment)	Aceria tosichella		Acari
EKAR_NSI_G322	HE-NY_3	hemolymph	N/A	Pupa	Y	High	Master Protein	A0A6G1SDY1	Lambda-crystallin OS=Aceria tosichella OX=561515 GN=CRYL1_5 PE=3 SV=1	FALSE	3	1	1	1	319	35.9	6.73	0	other metabolic processes		other molecular function	Pf00725, Pf02737	[GO:0006631]; GO:0032787; GO:0044255; GO:0019752; GO:0006629; GO:0044237; GO:0043436; GO:0044238; GO:0071704; GO:0008152; GO:0009987; GO:0006082; GO:0008150; GO:0044281 [GO:0016616]; GO:0016614; GO:0016491; GO:0003824; GO:0003674 [GO:0070403]; GO:0043168; GO:0051287; GO:0043167; GO:0000166; GO:0005488; GO:0036094; GO:1901265; GO:0003674; GO:0097159; GO:1901363		CRYL1_5	High	Lambda-crystallin	Aceria tosichella		Acari
EKAR_NSI_G322	HE-NY_3	hemolymph	N/A	Pupa	Y	High	Master Protein	A0A6G1S8K6	Unconventional myosin-6 OS=Aceria tosichella OX=561515 GN=jar PE=3 SV=1	FALSE	1	1	1	1	1392	158.5	8.35	1.73		cytoskeleton	cytoskeletal activity;other molecular function	Pf00063, Pf16521	[GO:0003774]; GO:0003674 [GO:0005524]; GO:0032559; GO:0035639; GO:0030554; GO:0032555; GO:0043168; GO:1901265; GO:0017076; GO:0032553; GO:0043167; GO:0097159; GO:1901363; GO:0000166; GO:0097367; GO:0005488; GO:0036094; GO:0003674 [GO:0016459]; GO:0032991; GO:0015629; GO:0005575; GO:0005856; GO:0043232; GO:0043228; GO:0043229; GO:0043226; GO:0005622; GO:0110165 [GO:0051015]; GO:0003779; GO:0044877…		jar	High	Unconventional myosin-6	Aceria tosichella		Acari
EKAR_NSI_G322	HE-NY_3	hemolymph	N/A	Pupa	Y	High	Master Protein	A0A6G1S9X7	Talin-2 OS=Aceria tosichella OX=561515 GN=TLN2 PE=4 SV=1	FALSE	1	1	1	1	1507	167.2	5.95	0	cell organization and biogenesis;other biological processes	cytoskeleton;other cell component	cytoskeletal activity	Pf00373, Pf01608, Pf09141	[GO:0001726]; GO:0120025; GO:0031252; GO:0042995; GO:0110165; GO:0005575 [GO:0003779]; GO:0008092; GO:0005515; GO:0005488; GO:0003674 [GO:0005200]; GO:0005198; GO:0007010; GO:0003674; GO:0006996; GO:0016043; GO:0071840; GO:0009987; GO:0008150 [GO:0005737]; GO:0110165; GO:0005622; GO:0005575 [GO:0005856]; GO:0043232; GO:0043228; GO:0043229; GO:0043226; GO:0005622; GO:0110165; GO:0005575 [GO:000592…		TLN2	High	Talin-2	Aceria tosichella		Acari
EKAR_NSI_G322	HE-NY_3	hemolymph	N/A	Pupa	Y	High	Master Protein	A0A6G1SPB9	Tyrosine-protein phosphatase non-receptor type 12 OS=Aceria tosichella OX=561515 GN=PTPN12 PE=4 SV=1	FALSE	2	1	1	1	665	74.4	5.99	0	developmental processes;other biological processes		other molecular function	Pf00102	[GO:0004725]; GO:0004721; GO:0016791; GO:0140096; GO:0042578; GO:0003824; GO:0016788; GO:0003674; GO:0016787 [GO:0040011]; GO:0008150 [GO:0042221]; GO:0050896; GO:0008150 [GO:0048666]; GO:0048468; GO:0030182; GO:0048856; GO:0048869; GO:0030154; GO:0048699; GO:0032502; GO:0009987; GO:0022008; GO:0008150; GO:0007399; GO:0048731; GO:0007275; GO:0032501		PTPN12	High	Tyrosine-protein phosphatase non-receptor type 12	Aceria tosichella		Acari
EKAR_NSI_G315	TDVD_ADU	gut	older_adult	older_adult	N	High	Master Protein	A0A6G1SFZ1	26S protease regulatory subunit 8 OS=Aceria tosichella OX=561515 GN=Pros45 PE=3 SV=1	FALSE	5	1	1	1	402	45.3	8.09	2.92								High	26S protease regulatory subunit 8	Aceria tosichella		Acari
EKAR_NSI_G315	TDVD_ADU	gut	older_adult	older_adult	N	High	Master Protein	A0A6G1S5C5	40S ribosomal protein S23 (Fragment) OS=Aceria tosichella OX=561515 GN=RpS23_1 PE=3 SV=1	FALSE	26	2	2	0	148	16.4	10.35	5.74								High	40S ribosomal protein S23 (Fragment)	Aceria tosichella		Acari
EKAR_NSI_G315	TDVD_ADU	gut	older_adult	older_adult	N	High	Master Protein	A0A6G1S6U1	40S ribosomal protein S25 OS=Aceria tosichella OX=561515 GN=RpS25_1 PE=3 SV=1	FALSE	9	1	2	0	117	12.9	10.32	4.21								High	40S ribosomal protein S25	Aceria tosichella		Acari
EKAR_NSI_G315	TDVD_ADU	gut	older_adult	older_adult	N	High	Master Protein	A0A6G1SAP8	40S ribosomal protein S3 OS=Aceria tosichella OX=561515 GN=rps-3 PE=3 SV=1	FALSE	5	1	1	0	251	27.7	9.44	3.14								High	40S ribosomal protein S3	Aceria tosichella		Acari
EKAR_NSI_G315	TDVD_ADU	gut	older_adult	older_adult	N	High	Master Protein	A0A6G1SAG1	40S ribosomal protein S5 OS=Aceria tosichella OX=561515 GN=RPS5_4 PE=3 SV=1	FALSE	18	4	8	0	212	23.8	9.8	13.59								High	40S ribosomal protein S5	Aceria tosichella		Acari
EKAR_NSI_G315	TDVD_ADU	gut	older_adult	older_adult	N	High	Master Protein	A0A6G1SDI4	60S ribosomal protein L11 (Fragment) OS=Aceria tosichella OX=561515 GN=rpl-11.1 PE=3 SV=1	FALSE	7	1	2	0	198	22.5	9.99	5.9								High	60S ribosomal protein L11 (Fragment)	Aceria tosichella		Acari
EKAR_NSI_G315	TDVD_ADU	gut	older_adult	older_adult	N	High	Master Protein	A0A6G1S9N4	Alpha-aminoadipic semialdehyde dehydrogenase (Fragment) OS=Aceria tosichella OX=561515 GN=Aldh7a1 PE=3 SV=1	FALSE	10	1	6	0	110	12	7.12	7.9								High	Alpha-aminoadipic semialdehyde dehydrogenase (Fragment)	Aceria tosichella		Acari
EKAR_NSI_G315	TDVD_ADU	gut	older_adult	older_adult	N	High	Master Protein	A0A6G1SCK9	Fumarylacetoacetase (Fragment) OS=Aceria tosichella OX=561515 GN=FAH PE=3 SV=1	FALSE	8	1	1	0	133	14.8	5.49	2.12								High	Fumarylacetoacetase (Fragment)	Aceria tosichella		Acari
EKAR_NSI_G315	TDVD_ADU	gut	older_adult	older_adult	N	High	Master Protein	A0A6G1SID5	Glyceraldehyde-3-phosphate dehydrogenase OS=Aceria tosichella OX=561515 GN=gapdhs PE=3 SV=1	FALSE	10	3	5	1	336	36.1	7.49	6.79								High	Glyceraldehyde-3-phosphate dehydrogenase	Aceria tosichella		Acari
EKAR_NSI_G315	TDVD_ADU	gut	older_adult	older_adult	N	High	Master Protein	A0A6G1SE41	Histone H3.3 (Fragment) OS=Aceria tosichella OX=561515 GN=g.14388 PE=3 SV=1	FALSE	22	2	6	0	181	20.5	10.78	22.14								High	Histone H3.3 (Fragment)	Aceria tosichella		Acari
EKAR_NSI_G315	TDVD_ADU	gut	older_adult	older_adult	N	High	Master Protein	A0A6G1S6V3	Myosin heavy chain, muscle OS=Aceria tosichella OX=561515 GN=Mhc_5 PE=3 SV=1	FALSE	2	3	3	0	1954	225	6.11	6.59								High	Myosin heavy chain, muscle	Aceria tosichella		Acari
EKAR_NSI_G315	TDVD_ADU	gut	older_adult	older_adult	N	Medium	Master Protein	A0A6G1SJ39	Phosphate carrier protein, mitochondrial (Fragment) OS=Aceria tosichella OX=561515 GN=Slc25a3 PE=3 SV=1	FALSE	3	1	1	1	313	34.3	8.47	0								Medium	Phosphate carrier protein, mitochondrial (Fragment)	Aceria tosichella		Acari
EKAR_NSI_G315	TDVD_ADU	gut	older_adult	older_adult	N	Medium	Master Protein	A0A6G1S8H0	Protein FAM65B OS=Aceria tosichella OX=561515 GN=FAM65B PE=3 SV=1	FALSE	1	1	1	1	813	89.8	8.53	0								Medium	Protein FAM65B	Aceria tosichella		Acari
EKAR_NSI_G315	TDVD_ADU	gut	older_adult	older_adult	N	High	Master Protein	A0A6G1SEV8	Tubulin beta chain OS=Aceria tosichella OX=561515 GN=tbb-4_1 PE=3 SV=1	FALSE	36	13	36	0	445	49.8	4.91	63.84								High	Tubulin beta chain	Aceria tosichella		Acari
EKAR_NSI_G315	TDVD_ADU	gut	older_adult	older_adult	N	High	Master Protein	A0A6G1SNF2	V-type proton ATPase proteolipid subunit (Fragment) OS=Aceria tosichella OX=561515 GN=VHA16 PE=3 SV=1	FALSE	9	1	2	0	190	19.5	9.5	0								High	V-type proton ATPase proteolipid subunit (Fragment)	Aceria tosichella		Acari
EKAR_NSI_G312	TD VD 4 Lar nat	gut	Larva	Larva	Y	High	Master Protein	A0A6G1SFZ1	26S protease regulatory subunit 8 OS=Aceria tosichella OX=561515 GN=Pros45 PE=3 SV=1	FALSE	8	2	2	1	402	45.3	8.09	4.61								High	26S protease regulatory subunit 8	Aceria tosichella		Acari
EKAR_NSI_G312	TD VD 4 Lar nat	gut	Larva	Larva	Y	High	Master Protein	A0A6G1S5C5	40S ribosomal protein S23 (Fragment) OS=Aceria tosichella OX=561515 GN=RpS23_1 PE=3 SV=1	FALSE	18	1	1	0	148	16.4	10.35	2.67								High	40S ribosomal protein S23 (Fragment)	Aceria tosichella		Acari
EKAR_NSI_G312	TD VD 4 Lar nat	gut	Larva	Larva	Y	High	Master Protein	A0A6G1SAP8	40S ribosomal protein S3 OS=Aceria tosichella OX=561515 GN=rps-3 PE=3 SV=1	FALSE	5	1	1	0	251	27.7	9.44	2.73								High	40S ribosomal protein S3	Aceria tosichella		Acari
EKAR_NSI_G312	TD VD 4 Lar nat	gut	Larva	Larva	Y	High	Master Protein	A0A6G1SLD9	40S ribosomal protein S9 (Fragment) OS=Aceria tosichella OX=561515 GN=RpS9_1 PE=3 SV=1	FALSE	18	7	10	0	217	25.1	11.12	13.87								High	40S ribosomal protein S9 (Fragment)	Aceria tosichella		Acari
EKAR_NSI_G312	TD VD 4 Lar nat	gut	Larva	Larva	Y	High	Master Protein	A0A6G1SDI4	60S ribosomal protein L11 (Fragment) OS=Aceria tosichella OX=561515 GN=rpl-11.1 PE=3 SV=1	FALSE	11	2	3	0	198	22.5	9.99	6.55								High	60S ribosomal protein L11 (Fragment)	Aceria tosichella		Acari
EKAR_NSI_G312	TD VD 4 Lar nat	gut	Larva	Larva	Y	Medium	Master Protein	A0A6G1SNF3	60S ribosomal protein L18a OS=Aceria tosichella OX=561515 GN=RpL18A_1 PE=3 SV=1	FALSE	6	1	1	0	176	20.7	10.67	0								High	60S ribosomal protein L18a	Aceria tosichella		Acari
EKAR_NSI_G312	TD VD 4 Lar nat	gut	Larva	Larva	Y	High	Master Protein	A0A6G1S4B6	60S ribosomal protein L7 OS=Aceria tosichella OX=561515 GN=RpL7_1 PE=3 SV=1	FALSE	5	1	1	0	267	31.1	10.99	1.82								High	60S ribosomal protein L7	Aceria tosichella		Acari
EKAR_NSI_G312	TD VD 4 Lar nat	gut	Larva	Larva	Y	Medium	Master Protein	A0A6G1SPC3	Armadillo repeat-containing protein 8 OS=Aceria tosichella OX=561515 GN=Armc8 PE=4 SV=1	FALSE	2	1	1	1	888	98.9	7.44	0								Medium	Armadillo repeat-containing protein 8	Aceria tosichella		Acari
EKAR_NSI_G312	TD VD 4 Lar nat	gut	Larva	Larva	Y	High	Master Protein	A0A6G1S8A6	Dihydrolipoyllysine-residue succinyltransferase component of 2-oxoglutarate dehydrogenase complex, mitochondrial OS=Aceria tosichella OX=561515 GN=DLST PE=3 SV=1	FALSE	2	1	1	0	424	46.2	8.98	1.71								High	Dihydrolipoyllysine-residue succinyltransferase component of 2-oxoglutarate dehydrogenase complex, mitochondrial	Aceria tosichella		Acari
EKAR_NSI_G312	TD VD 4 Lar nat	gut	Larva	Larva	Y	Medium	Master Protein	A0A6G1S5Q9	DNA helicase OS=Aceria tosichella OX=561515 GN=mcm5 PE=3 SV=1	FALSE	1	1	2	1	741	82.2	7.99	2.81								Medium	DNA helicase	Aceria tosichella		Acari
EKAR_NSI_G312	TD VD 4 Lar nat	gut	Larva	Larva	Y	Medium	Master Protein	A0A6G1S5J7	Fatty-acid amide hydrolase 2 OS=Aceria tosichella OX=561515 GN=FAAH2_11 PE=4 SV=1	FALSE	1	1	1	1	624	68.9	7.17	2.37								Medium	Fatty-acid amide hydrolase 2	Aceria tosichella		Acari
EKAR_NSI_G312	TD VD 4 Lar nat	gut	Larva	Larva	Y	High	Master Protein	A0A6G1SCK9	Fumarylacetoacetase (Fragment) OS=Aceria tosichella OX=561515 GN=FAH PE=3 SV=1	FALSE	8	1	1	0	133	14.8	5.49	2.42								High	Fumarylacetoacetase (Fragment)	Aceria tosichella		Acari
EKAR_NSI_G312	TD VD 4 Lar nat	gut	Larva	Larva	Y	High	Master Protein	A0A6G1SLF8	Heat shock protein, mitochondrial OS=Aceria tosichella OX=561515 GN=Hsp60 PE=3 SV=1	FALSE	3	1	1	1	580	61.9	6.07	2.43								High	Heat shock protein, mitochondrial	Aceria tosichella		Acari
EKAR_NSI_G312	TD VD 4 Lar nat	gut	Larva	Larva	Y	High	Master Protein	A0A6G1SE41	Histone H3.3 (Fragment) OS=Aceria tosichella OX=561515 GN=g.14388 PE=3 SV=1	FALSE	22	2	2	0	181	20.5	10.78	6.39								High	Histone H3.3 (Fragment)	Aceria tosichella		Acari
EKAR_NSI_G312	TD VD 4 Lar nat	gut	Larva	Larva	Y	High	Master Protein	A0A6G1SN66	Ras-related protein O-RAL OS=Aceria tosichella OX=561515 GN=RAL_0 PE=4 SV=1	FALSE	3	1	2	1	336	37.9	6.58	2.55								High	Ras-related protein O-RAL	Aceria tosichella		Acari
EKAR_NSI_G312	TD VD 4 Lar nat	gut	Larva	Larva	Y	High	Master Protein	A0A6G1S4D2	Ras-related protein Rab-11B OS=Aceria tosichella OX=561515 GN=Rab11b PE=4 SV=1	FALSE	5	1	1	1	233	25.9	7.97	1.83								High	Ras-related protein Rab-11B	Aceria tosichella		Acari
EKAR_NSI_G312	TD VD 4 Lar nat	gut	Larva	Larva	Y	Medium	Master Protein	A0A6G1S919	Receptor-type tyrosine-protein phosphatase N2 (Fragment) OS=Aceria tosichella OX=561515 GN=Ptprn2 PE=4 SV=1	FALSE	1	1	1	1	1485	161.9	5.44	0								Medium	Receptor-type tyrosine-protein phosphatase N2 (Fragment)	Aceria tosichella		Acari
EKAR_NSI_G312	TD VD 4 Lar nat	gut	Larva	Larva	Y	High	Master Protein	A0A6G1SEV8	Tubulin beta chain OS=Aceria tosichella OX=561515 GN=tbb-4_1 PE=3 SV=1	FALSE	39	14	39	0	445	49.8	4.91	56.77								High	Tubulin beta chain	Aceria tosichella		Acari
EKAR_NSI_G312	TD VD 4 Lar nat	gut	Larva	Larva	Y	High	Master Protein	A0A6G1SNF2	V-type proton ATPase proteolipid subunit (Fragment) OS=Aceria tosichella OX=561515 GN=VHA16 PE=3 SV=1	FALSE	9	1	2	0	190	19.5	9.5	2.24								High	V-type proton ATPase proteolipid subunit (Fragment)	Aceria tosichella		Acari
EKAR_NSI_G309	TD4VD_PB	gut	PBS	PBS	N	High	Master Protein	A0A6G1SFZ1	26S protease regulatory subunit 8 OS=Aceria tosichella OX=561515 GN=Pros45 PE=3 SV=1	FALSE	8	2	3	0	402	45.3	8.09	12.88								High	26S protease regulatory subunit 8	Aceria tosichella		Acari
EKAR_NSI_G309	TD4VD_PB	gut	PBS	PBS	N	High	Master Protein	A0A6G1S5C5	40S ribosomal protein S23 (Fragment) OS=Aceria tosichella OX=561515 GN=RpS23_1 PE=3 SV=1	FALSE	26	2	2	0	148	16.4	10.35	5.58								High	40S ribosomal protein S23 (Fragment)	Aceria tosichella		Acari
EKAR_NSI_G309	TD4VD_PB	gut	PBS	PBS	N	High	Master Protein	A0A6G1SAG1	40S ribosomal protein S5 OS=Aceria tosichella OX=561515 GN=RPS5_4 PE=3 SV=1	FALSE	14	3	8	0	212	23.8	9.8	18.38								High	40S ribosomal protein S5	Aceria tosichella		Acari
EKAR_NSI_G309	TD4VD_PB	gut	PBS	PBS	N	High	Master Protein	A0A6G1SBD8	60S ribosomal protein L23 (Fragment) OS=Aceria tosichella OX=561515 GN=rpl-23 PE=3 SV=1	FALSE	16	1	2	0	123	13.2	11.08	7.05								High	60S ribosomal protein L23 (Fragment)	Aceria tosichella		Acari
EKAR_NSI_G309	TD4VD_PB	gut	PBS	PBS	N	Medium	Master Protein	A0A6G1SAK9	Cytochrome c OS=Aceria tosichella OX=561515 GN=CYCS PE=3 SV=1	FALSE	7	1	2	0	109	12	9.35	0								High	Cytochrome c	Aceria tosichella		Acari
EKAR_NSI_G309	TD4VD_PB	gut	PBS	PBS	N	High	Master Protein	A0A6G1SCK9	Fumarylacetoacetase (Fragment) OS=Aceria tosichella OX=561515 GN=FAH PE=3 SV=1	FALSE	8	1	2	0	133	14.8	5.49	5.31								High	Fumarylacetoacetase (Fragment)	Aceria tosichella		Acari
EKAR_NSI_G309	TD4VD_PB	gut	PBS	PBS	N	High	Master Protein	A0A6G1SE41	Histone H3.3 (Fragment) OS=Aceria tosichella OX=561515 GN=g.14388 PE=3 SV=1	FALSE	24	2	5	0	181	20.5	10.78	24.95								High	Histone H3.3 (Fragment)	Aceria tosichella		Acari
EKAR_NSI_G309	TD4VD_PB	gut	PBS	PBS	N	High	Master Protein	A0A6G1SEV8	Tubulin beta chain OS=Aceria tosichella OX=561515 GN=tbb-4_1 PE=3 SV=1	FALSE	34	10	42	0	445	49.8	4.91	90.51								High	Tubulin beta chain	Aceria tosichella		Acari
EKAR_NSI_G309	TD4VD_PB	gut	PBS	PBS	N	Medium	Master Protein	A0A6G1SBC5	V-type proton ATPase subunit C OS=Aceria tosichella OX=561515 GN=VATC PE=3 SV=1	FALSE	2	1	1	1	379	44.2	8.27	0								Medium	V-type proton ATPase subunit C	Aceria tosichella		Acari
EKAR_NSI_G306	PB TD 4 VD_a	gut	PBS	PBS	Y	High	Master Protein	A0A6G1S5C5	40S ribosomal protein S23 (Fragment) OS=Aceria tosichella OX=561515 GN=RpS23_1 PE=3 SV=1	FALSE	26	2	4	0	148	16.4	10.35	9.81								High	40S ribosomal protein S23 (Fragment)	Aceria tosichella		Acari
EKAR_NSI_G306	PB TD 4 VD_a	gut	PBS	PBS	Y	High	Master Protein	A0A6G1SAG1	40S ribosomal protein S5 OS=Aceria tosichella OX=561515 GN=RPS5_4 PE=3 SV=1	FALSE	13	2	5	0	212	23.8	9.8	8.05								High	40S ribosomal protein S5	Aceria tosichella		Acari
EKAR_NSI_G306	PB TD 4 VD_a	gut	PBS	PBS	Y	Low	Master Protein	A0A6G1SDQ5	Amine oxidase OS=Aceria tosichella OX=561515 GN=mao PE=3 SV=1	FALSE	3	1	1	1	622	70.1	8.6	0								Medium	Amine oxidase	Aceria tosichella		Acari
EKAR_NSI_G306	PB TD 4 VD_a	gut	PBS	PBS	Y	Medium	Master Protein	A0A6G1S9W7	Bromodomain adjacent to zinc finger domain protein 1A (Fragment) OS=Aceria tosichella OX=561515 GN=BAZ1A PE=4 SV=1	FALSE	2	1	1	1	692	80.4	5.22	1.81								High	Bromodomain adjacent to zinc finger domain protein 1A (Fragment)	Aceria tosichella		Acari
EKAR_NSI_G306	PB TD 4 VD_a	gut	PBS	PBS	Y	High	Master Protein	A0A6G1SMG7	Complement C3 OS=Aceria tosichella OX=561515 GN=C3_1 PE=4 SV=1	FALSE	1	1	1	0	2422	269.9	8.02	0								High	Complement C3	Aceria tosichella		Acari
EKAR_NSI_G306	PB TD 4 VD_a	gut	PBS	PBS	Y	High	Master Protein	A0A6G1SAK9	Cytochrome c OS=Aceria tosichella OX=561515 GN=CYCS PE=3 SV=1	FALSE	7	1	2	0	109	12	9.35	3.57								High	Cytochrome c	Aceria tosichella		Acari
EKAR_NSI_G306	PB TD 4 VD_a	gut	PBS	PBS	Y	High	Master Protein	A0A6G1SCK9	Fumarylacetoacetase (Fragment) OS=Aceria tosichella OX=561515 GN=FAH PE=3 SV=1	FALSE	8	1	1	0	133	14.8	5.49	2.96								High	Fumarylacetoacetase (Fragment)	Aceria tosichella		Acari
EKAR_NSI_G306	PB TD 4 VD_a	gut	PBS	PBS	Y	High	Master Protein	A0A6G1SE41	Histone H3.3 (Fragment) OS=Aceria tosichella OX=561515 GN=g.14388 PE=3 SV=1	FALSE	24	2	9	0	181	20.5	10.78	30.58								High	Histone H3.3 (Fragment)	Aceria tosichella		Acari
EKAR_NSI_G306	PB TD 4 VD_a	gut	PBS	PBS	Y	High	Master Protein	A0A6G1SC08	Protein transport protein Sec61 subunit alpha-like 1 OS=Aceria tosichella OX=561515 GN=sec61al1 PE=3 SV=1	FALSE	5	1	5	0	476	52.2	8.07	9.35								High	Protein transport protein Sec61 subunit alpha-like 1	Aceria tosichella		Acari
EKAR_NSI_G306	PB TD 4 VD_a	gut	PBS	PBS	Y	High	Master Protein	A0A6G1SG79	Serine hydroxymethyltransferase OS=Aceria tosichella OX=561515 GN=SHMT1_1 PE=3 SV=1	FALSE	4	2	5	0	470	51.8	7.15	2.5								High	Serine hydroxymethyltransferase	Aceria tosichella		Acari
EKAR_NSI_G303	PB TD 3 VD_b	gut	PBS	PBS	Y	High	Master Protein	A0A6G1SMG4	14-3-3 protein epsilon (Fragment) OS=Aceria tosichella OX=561515 GN=YWHAE PE=3 SV=1	FALSE	3	1	1	1	383	44.2	6.37	0								High	14-3-3 protein epsilon (Fragment)	Aceria tosichella		Acari
EKAR_NSI_G303	PB TD 3 VD_b	gut	PBS	PBS	Y	High	Master Protein	A0A6G1S5C5	40S ribosomal protein S23 (Fragment) OS=Aceria tosichella OX=561515 GN=RpS23_1 PE=3 SV=1	FALSE	26	2	4	0	148	16.4	10.35	11.94								High	40S ribosomal protein S23 (Fragment)	Aceria tosichella		Acari
EKAR_NSI_G303	PB TD 3 VD_b	gut	PBS	PBS	Y	High	Master Protein	A0A6G1SBD8	60S ribosomal protein L23 (Fragment) OS=Aceria tosichella OX=561515 GN=rpl-23 PE=3 SV=1	FALSE	16	1	2	0	123	13.2	11.08	7.39								High	60S ribosomal protein L23 (Fragment)	Aceria tosichella		Acari
EKAR_NSI_G303	PB TD 3 VD_b	gut	PBS	PBS	Y	High	Master Protein	A0A6G1SGY4	CCT-epsilon OS=Aceria tosichella OX=561515 GN=CCT5_2 PE=3 SV=1	FALSE	2	1	1	1	539	59.4	5.72	0								High	CCT-epsilon	Aceria tosichella		Acari
EKAR_NSI_G303	PB TD 3 VD_b	gut	PBS	PBS	Y	Medium	Master Protein	A0A6G1SF74	Crossover junction endonuclease MUS81 OS=Aceria tosichella OX=561515 GN=mus81 PE=3 SV=1	FALSE	3	1	1	1	434	49.7	8.63	0								Medium	Crossover junction endonuclease MUS81	Aceria tosichella		Acari
EKAR_NSI_G303	PB TD 3 VD_b	gut	PBS	PBS	Y	High	Master Protein	A0A6G1SAK9	Cytochrome c OS=Aceria tosichella OX=561515 GN=CYCS PE=3 SV=1	FALSE	7	1	2	0	109	12	9.35	1.7								High	Cytochrome c	Aceria tosichella		Acari
EKAR_NSI_G303	PB TD 3 VD_b	gut	PBS	PBS	Y	High	Master Protein	A0A6G1SCK9	Fumarylacetoacetase (Fragment) OS=Aceria tosichella OX=561515 GN=FAH PE=3 SV=1	FALSE	8	1	1	0	133	14.8	5.49	3.13								High	Fumarylacetoacetase (Fragment)	Aceria tosichella		Acari
EKAR_NSI_G303	PB TD 3 VD_b	gut	PBS	PBS	Y	High	Master Protein	A0A6G1SID5	Glyceraldehyde-3-phosphate dehydrogenase OS=Aceria tosichella OX=561515 GN=gapdhs PE=3 SV=1	FALSE	5	1	1	1	336	36.1	7.49	2.32								High	Glyceraldehyde-3-phosphate dehydrogenase	Aceria tosichella		Acari
EKAR_NSI_G303	PB TD 3 VD_b	gut	PBS	PBS	Y	High	Master Protein	A0A6G1SE41	Histone H3.3 (Fragment) OS=Aceria tosichella OX=561515 GN=g.14388 PE=3 SV=1	FALSE	24	2	8	0	181	20.5	10.78	25.8								High	Histone H3.3 (Fragment)	Aceria tosichella		Acari
EKAR_NSI_G303	PB TD 3 VD_b	gut	PBS	PBS	Y	Medium	Master Protein	A0A6G1S5S9	Membrane-associated protein Hem OS=Aceria tosichella OX=561515 GN=Hem PE=4 SV=1	FALSE	2	1	1	1	1135	131.8	6.68	0								Medium	Membrane-associated protein Hem	Aceria tosichella		Acari
EKAR_NSI_G303	PB TD 3 VD_b	gut	PBS	PBS	Y	High	Master Protein	A0A6G1SNF2	V-type proton ATPase proteolipid subunit (Fragment) OS=Aceria tosichella OX=561515 GN=VHA16 PE=3 SV=1	FALSE	9	1	1	0	190	19.5	9.5	0								High	V-type proton ATPase proteolipid subunit (Fragment)	Aceria tosichella		Acari
EKAR_NSI_G300	ADU TD 4 VD_b	gut	Emerging_adult	emerging_adult	Y	High	Master Protein	A0A6G1SE41	Histone H3.3 (Fragment) OS=Aceria tosichella OX=561515 GN=g.14388 PE=3 SV=1	FALSE	18	1	3	0	181	20.5	10.78	12.66								High	Histone H3.3 (Fragment)	Aceria tosichella		Acari
EKAR_NSI_G300	ADU TD 4 VD_b	gut	Emerging_adult	emerging_adult	Y	High	Master Protein	A0A6G1SK22	ADP-ribosylation factor 1 (Fragment) OS=Aceria tosichella OX=561515 GN=ARF1_1 PE=4 SV=1	FALSE	32	3	4	0	102	11.6	4.88	5.73								High	ADP-ribosylation factor 1 (Fragment)	Aceria tosichella		Acari
EKAR_NSI_G300	ADU TD 4 VD_b	gut	Emerging_adult	emerging_adult	Y	High	Master Protein	A0A6G1SAG1	40S ribosomal protein S5 OS=Aceria tosichella OX=561515 GN=RPS5_4 PE=3 SV=1	FALSE	14	2	4	0	212	23.8	9.8	8.65								High	40S ribosomal protein S5	Aceria tosichella		Acari
EKAR_NSI_G300	ADU TD 4 VD_b	gut	Emerging_adult	emerging_adult	Y	High	Master Protein	A0A6G1S5C5	40S ribosomal protein S23 (Fragment) OS=Aceria tosichella OX=561515 GN=RpS23_1 PE=3 SV=1	FALSE	18	1	1	0	148	16.4	10.35	4.13								High	40S ribosomal protein S23 (Fragment)	Aceria tosichella		Acari
EKAR_NSI_G300	ADU TD 4 VD_b	gut	Emerging_adult	emerging_adult	Y	High	Master Protein	A0A6G1SDI4	60S ribosomal protein L11 (Fragment) OS=Aceria tosichella OX=561515 GN=rpl-11.1 PE=3 SV=1	FALSE	7	1	2	0	198	22.5	9.99	5.84								High	60S ribosomal protein L11 (Fragment)	Aceria tosichella		Acari
EKAR_NSI_G300	ADU TD 4 VD_b	gut	Emerging_adult	emerging_adult	Y	High	Master Protein	A0A6G1SCK9	Fumarylacetoacetase (Fragment) OS=Aceria tosichella OX=561515 GN=FAH PE=3 SV=1	FALSE	8	1	1	0	133	14.8	5.49	2.59								High	Fumarylacetoacetase (Fragment)	Aceria tosichella		Acari
EKAR_NSI_G300	ADU TD 4 VD_b	gut	Emerging_adult	emerging_adult	Y	High	Master Protein	A0A6G1SC15	60S ribosomal protein L30 OS=Aceria tosichella OX=561515 GN=RpL30_1 PE=3 SV=1	FALSE	11	1	1	0	114	12.5	9.74	3.22								High	60S ribosomal protein L30	Aceria tosichella		Acari
EKAR_NSI_G300	ADU TD 4 VD_b	gut	Emerging_adult	emerging_adult	Y	High	Master Protein	A0A6G1SNF2	V-type proton ATPase proteolipid subunit (Fragment) OS=Aceria tosichella OX=561515 GN=VHA16 PE=3 SV=1	FALSE	9	1	1	0	190	19.5	9.5	0								High	V-type proton ATPase proteolipid subunit (Fragment)	Aceria tosichella		Acari
EKAR_NSI_G300	ADU TD 4 VD_b	gut	Emerging_adult	emerging_adult	Y	Medium	Master Protein	A0A6G1SP13	60S ribosomal protein L9 OS=Aceria tosichella OX=561515 GN=RpL9_1 PE=3 SV=1	FALSE	5	1	1	0	189	21.5	9.91	0								High	60S ribosomal protein L9	Aceria tosichella		Acari
EKAR_NSI_G294	TD3VD_EM	gut	Emerging_adult	emerging_adult	N	High	Master Protein	A0A6G1S5C5	40S ribosomal protein S23 (Fragment) OS=Aceria tosichella OX=561515 GN=RpS23_1 PE=3 SV=1	FALSE	33	3	3	0	148	16.4	10.35	6.63								High	40S ribosomal protein S23 (Fragment)	Aceria tosichella		Acari
EKAR_NSI_G294	TD3VD_EM	gut	Emerging_adult	emerging_adult	N	High	Master Protein	A0A6G1SQH7	40S ribosomal protein S25 OS=Aceria tosichella OX=561515 GN=RpS25_0 PE=3 SV=1	FALSE	16	2	2	0	119	13.2	10.32	2.22								High	40S ribosomal protein S25	Aceria tosichella		Acari
EKAR_NSI_G294	TD3VD_EM	gut	Emerging_adult	emerging_adult	N	High	Master Protein	A0A6G1SAG1	40S ribosomal protein S5 OS=Aceria tosichella OX=561515 GN=RPS5_4 PE=3 SV=1	FALSE	23	5	11	0	212	23.8	9.8	14.21								High	40S ribosomal protein S5	Aceria tosichella		Acari
EKAR_NSI_G294	TD3VD_EM	gut	Emerging_adult	emerging_adult	N	High	Master Protein	A0A6G1SDI4	60S ribosomal protein L11 (Fragment) OS=Aceria tosichella OX=561515 GN=rpl-11.1 PE=3 SV=1	FALSE	11	2	3	0	198	22.5	9.99	6.29								High	60S ribosomal protein L11 (Fragment)	Aceria tosichella		Acari
EKAR_NSI_G294	TD3VD_EM	gut	Emerging_adult	emerging_adult	N	High	Master Protein	A0A6G1SBD8	60S ribosomal protein L23 (Fragment) OS=Aceria tosichella OX=561515 GN=rpl-23 PE=3 SV=1	FALSE	16	1	2	0	123	13.2	11.08	8.91								High	60S ribosomal protein L23 (Fragment)	Aceria tosichella		Acari
EKAR_NSI_G294	TD3VD_EM	gut	Emerging_adult	emerging_adult	N	High	Master Protein	A0A6G1SAK9	Cytochrome c OS=Aceria tosichella OX=561515 GN=CYCS PE=3 SV=1	FALSE	7	1	2	0	109	12	9.35	0								High	Cytochrome c	Aceria tosichella		Acari
EKAR_NSI_G294	TD3VD_EM	gut	Emerging_adult	emerging_adult	N	High	Master Protein	A0A6G1SE41	Histone H3.3 (Fragment) OS=Aceria tosichella OX=561515 GN=g.14388 PE=3 SV=1	FALSE	29	3	7	0	181	20.5	10.78	20.56								High	Histone H3.3 (Fragment)	Aceria tosichella		Acari
EKAR_NSI_G294	TD3VD_EM	gut	Emerging_adult	emerging_adult	N	High	Master Protein	A0A6G1SN66	Ras-related protein O-RAL OS=Aceria tosichella OX=561515 GN=RAL_0 PE=4 SV=1	FALSE	3	1	2	1	336	37.9	6.58	4.04								High	Ras-related protein O-RAL	Aceria tosichella		Acari
EKAR_NSI_G294	TD3VD_EM	gut	Emerging_adult	emerging_adult	N	High	Master Protein	A0A6G1S527	Thioredoxin-2 (Fragment) OS=Aceria tosichella OX=561515 GN=Trx-2_2 PE=4 SV=1	FALSE	17	1	1	1	151	16.6	6	3.05								High	Thioredoxin-2 (Fragment)	Aceria tosichella		Acari
EKAR_NSI_G290	TD4VD_NY	gut	Pupa	Pupa	Y	High	Master Protein	A0A6G1SLD9	40S ribosomal protein S9 (Fragment) OS=Aceria tosichella OX=561515 GN=RpS9_1 PE=3 SV=1	FALSE	10	3	3	0	217	25.1	11.12	7.98								High	40S ribosomal protein S9 (Fragment)	Aceria tosichella		Acari
EKAR_NSI_G290	TD4VD_NY	gut	Pupa	Pupa	Y	High	Master Protein	A0A6G1SP13	60S ribosomal protein L9 OS=Aceria tosichella OX=561515 GN=RpL9_1 PE=3 SV=1	FALSE	5	1	1	0	189	21.5	9.91	0								High	60S ribosomal protein L9	Aceria tosichella		Acari
EKAR_NSI_G290	TD4VD_NY	gut	Pupa	Pupa	Y	High	Master Protein	A0A6G1SK22	ADP-ribosylation factor 1 (Fragment) OS=Aceria tosichella OX=561515 GN=ARF1_1 PE=4 SV=1	FALSE	18	1	2	0	102	11.6	4.88	6.24								High	ADP-ribosylation factor 1 (Fragment)	Aceria tosichella		Acari
EKAR_NSI_G290	TD4VD_NY	gut	Pupa	Pupa	Y	Medium	Master Protein	A0A6G1S5Q9	DNA helicase OS=Aceria tosichella OX=561515 GN=mcm5 PE=3 SV=1	FALSE	1	1	1	1	741	82.2	7.99	1.36								Medium	DNA helicase	Aceria tosichella		Acari
EKAR_NSI_G290	TD4VD_NY	gut	Pupa	Pupa	Y	Medium	Master Protein	A0A6G1S5R2	Follicle-stimulating hormone receptor (Fragment) OS=Aceria tosichella OX=561515 GN=FSHR PE=3 SV=1	FALSE	4	1	1	1	412	45.2	10.1	0								High	Follicle-stimulating hormone receptor (Fragment)	Aceria tosichella		Acari
EKAR_NSI_G290	TD4VD_NY	gut	Pupa	Pupa	Y	High	Master Protein	A0A6G1SE41	Histone H3.3 (Fragment) OS=Aceria tosichella OX=561515 GN=g.14388 PE=3 SV=1	FALSE	18	1	2	0	181	20.5	10.78	11.46								High	Histone H3.3 (Fragment)	Aceria tosichella		Acari
EKAR_NSI_G290	TD4VD_NY	gut	Pupa	Pupa	Y	Medium	Master Protein	A0A6G1S3Z6	Leucine-rich repeat-containing protein 4B (Fragment) OS=Aceria tosichella OX=561515 GN=Lrrc4b PE=4 SV=1	FALSE	2	1	1	1	1554	167.2	6.25	0								High	Leucine-rich repeat-containing protein 4B (Fragment)	Aceria tosichella		Acari
EKAR_NSI_G290	TD4VD_NY	gut	Pupa	Pupa	Y	Medium	Master Protein	A0A6G1SD30	Midasin (Fragment) OS=Aceria tosichella OX=561515 GN=MDN1_4 PE=4 SV=1	FALSE	11	1	1	1	158	18.1	6.19	0								High	Midasin (Fragment)	Aceria tosichella		Acari
EKAR_NSI_G290	TD4VD_NY	gut	Pupa	Pupa	Y	High	Master Protein	A0A6G1SFU3	Peptidyl-prolyl cis-trans isomerase (Fragment) OS=Aceria tosichella OX=561515 GN=Cyp1_1 PE=3 SV=1	FALSE	18	2	7	0	196	21.2	9.11	20.96								High	Peptidyl-prolyl cis-trans isomerase (Fragment)	Aceria tosichella		Acari
EKAR_NSI_G290	TD4VD_NY	gut	Pupa	Pupa	Y	High	Master Protein	A0A6G1SEV8	Tubulin beta chain OS=Aceria tosichella OX=561515 GN=tbb-4_1 PE=3 SV=1	FALSE	35	10	29	0	445	49.8	4.91	82.08								High	Tubulin beta chain	Aceria tosichella		Acari
EKAR_NSI_G290	TD4VD_NY	gut	Pupa	Pupa	Y	Medium	Master Protein	A0A6G1S4Z3	V-type proton ATPase subunit G OS=Aceria tosichella OX=561515 GN=Vha13 PE=3 SV=1	FALSE	13	1	1	1	112	13	9.36	0								Medium	V-type proton ATPase subunit G	Aceria tosichella		Acari
EKAR_NSI_G285	NYM TD 4 VD_a	gut	Pupa	Pupa	Y	High	Master Protein	A0A6G1SDI4	60S ribosomal protein L11 (Fragment) OS=Aceria tosichella OX=561515 GN=rpl-11.1 PE=3 SV=1	FALSE	7	1	1	0	198	22.5	9.99	2.78								High	60S ribosomal protein L11 (Fragment)	Aceria tosichella		Acari
EKAR_NSI_G285	NYM TD 4 VD_a	gut	Pupa	Pupa	Y	High	Master Protein	A0A6G1SK22	ADP-ribosylation factor 1 (Fragment) OS=Aceria tosichella OX=561515 GN=ARF1_1 PE=4 SV=1	FALSE	18	1	3	0	102	11.6	4.88	3.3								High	ADP-ribosylation factor 1 (Fragment)	Aceria tosichella		Acari
EKAR_NSI_G285	NYM TD 4 VD_a	gut	Pupa	Pupa	Y	High	Master Protein	A0A6G1S7J8	Cytosolic purine 5'-nucleotidase OS=Aceria tosichella OX=561515 GN=NT5C2 PE=3 SV=1	FALSE	2	1	2	0	628	71.9	6.42	6.9								High	Cytosolic purine 5'-nucleotidase	Aceria tosichella		Acari
EKAR_NSI_G285	NYM TD 4 VD_a	gut	Pupa	Pupa	Y	Medium	Master Protein	A0A6G1S5Q9	DNA helicase OS=Aceria tosichella OX=561515 GN=mcm5 PE=3 SV=1	FALSE	1	1	5	1	741	82.2	7.99	7.15								Medium	DNA helicase	Aceria tosichella		Acari
EKAR_NSI_G285	NYM TD 4 VD_a	gut	Pupa	Pupa	Y	High	Master Protein	A0A6G1SEV8	Tubulin beta chain OS=Aceria tosichella OX=561515 GN=tbb-4_1 PE=3 SV=1	FALSE	37	12	32	0	445	49.8	4.91	93.35								High	Tubulin beta chain	Aceria tosichella		Acari
EKAR_NSI_G285	NYM TD 4 VD_a	gut	Pupa	Pupa	Y	High	Master Protein	A0A6G1SNF2	V-type proton ATPase proteolipid subunit (Fragment) OS=Aceria tosichella OX=561515 GN=VHA16 PE=3 SV=1	FALSE	9	1	2	0	190	19.5	9.5	2.5								High	V-type proton ATPase proteolipid subunit (Fragment)	Aceria tosichella		Acari
EKAR_NSI_G282	NYM TD 3 VD_b	gut	Pupa	Pupa	Y	High	Master Protein	A0A6G1S5C5	40S ribosomal protein S23 (Fragment) OS=Aceria tosichella OX=561515 GN=RpS23_1 PE=3 SV=1	FALSE	26	2	3	0	148	16.4	10.35	7.53								High	40S ribosomal protein S23 (Fragment)	Aceria tosichella		Acari
EKAR_NSI_G282	NYM TD 3 VD_b	gut	Pupa	Pupa	Y	High	Master Protein	A0A6G1SDI4	60S ribosomal protein L11 (Fragment) OS=Aceria tosichella OX=561515 GN=rpl-11.1 PE=3 SV=1	FALSE	7	1	2	0	198	22.5	9.99	6.54								High	60S ribosomal protein L11 (Fragment)	Aceria tosichella		Acari
EKAR_NSI_G282	NYM TD 3 VD_b	gut	Pupa	Pupa	Y	High	Master Protein	A0A6G1SBW8	60S ribosomal protein L44 OS=Aceria tosichella OX=561515 GN=rpl-44 PE=3 SV=1	FALSE	10	1	3	0	105	12.3	10.77	2.89								High	60S ribosomal protein L44	Aceria tosichella		Acari
EKAR_NSI_G282	NYM TD 3 VD_b	gut	Pupa	Pupa	Y	High	Master Protein	A0A6G1S9D0	ADP/ATP translocase OS=Aceria tosichella OX=561515 GN=sesB_2 PE=3 SV=1	FALSE	8	2	10	1	301	33.1	9.74	14.59								Medium	ADP/ATP translocase	Aceria tosichella		Acari
EKAR_NSI_G282	NYM TD 3 VD_b	gut	Pupa	Pupa	Y	High	Master Protein	A0A6G1SCK9	Fumarylacetoacetase (Fragment) OS=Aceria tosichella OX=561515 GN=FAH PE=3 SV=1	FALSE	9	2	2	0	133	14.8	5.49	6.82								High	Fumarylacetoacetase (Fragment)	Aceria tosichella		Acari
EKAR_NSI_G282	NYM TD 3 VD_b	gut	Pupa	Pupa	Y	High	Master Protein	A0A6G1SN66	Ras-related protein O-RAL OS=Aceria tosichella OX=561515 GN=RAL_0 PE=4 SV=1	FALSE	3	1	1	1	336	37.9	6.58	2.83								High	Ras-related protein O-RAL	Aceria tosichella		Acari
EKAR_NSI_G282	NYM TD 3 VD_b	gut	Pupa	Pupa	Y	High	Master Protein	A0A6G1SEV8	Tubulin beta chain OS=Aceria tosichella OX=561515 GN=tbb-4_1 PE=3 SV=1	FALSE	34	12	51	0	445	49.8	4.91	137.97								High	Tubulin beta chain	Aceria tosichella		Acari
EKAR_NSI_G282	NYM TD 3 VD_b	gut	Pupa	Pupa	Y	High	Master Protein	A0A6G1SDU4	Ubiquitinyl hydrolase 1 OS=Aceria tosichella OX=561515 GN=Otub1 PE=3 SV=1	FALSE	4	1	2	0	258	30.3	4.86	4.16								High	Ubiquitinyl hydrolase 1	Aceria tosichella		Acari
EKAR_NSI_G282	NYM TD 3 VD_b	gut	Pupa	Pupa	Y	Medium	Master Protein	A0A6G1SBC5	V-type proton ATPase subunit C OS=Aceria tosichella OX=561515 GN=VATC PE=3 SV=1	FALSE	2	1	1	1	379	44.2	8.27	0								Medium	V-type proton ATPase subunit C	Aceria tosichella		Acari
EKAR_NSI_G279	TD4VD_LA	gut	Larva	Larva	N	High	Master Protein	A0A6G1SMG4	14-3-3 protein epsilon (Fragment) OS=Aceria tosichella OX=561515 GN=YWHAE PE=3 SV=1	FALSE	8	2	2	1	383	44.2	6.37	6.57								High	14-3-3 protein epsilon (Fragment)	Aceria tosichella		Acari
EKAR_NSI_G279	TD4VD_LA	gut	Larva	Larva	N	High	Master Protein	A0A6G1S5C5	40S ribosomal protein S23 (Fragment) OS=Aceria tosichella OX=561515 GN=RpS23_1 PE=3 SV=1	FALSE	7	1	2	0	148	16.4	10.35	4.36								High	40S ribosomal protein S23 (Fragment)	Aceria tosichella		Acari
EKAR_NSI_G279	TD4VD_LA	gut	Larva	Larva	N	High	Master Protein	A0A6G1SDI4	60S ribosomal protein L11 (Fragment) OS=Aceria tosichella OX=561515 GN=rpl-11.1 PE=3 SV=1	FALSE	7	1	2	0	198	22.5	9.99	6.15								High	60S ribosomal protein L11 (Fragment)	Aceria tosichella		Acari
EKAR_NSI_G279	TD4VD_LA	gut	Larva	Larva	N	High	Master Protein	A0A6G1SBW8	60S ribosomal protein L44 OS=Aceria tosichella OX=561515 GN=rpl-44 PE=3 SV=1	FALSE	10	1	2	0	105	12.3	10.77	2.78								High	60S ribosomal protein L44	Aceria tosichella		Acari
EKAR_NSI_G279	TD4VD_LA	gut	Larva	Larva	N	High	Master Protein	A0A6G1SK22	ADP-ribosylation factor 1 (Fragment) OS=Aceria tosichella OX=561515 GN=ARF1_1 PE=4 SV=1	FALSE	18	1	3	0	102	11.6	4.88	0								High	ADP-ribosylation factor 1 (Fragment)	Aceria tosichella		Acari
EKAR_NSI_G279	TD4VD_LA	gut	Larva	Larva	N	Medium	Master Protein	A0A6G1S9W7	Bromodomain adjacent to zinc finger domain protein 1A (Fragment) OS=Aceria tosichella OX=561515 GN=BAZ1A PE=4 SV=1	FALSE	2	1	1	1	692	80.4	5.22	2.05								Medium	Bromodomain adjacent to zinc finger domain protein 1A (Fragment)	Aceria tosichella		Acari
EKAR_NSI_G279	TD4VD_LA	gut	Larva	Larva	N	Medium	Master Protein	A0A6G1SAK9	Cytochrome c OS=Aceria tosichella OX=561515 GN=CYCS PE=3 SV=1	FALSE	7	1	1	0	109	12	9.35	1.78								High	Cytochrome c	Aceria tosichella		Acari
EKAR_NSI_G279	TD4VD_LA	gut	Larva	Larva	N	High	Master Protein	A0A6G1SLQ0	Ejaculatory bulb-specific protein 3 (Fragment) OS=Aceria tosichella OX=561515 GN=PebIII_0 PE=4 SV=1	FALSE	5	1	2	0	134	15.2	8.5	2.04								High	Ejaculatory bulb-specific protein 3 (Fragment)	Aceria tosichella		Acari
EKAR_NSI_G279	TD4VD_LA	gut	Larva	Larva	N	High	Master Protein	A0A6G1SID5	Glyceraldehyde-3-phosphate dehydrogenase OS=Aceria tosichella OX=561515 GN=gapdhs PE=3 SV=1	FALSE	5	1	1	1	336	36.1	7.49	2.38								High	Glyceraldehyde-3-phosphate dehydrogenase	Aceria tosichella		Acari
EKAR_NSI_G279	TD4VD_LA	gut	Larva	Larva	N	High	Master Protein	A0A6G1SEV8	Tubulin beta chain OS=Aceria tosichella OX=561515 GN=tbb-4_1 PE=3 SV=1	FALSE	37	11	35	0	445	49.8	4.91	102.95								High	Tubulin beta chain	Aceria tosichella		Acari
EKAR_NSI_G276	LAR TD 4 VD_b	gut	Larva	Larva	Y	High	Master Protein	A0A6G1SMG4	14-3-3 protein epsilon (Fragment) OS=Aceria tosichella OX=561515 GN=YWHAE PE=3 SV=1	FALSE	3	1	4	1	383	44.2	6.37	6.16								High	14-3-3 protein epsilon (Fragment)	Aceria tosichella		Acari
EKAR_NSI_G276	LAR TD 4 VD_b	gut	Larva	Larva	Y	High	Master Protein	A0A6G1S5C5	40S ribosomal protein S23 (Fragment) OS=Aceria tosichella OX=561515 GN=RpS23_1 PE=3 SV=1	FALSE	7	1	1	0	148	16.4	10.35	2.26								High	40S ribosomal protein S23 (Fragment)	Aceria tosichella		Acari
EKAR_NSI_G276	LAR TD 4 VD_b	gut	Larva	Larva	Y	High	Master Protein	A0A6G1SAG1	40S ribosomal protein S5 OS=Aceria tosichella OX=561515 GN=RPS5_4 PE=3 SV=1	FALSE	14	3	7	0	212	23.8	9.8	15.76								High	40S ribosomal protein S5	Aceria tosichella		Acari
EKAR_NSI_G276	LAR TD 4 VD_b	gut	Larva	Larva	Y	High	Master Protein	A0A6G1SBW8	60S ribosomal protein L44 OS=Aceria tosichella OX=561515 GN=rpl-44 PE=3 SV=1	FALSE	10	1	2	0	105	12.3	10.77	3.39								High	60S ribosomal protein L44	Aceria tosichella		Acari
EKAR_NSI_G276	LAR TD 4 VD_b	gut	Larva	Larva	Y	High	Master Protein	A0A6G1SK22	ADP-ribosylation factor 1 (Fragment) OS=Aceria tosichella OX=561515 GN=ARF1_1 PE=4 SV=1	FALSE	32	2	2	0	102	11.6	4.88	3.52								High	ADP-ribosylation factor 1 (Fragment)	Aceria tosichella		Acari
EKAR_NSI_G276	LAR TD 4 VD_b	gut	Larva	Larva	Y	Medium	Master Protein	A0A6G1S5Q9	DNA helicase OS=Aceria tosichella OX=561515 GN=mcm5 PE=3 SV=1	FALSE	1	1	5	1	741	82.2	7.99	7.93								High	DNA helicase	Aceria tosichella		Acari
EKAR_NSI_G276	LAR TD 4 VD_b	gut	Larva	Larva	Y	High	Master Protein	A0A6G1SE98	Elongation factor 1-alpha 2 (Fragment) OS=Aceria tosichella OX=561515 GN=g.18151 PE=4 SV=1	FALSE	13	3	11	0	296	32.5	8.63	25.43								High	Elongation factor 1-alpha 2 (Fragment)	Aceria tosichella		Acari
EKAR_NSI_G276	LAR TD 4 VD_b	gut	Larva	Larva	Y	High	Master Protein	A0A6G1SC08	Protein transport protein Sec61 subunit alpha-like 1 OS=Aceria tosichella OX=561515 GN=sec61al1 PE=3 SV=1	FALSE	5	1	1	0	476	52.2	8.07	4.66								High	Protein transport protein Sec61 subunit alpha-like 1	Aceria tosichella		Acari
EKAR_NSI_G276	LAR TD 4 VD_b	gut	Larva	Larva	Y	High	Master Protein	A0A6G1SN66	Ras-related protein O-RAL OS=Aceria tosichella OX=561515 GN=RAL_0 PE=4 SV=1	FALSE	3	1	1	1	336	37.9	6.58	2.16								High	Ras-related protein O-RAL	Aceria tosichella		Acari
EKAR_NSI_G276	LAR TD 4 VD_b	gut	Larva	Larva	Y	High	Master Protein	A0A6G1SEV8	Tubulin beta chain OS=Aceria tosichella OX=561515 GN=tbb-4_1 PE=3 SV=1	FALSE	37	13	50	0	445	49.8	4.91	103.58								High	Tubulin beta chain	Aceria tosichella		Acari
EKAR_NSI_G276	LAR TD 4 VD_b	gut	Larva	Larva	Y	High	Master Protein	A0A6G1SDU4	Ubiquitinyl hydrolase 1 OS=Aceria tosichella OX=561515 GN=Otub1 PE=3 SV=1	FALSE	4	1	1	0	258	30.3	4.86	2.33								High	Ubiquitinyl hydrolase 1	Aceria tosichella		Acari
EKAR_NSI_G276	LAR TD 4 VD_b	gut	Larva	Larva	Y	Medium	Master Protein	A0A6G1SNF2	V-type proton ATPase proteolipid subunit (Fragment) OS=Aceria tosichella OX=561515 GN=VHA16 PE=3 SV=1	FALSE	9	1	1	0	190	19.5	9.5	0								High	V-type proton ATPase proteolipid subunit (Fragment)	Aceria tosichella		Acari
EKAR_NSI_F661	ADU TD 4 VD_a	gut	Emerging_adult	emerging_adult	Y	High	Master Protein	A0A6G1SFZ1	26S protease regulatory subunit 8 OS=Aceria tosichella OX=561515 GN=Pros45 PE=3 SV=1	FALSE	3	1	1	0	402	45.3	8.09	2.24								High	26S protease regulatory subunit 8	Aceria tosichella		Acari
EKAR_NSI_F661	ADU TD 4 VD_a	gut	Emerging_adult	emerging_adult	Y	High	Master Protein	A0A6G1S5C5	40S ribosomal protein S23 (Fragment) OS=Aceria tosichella OX=561515 GN=RpS23_1 PE=3 SV=1	FALSE	16	2	5	0	148	16.4	10.35	17.77								High	40S ribosomal protein S23 (Fragment)	Aceria tosichella		Acari
EKAR_NSI_F661	ADU TD 4 VD_a	gut	Emerging_adult	emerging_adult	Y	High	Master Protein	A0A6G1SBD8	60S ribosomal protein L23 (Fragment) OS=Aceria tosichella OX=561515 GN=rpl-23 PE=3 SV=1	FALSE	16	1	1	0	123	13.2	11.08	4.2								High	60S ribosomal protein L23 (Fragment)	Aceria tosichella		Acari
EKAR_NSI_F661	ADU TD 4 VD_a	gut	Emerging_adult	emerging_adult	Y	High	Master Protein	A0A6G1SP13	60S ribosomal protein L9 OS=Aceria tosichella OX=561515 GN=RpL9_1 PE=3 SV=1	FALSE	5	1	1	0	189	21.5	9.91	2.21								High	60S ribosomal protein L9	Aceria tosichella		Acari
EKAR_NSI_F661	ADU TD 4 VD_a	gut	Emerging_adult	emerging_adult	Y	High	Master Protein	A0A6G1SDE1	ADP-ribosylation factor 1 OS=Aceria tosichella OX=561515 GN=ARF1_2 PE=3 SV=1	FALSE	18	2	6	0	181	20.7	6.8	18.55								High	ADP-ribosylation factor 1	Aceria tosichella		Acari
EKAR_NSI_F661	ADU TD 4 VD_a	gut	Emerging_adult	emerging_adult	Y	High	Master Protein	A0A6G1SNT3	AP-2 complex subunit mu OS=Aceria tosichella OX=561515 GN=AP2M1 PE=3 SV=1	FALSE	4	1	1	0	439	50.1	9.48	2.39								High	AP-2 complex subunit mu	Aceria tosichella		Acari
EKAR_NSI_F661	ADU TD 4 VD_a	gut	Emerging_adult	emerging_adult	Y	High	Master Protein	A0A6G1SGY4	CCT-epsilon OS=Aceria tosichella OX=561515 GN=CCT5_2 PE=3 SV=1	FALSE	2	1	1	1	539	59.4	5.72	2.21								High	CCT-epsilon	Aceria tosichella		Acari
EKAR_NSI_F661	ADU TD 4 VD_a	gut	Emerging_adult	emerging_adult	Y	High	Master Protein	A0A6G1SNZ8	Fructose-bisphosphate aldolase (Fragment) OS=Aceria tosichella OX=561515 GN=Ald_0 PE=3 SV=1	FALSE	5	1	1	0	280	30.7	5.91	2.45								High	Fructose-bisphosphate aldolase (Fragment)	Aceria tosichella		Acari
EKAR_NSI_F661	ADU TD 4 VD_a	gut	Emerging_adult	emerging_adult	Y	Medium	Master Protein	A0A6G1SKE0	Homeobox protein aristaless OS=Aceria tosichella OX=561515 GN=al_1 PE=4 SV=1	FALSE	3	1	2	1	731	81.5	9.33	5.6								Medium	Homeobox protein aristaless	Aceria tosichella		Acari
EKAR_NSI_F661	ADU TD 4 VD_a	gut	Emerging_adult	emerging_adult	Y	High	Master Protein	A0A6G1S6V3	Myosin heavy chain, muscle OS=Aceria tosichella OX=561515 GN=Mhc_5 PE=3 SV=1	FALSE	3	6	7	0	1954	225	6.11	18.43								High	Myosin heavy chain, muscle	Aceria tosichella		Acari
EKAR_NSI_F661	ADU TD 4 VD_a	gut	Emerging_adult	emerging_adult	Y	Medium	Master Protein	A0A6G1SGM4	Phosphoinositide 5-phosphatase OS=Aceria tosichella OX=561515 GN=SYNJ1 PE=3 SV=1	FALSE	1	1	1	1	1108	124.9	6.38	1.63								Medium	Phosphoinositide 5-phosphatase	Aceria tosichella		Acari
EKAR_NSI_F661	ADU TD 4 VD_a	gut	Emerging_adult	emerging_adult	Y	High	Master Protein	A0A6G1SC08	Protein transport protein Sec61 subunit alpha-like 1 OS=Aceria tosichella OX=561515 GN=sec61al1 PE=3 SV=1	FALSE	9	2	3	0	476	52.2	8.07	13.84								High	Protein transport protein Sec61 subunit alpha-like 1	Aceria tosichella		Acari
EKAR_NSI_F661	ADU TD 4 VD_a	gut	Emerging_adult	emerging_adult	Y	High	Master Protein	A0A6G1SKH2	Rab GDP dissociation inhibitor OS=Aceria tosichella OX=561515 GN=GDI1 PE=3 SV=1	FALSE	4	1	2	1	443	50	5.71	5.87								High	Rab GDP dissociation inhibitor	Aceria tosichella		Acari
EKAR_NSI_F661	ADU TD 4 VD_a	gut	Emerging_adult	emerging_adult	Y	High	Master Protein	A0A6G1SN66	Ras-related protein O-RAL OS=Aceria tosichella OX=561515 GN=RAL_0 PE=4 SV=1	FALSE	3	1	1	1	336	37.9	6.58	2.61								High	Ras-related protein O-RAL	Aceria tosichella		Acari
EKAR_NSI_F661	ADU TD 4 VD_a	gut	Emerging_adult	emerging_adult	Y	High	Master Protein	A0A6G1S4D2	Ras-related protein Rab-11B OS=Aceria tosichella OX=561515 GN=Rab11b PE=4 SV=1	FALSE	10	2	2	1	233	25.9	7.97	5.54								High	Ras-related protein Rab-11B	Aceria tosichella		Acari
EKAR_NSI_F661	ADU TD 4 VD_a	gut	Emerging_adult	emerging_adult	Y	High	Master Protein	A0A6G1SMW5	Tubulin alpha chain OS=Aceria tosichella OX=561515 GN=TBA_0 PE=3 SV=1	FALSE	32	9	23	0	451	50.2	5.1	77.49								High	Tubulin alpha chain	Aceria tosichella		Acari
EKAR_NSI_F661	ADU TD 4 VD_a	gut	Emerging_adult	emerging_adult	Y	High	Master Protein	A0A6G1S6U3	Tubulin beta-1 chain (Fragment) OS=Aceria tosichella OX=561515 GN=TBB1_2 PE=3 SV=1	FALSE	34	8	24	0	286	32.7	4.83	74.2								High	Tubulin beta-1 chain (Fragment)	Aceria tosichella		Acari
EKAR_NSI_F658	LAR TD 4 VD_a	gut	Larva	Larva	Y	High	Master Protein	A0A6G1S6U1	40S ribosomal protein S25 OS=Aceria tosichella OX=561515 GN=RpS25_1 PE=3 SV=1	FALSE	9	1	2	0	117	12.9	10.32	5.58								High	40S ribosomal protein S25	Aceria tosichella		Acari
EKAR_NSI_F658	LAR TD 4 VD_a	gut	Larva	Larva	Y	High	Master Protein	A0A6G1SLD9	40S ribosomal protein S9 (Fragment) OS=Aceria tosichella OX=561515 GN=RpS9_1 PE=3 SV=1	FALSE	9	2	3	0	217	25.1	11.12	7.9								High	40S ribosomal protein S9 (Fragment)	Aceria tosichella		Acari
EKAR_NSI_F658	LAR TD 4 VD_a	gut	Larva	Larva	Y	High	Master Protein	A0A6G1SDI4	60S ribosomal protein L11 (Fragment) OS=Aceria tosichella OX=561515 GN=rpl-11.1 PE=3 SV=1	FALSE	7	1	2	0	198	22.5	9.99	6.29								High	60S ribosomal protein L11 (Fragment)	Aceria tosichella		Acari
EKAR_NSI_F658	LAR TD 4 VD_a	gut	Larva	Larva	Y	High	Master Protein	A0A6G1SP13	60S ribosomal protein L9 OS=Aceria tosichella OX=561515 GN=RpL9_1 PE=3 SV=1	FALSE	5	1	1	0	189	21.5	9.91	2.06								High	60S ribosomal protein L9	Aceria tosichella		Acari
EKAR_NSI_F658	LAR TD 4 VD_a	gut	Larva	Larva	Y	Medium	Master Protein	A0A6G1SMG7	Complement C3 OS=Aceria tosichella OX=561515 GN=C3_1 PE=4 SV=1	FALSE	1	1	2	0	2422	269.9	8.02	5.08								High	Complement C3	Aceria tosichella		Acari
EKAR_NSI_F658	LAR TD 4 VD_a	gut	Larva	Larva	Y	High	Master Protein	A0A6G1SLF8	Heat shock protein, mitochondrial OS=Aceria tosichella OX=561515 GN=Hsp60 PE=3 SV=1	FALSE	7	3	4	2	580	61.9	6.07	9.2								High	Heat shock protein, mitochondrial	Aceria tosichella		Acari
EKAR_NSI_F658	LAR TD 4 VD_a	gut	Larva	Larva	Y	High	Master Protein	A0A6G1SKE0	Homeobox protein aristaless OS=Aceria tosichella OX=561515 GN=al_1 PE=4 SV=1	FALSE	3	2	3	2	731	81.5	9.33	7.15								High	Homeobox protein aristaless	Aceria tosichella		Acari
EKAR_NSI_F658	LAR TD 4 VD_a	gut	Larva	Larva	Y	High	Master Protein	A0A6G1SN67	Proteasome subunit alpha type OS=Aceria tosichella OX=561515 GN=Psma1 PE=3 SV=1	FALSE	3	1	1	1	285	31.2	7.8	2.58								High	Proteasome subunit alpha type	Aceria tosichella		Acari
EKAR_NSI_F655	CG_AD_3 pools	fat body	N/A	older_adult	Y	High	Master Protein	A0A6G1SLF8	Heat shock protein, mitochondrial OS=Aceria tosichella OX=561515 GN=Hsp60 PE=3 SV=1	FALSE	14	9	41	1	580	61.9	6.07	149.44	other biological processes		other molecular function	Pf00118	[GO:0005524]; GO:0032559; GO:0035639; GO:0030554; GO:0032555; GO:0043168; GO:1901265; GO:0017076; GO:0032553; GO:0043167; GO:0097159; GO:1901363; GO:0000166; GO:0097367; GO:0005488; GO:0036094; GO:0003674 [GO:0016887]; GO:0017111; GO:0140657; GO:0016462; GO:0003674; GO:0016818; GO:0016817; GO:0016787; GO:0003824 [GO:0042026]; GO:0006457; GO:0009987; GO:0008150		Hsp60	High	Heat shock protein, mitochondrial	Aceria tosichella		Acari
EKAR_NSI_F655	CG_AD_3 pools	fat body	N/A	older_adult	Y	High	Master Protein	A0A6G1SPT4	ATP-citrate synthase OS=Aceria tosichella OX=561515 GN=ACLY_1 PE=3 SV=1	FALSE	8	9	26	0	1118	122.9	7.64	88.54	other metabolic processes	cytosol	other molecular function	Pf00285, Pf00549, Pf02629, Pf08442, Pf16114	[GO:0003878]; GO:0046912; GO:0016746; GO:0016740; GO:0003824; GO:0003674 [GO:0005524]; GO:0032559; GO:0035639; GO:0030554; GO:0032555; GO:0043168; GO:1901265; GO:0017076; GO:0032553; GO:0043167; GO:0097159; GO:1901363; GO:0000166; GO:0097367; GO:0005488; GO:0036094; GO:0003674 [GO:0005829]; GO:0110165; GO:0005737; GO:0005575; GO:0005622 [GO:0006085]; GO:0006084; GO:0071616; GO:0006637; GO:0009152…		ACLY_1	High	ATP-citrate synthase	Aceria tosichella		Acari
EKAR_NSI_F655	CG_AD_3 pools	fat body	N/A	older_adult	Y	High	Master Protein	A0A6G1SCH8	Transketolase OS=Aceria tosichella OX=561515 GN=TKT_1 PE=4 SV=1	FALSE	6	3	19	1	619	67.2	6.95	80.17			other molecular function	Pf00456, Pf02779, Pf02780	[GO:0016740]; GO:0003824; GO:0003674 [GO:0046872]; GO:0043169; GO:0043167; GO:0005488; GO:0003674		TKT_1	High	Transketolase	Aceria tosichella		Acari
EKAR_NSI_F655	CG_AD_3 pools	fat body	N/A	older_adult	Y	High	Master Protein	A0A6G1S9H1	Elongation factor 1-alpha (Fragment) OS=Aceria tosichella OX=561515 GN=EF1A_1 PE=4 SV=1	FALSE	41	4	20	1	201	21.7	8.44	71.23	protein metabolism;other metabolic processes		nucleic acid binding activity;other molecular function	Pf03143, Pf03144	[GO:0003746]; GO:0008135; GO:0006414; GO:0090079; GO:0006412; GO:0034645; GO:0003676; GO:0045182; GO:0019538; GO:0043043; GO:0010467; GO:0009059; GO:0044249; GO:0044260; GO:0097159; GO:1901363; GO:0003674; GO:0006417; GO:0043170; GO:0044238; GO:1901564; GO:0006518; GO:0043604; GO:1901566; GO:1901576; GO:0009058; GO:0044237; GO:0005488; GO:0010608; GO:0034248; GO:0051246; GO:2000112; GO:0071704; G…		EF1A_1	High	Elongation factor 1-alpha (Fragment)	Aceria tosichella		Acari
EKAR_NSI_F655	CG_AD_3 pools	fat body	N/A	older_adult	Y	High	Master Protein	A0A6G1SK22	ADP-ribosylation factor 1 (Fragment) OS=Aceria tosichella OX=561515 GN=ARF1_1 PE=4 SV=1	FALSE	49	3	7	0	102	11.6	4.88	35.76			other molecular function	Pf00025	[GO:0003924]; GO:0017111; GO:0016462; GO:0016818; GO:0016817; GO:0016787; GO:0003824; GO:0003674 [GO:0005525]; GO:0032561; GO:0035639; GO:0019001; GO:0032555; GO:0043168; GO:1901265; GO:0017076; GO:0032553; GO:0043167; GO:0097159; GO:1901363; GO:0000166; GO:0097367; GO:0005488; GO:0036094; GO:0003674		ARF1_1	High	ADP-ribosylation factor 1 (Fragment)	Aceria tosichella		Acari
EKAR_NSI_F655	CG_AD_3 pools	fat body	N/A	older_adult	Y	High	Master Protein	A0A6G1SP13	60S ribosomal protein L9 OS=Aceria tosichella OX=561515 GN=RpL9_1 PE=3 SV=1	FALSE	21	3	6	0	189	21.5	9.91	19	protein metabolism;other metabolic processes	translational apparatus	nucleic acid binding activity;other molecular function	Pf00347	[GO:0003735]; GO:0005198; GO:0003674 [GO:0005840]; GO:0043232; GO:0043228; GO:0043229; GO:0043226; GO:0005622; GO:0110165; GO:0005575 [GO:0006412]; GO:0019538; GO:0034645; GO:0043043; GO:0010467; GO:0043170; GO:0044238; GO:1901564; GO:0009059; GO:0044249; GO:0044260; GO:0006518; GO:0043604; GO:1901566; GO:0071704; GO:0008152; GO:0006807; GO:1901576; GO:0009058; GO:0044237; GO:0043603; GO:0044271;…		RpL9_1	High	60S ribosomal protein L9	Aceria tosichella		Acari
EKAR_NSI_F655	CG_AD_3 pools	fat body	N/A	older_adult	Y	High	Master Protein	A0A6G1SJD3	Ubiquitin-conjugating enzyme E2 OS=Aceria tosichella OX=561515 GN=eff_0 PE=3 SV=1	FALSE	24	2	6	0	147	16.7	7.3	19.31			other molecular function	Pf00179	[GO:0005524]; GO:0032559; GO:0035639; GO:0030554; GO:0032555; GO:0043168; GO:1901265; GO:0017076; GO:0032553; GO:0043167; GO:0097159; GO:1901363; GO:0000166; GO:0097367; GO:0005488; GO:0036094; GO:0003674 [GO:0016740]; GO:0003824; GO:0003674		eff_0	High	Ubiquitin-conjugating enzyme E2	Aceria tosichella		Acari
EKAR_NSI_F655	CG_AD_3 pools	fat body	N/A	older_adult	Y	High	Master Protein	A0A6G1SCX7	Aconitate hydratase, mitochondrial OS=Aceria tosichella OX=561515 GN=aco-2_0 PE=3 SV=1	FALSE	5	2	7	1	750	81.5	7.68	15.85	other metabolic processes	mitochondrion	other molecular function	Pf00330, Pf00694	[GO:0003994]; GO:0016836; GO:0016835; GO:0016829; GO:0003824; GO:0003674 [GO:0005739]; GO:0043231; GO:0005737; GO:0043227; GO:0043229; GO:0110165; GO:0005622; GO:0043226; GO:0005575 [GO:0006099]; GO:0044238; GO:0009060; GO:0008152; GO:0045333; GO:0008150; GO:0015980; GO:0006091; GO:0044237; GO:0009987 [GO:0046872]; GO:0043169; GO:0043167; GO:0005488; GO:0003674 [GO:0047780]; GO:0016836; GO:001683…		aco-2_0	High	Aconitate hydratase, mitochondrial	Aceria tosichella		Acari
EKAR_NSI_F655	CG_AD_3 pools	fat body	N/A	older_adult	Y	High	Master Protein	A0A6G1SD96	40S ribosomal protein S18 (Fragment) OS=Aceria tosichella OX=561515 GN=RpS18_1 PE=3 SV=1	FALSE	19	3	7	0	164	18.9	10.39	20.98	protein metabolism;other metabolic processes	translational apparatus	nucleic acid binding activity;other molecular function	Pf00416	[GO:0003723]; GO:0003676; GO:0097159; GO:1901363; GO:0005488; GO:0003674 [GO:0003735]; GO:0005198; GO:0003674 [GO:0005840]; GO:0043232; GO:0043228; GO:0043229; GO:0043226; GO:0005622; GO:0110165; GO:0005575 [GO:0006412]; GO:0019538; GO:0034645; GO:0043043; GO:0010467; GO:0043170; GO:0044238; GO:1901564; GO:0009059; GO:0044249; GO:0044260; GO:0006518; GO:0043604; GO:1901566; GO:0071704; GO:0008152…		RpS18_1	High	40S ribosomal protein S18 (Fragment)	Aceria tosichella		Acari
EKAR_NSI_F655	CG_AD_3 pools	fat body	N/A	older_adult	Y	High	Master Protein	A0A6G1SDP4	GTP-binding nuclear protein (Fragment) OS=Aceria tosichella OX=561515 GN=ran_1 PE=3 SV=1	FALSE	18	3	5	0	184	20.9	9.36	8.66	transport	nucleus	other molecular function	Pf00071	[GO:0003924]; GO:0017111; GO:0016462; GO:0016818; GO:0016817; GO:0016787; GO:0003824; GO:0003674 [GO:0005525]; GO:0032561; GO:0035639; GO:0019001; GO:0032555; GO:0043168; GO:1901265; GO:0017076; GO:0032553; GO:0043167; GO:0097159; GO:1901363; GO:0000166; GO:0097367; GO:0005488; GO:0036094; GO:0003674 [GO:0005634]; GO:0043231; GO:0043227; GO:0043229; GO:0043226; GO:0005622; GO:0110165; GO:0005575 …		ran_1	High	GTP-binding nuclear protein (Fragment)	Aceria tosichella		Acari
EKAR_NSI_F655	CG_AD_3 pools	fat body	N/A	older_adult	Y	High	Master Protein	A0A6G1SBW0	Spectrin alpha chain OS=Aceria tosichella OX=561515 GN=alpha-Spec PE=4 SV=1	FALSE	3	3	4	1	1707	198.1	5.36	10.66			cytoskeletal activity;other molecular function	Pf00435, Pf08726, Pf13499	[GO:0003779]; GO:0008092; GO:0005515; GO:0005488; GO:0003674 [GO:0005509]; GO:0046872; GO:0043169; GO:0043167; GO:0005488; GO:0003674		alpha-Spec	Medium	Spectrin alpha chain	Aceria tosichella		Acari
EKAR_NSI_F655	CG_AD_3 pools	fat body	N/A	older_adult	Y	High	Master Protein	A0A6G1SLD9	40S ribosomal protein S9 (Fragment) OS=Aceria tosichella OX=561515 GN=RpS9_1 PE=3 SV=1	FALSE	15	5	7	0	217	25.1	11.12	14.21	protein metabolism;other metabolic processes	translational apparatus	nucleic acid binding activity;other molecular function	Pf00163, Pf01479	[GO:0003735]; GO:0005198; GO:0003674 [GO:0006412]; GO:0019538; GO:0034645; GO:0043043; GO:0010467; GO:0043170; GO:0044238; GO:1901564; GO:0009059; GO:0044249; GO:0044260; GO:0006518; GO:0043604; GO:1901566; GO:0071704; GO:0008152; GO:0006807; GO:1901576; GO:0009058; GO:0044237; GO:0043603; GO:0044271; GO:0008150; GO:0009987; GO:0034641 [GO:0015935]; GO:0044391; GO:1990904; GO:0005840; GO:0032991;…		RpS9_1	High	40S ribosomal protein S9 (Fragment)	Aceria tosichella		Acari
EKAR_NSI_F655	CG_AD_3 pools	fat body	N/A	older_adult	Y	High	Master Protein	A0A6G1SHG5	Serine-arginine protein 55 (Fragment) OS=Aceria tosichella OX=561515 GN=B52 PE=4 SV=1	FALSE	11	1	3	0	104	12.3	9.51	8.45			nucleic acid binding activity	Pf00076	[GO:0003723]; GO:0003676; GO:0097159; GO:1901363; GO:0005488; GO:0003674		B52	High	Serine-arginine protein 55 (Fragment)	Aceria tosichella		Acari
EKAR_NSI_F655	CG_AD_3 pools	fat body	N/A	older_adult	Y	High	Master Protein	A0A6G1S982	26S proteasome regulatory subunit 7 OS=Aceria tosichella OX=561515 GN=PSMC2 PE=3 SV=1	FALSE	6	2	3	1	437	48.7	6.3	5.37	protein metabolism;other metabolic processes;other biological processes	other cell component	other molecular function	Pf00004, Pf17862	[GO:0000502]; GO:0140535; GO:1905369; GO:0032991; GO:1905368; GO:0005575; GO:1902494 [GO:0005524]; GO:0032559; GO:0035639; GO:0030554; GO:0032555; GO:0043168; GO:1901265; GO:0017076; GO:0032553; GO:0043167; GO:0097159; GO:1901363; GO:0000166; GO:0097367; GO:0005488; GO:0036094; GO:0003674 [GO:0005737]; GO:0110165; GO:0005622; GO:0005575 [GO:0008233]; GO:0016787; GO:0140096; GO:0003824; GO:0003674…		PSMC2	High	26S proteasome regulatory subunit 7	Aceria tosichella		Acari
EKAR_NSI_F655	CG_AD_3 pools	fat body	N/A	older_adult	Y	High	Master Protein	A0A6G1SAG9	Protein translation factor SUI1 (Fragment) OS=Aceria tosichella OX=561515 GN=g.7376 PE=3 SV=1	FALSE	11	1	1	0	122	13.7	7.81	2.48	protein metabolism;other metabolic processes		nucleic acid binding activity	Pf01253	[GO:0003743]; GO:0008135; GO:0006413; GO:0090079; GO:0006412; GO:0044237; GO:0003676; GO:0045182; GO:0019538; GO:0034645; GO:0043043; GO:0010467; GO:0008152; GO:0009987; GO:0097159; GO:1901363; GO:0003674; GO:0006417; GO:0043170; GO:0044238; GO:1901564; GO:0009059; GO:0044249; GO:0044260; GO:0006518; GO:0043604; GO:1901566; GO:0008150; GO:0005488; GO:0010608; GO:0034248; GO:0051246; GO:2000112; G…			High	Protein translation factor SUI1 (Fragment)	Aceria tosichella		Acari
EKAR_NSI_F655	CG_AD_3 pools	fat body	N/A	older_adult	Y	High	Master Protein	A0A6G1SHK5	G-protein-signaling modulator 1 OS=Aceria tosichella OX=561515 GN=Gpsm1 PE=3 SV=1	FALSE	2	1	3	1	870	95.7	7.96	8.86			enzyme regulator activity	Pf02188, Pf13176, Pf13181, Pf13424	[GO:0030695]; GO:0060589; GO:0030234; GO:0098772; GO:0050790; GO:0003674; GO:0065009; GO:0065007; GO:0008150		Gpsm1	High	G-protein-signaling modulator 1	Aceria tosichella		Acari
EKAR_NSI_F655	CG_AD_3 pools	fat body	N/A	older_adult	Y	High	Master Protein	A0A6G1S6U8	NAD-dependent deacetylase sirtuin-7 OS=Aceria tosichella OX=561515 GN=SIRT7 PE=4 SV=1	FALSE	1	1	3	1	589	66.2	8.95	6.84			other molecular function	Pf02146	[GO:0016740]; GO:0003824; GO:0003674 [GO:0070403]; GO:0043168; GO:0051287; GO:0043167; GO:0000166; GO:0005488; GO:0036094; GO:1901265; GO:0003674; GO:0097159; GO:1901363		SIRT7	High	NAD-dependent deacetylase sirtuin-7	Aceria tosichella		Acari
EKAR_NSI_F655	CG_AD_3 pools	fat body	N/A	older_adult	Y	High	Master Protein	A0A6G1SLQ0	Ejaculatory bulb-specific protein 3 (Fragment) OS=Aceria tosichella OX=561515 GN=PebIII_0 PE=4 SV=1	FALSE	5	1	10	0	134	15.2	8.5	19.09				Pf03392			PebIII_0	High	Ejaculatory bulb-specific protein 3 (Fragment)	Aceria tosichella		Acari
EKAR_NSI_F655	CG_AD_3 pools	fat body	N/A	older_adult	Y	High	Master Protein	A0A6G1SRB0	Zinc finger SWIM domain-containing protein KIAA0913 (Fragment) OS=Aceria tosichella OX=561515 GN=g.10891 PE=4 SV=1	FALSE	5	1	1	0	626	71	6.79	0								Medium	Zinc finger SWIM domain-containing protein KIAA0913 (Fragment)	Aceria tosichella		Acari
EKAR_NSI_F655	CG_AD_3 pools	fat body	N/A	older_adult	Y	High	Master Protein	A0A6G1SGY0	60S ribosomal protein L34 (Fragment) OS=Aceria tosichella OX=561515 GN=RpL34_0 PE=3 SV=1	FALSE	5	1	1	0	135	15.6	11.3	2.1	protein metabolism;other metabolic processes	translational apparatus	other molecular function	Pf01199	[GO:0003735]; GO:0005198; GO:0003674 [GO:0005840]; GO:0043232; GO:0043228; GO:0043229; GO:0043226; GO:0005622; GO:0110165; GO:0005575 [GO:0006412]; GO:0019538; GO:0034645; GO:0043043; GO:0010467; GO:0043170; GO:0044238; GO:1901564; GO:0009059; GO:0044249; GO:0044260; GO:0006518; GO:0043604; GO:1901566; GO:0071704; GO:0008152; GO:0006807; GO:1901576; GO:0009058; GO:0044237; GO:0043603; GO:0044271;…		RpL34_0	Medium	60S ribosomal protein L34 (Fragment)	Aceria tosichella		Acari
EKAR_NSI_F655	CG_AD_3 pools	fat body	N/A	older_adult	Y	Medium	Master Protein	A0A6G1SFF7	Endonuclease OS=Aceria tosichella OX=561515 GN=TY3B-G_0 PE=4 SV=1	FALSE	1	1	1	1	1648	188.7	8.56	1.67	DNA metabolism;other metabolic processes	other cell component	nucleic acid binding activity;other molecular function	Pf00078, Pf00665, Pf03732, Pf13975, Pf17917, Pf17921	[GO:0003676]; GO:0097159; GO:1901363; GO:0005488; GO:0003674 [GO:0003964]; GO:0034061; GO:0006278; GO:0016779; GO:0140097; GO:0071897; GO:0016772; GO:0140640; GO:0006259; GO:0009059; GO:0034654; GO:0016740; GO:0003824; GO:0044260; GO:0090304; GO:0043170; GO:1901576; GO:0006139; GO:0018130; GO:0019438; GO:0044271; GO:1901362; GO:0003674; GO:0044237; GO:0071704; GO:0009058; GO:0006725; GO:0034641; …		TY3B-G_0	Medium	Endonuclease	Aceria tosichella		Acari
EKAR_NSI_F655	CG_AD_3 pools	fat body	N/A	older_adult	Y	Medium	Master Protein	A0A6G1S383	Tropinone reductase 2 (Fragment) OS=Aceria tosichella OX=561515 GN=TR2 PE=3 SV=1	FALSE	6	1	1	0	151	16.2	8.95	1.26			other molecular function	Pf13561	[GO:0016491]; GO:0003824; GO:0003674		TR2	Medium	Tropinone reductase 2 (Fragment)	Aceria tosichella		Acari
EKAR_NSI_F655	CG_AD_3 pools	fat body	N/A	older_adult	Y	Medium	Master Protein	A0A6G1S3E2	40S ribosomal protein S6 OS=Aceria tosichella OX=561515 GN=RpS6_1 PE=3 SV=1	FALSE	5	1	1	1	252	29	10.89	0	protein metabolism;other metabolic processes	translational apparatus;other cell component	other molecular function	Pf01092	[GO:0003735]; GO:0005198; GO:0003674 [GO:0005737]; GO:0110165; GO:0005622; GO:0005575 [GO:0005840]; GO:0043232; GO:0043228; GO:0043229; GO:0043226; GO:0005622; GO:0110165; GO:0005575 [GO:0006412]; GO:0019538; GO:0034645; GO:0043043; GO:0010467; GO:0043170; GO:0044238; GO:1901564; GO:0009059; GO:0044249; GO:0044260; GO:0006518; GO:0043604; GO:1901566; GO:0071704; GO:0008152; GO:0006807; GO:1901576…		RpS6_1	Medium	40S ribosomal protein S6	Aceria tosichella		Acari
EKAR_NSI_F652	CG_EM_2 pools	fat body	N/A	emerging_adult	Y	High	Master Protein	A0A6G1SH96	40S ribosomal protein S8 OS=Aceria tosichella OX=561515 GN=rps8 PE=3 SV=1	FALSE	13	2	3	0	207	23.5	11.06	6.87								High	40S ribosomal protein S8	Aceria tosichella		Acari
EKAR_NSI_F652	CG_EM_2 pools	fat body	N/A	emerging_adult	Y	High	Master Protein	A0A6G1SM15	60S ribosomal protein L31 OS=Aceria tosichella OX=561515 GN=rpl31_0 PE=3 SV=1	FALSE	6	1	1	1	126	14.8	10.35	2.14								High	60S ribosomal protein L31	Aceria tosichella		Acari
EKAR_NSI_F652	CG_EM_2 pools	fat body	N/A	emerging_adult	Y	Medium	Master Protein	A0A6G1SDA6	Alpha-amylase (Fragment) OS=Aceria tosichella OX=561515 GN=Amy-d_0 PE=3 SV=1	FALSE	4	1	1	1	520	58.4	6.37	2.77								Medium	Alpha-amylase (Fragment)	Aceria tosichella		Acari
EKAR_NSI_F652	CG_EM_2 pools	fat body	N/A	emerging_adult	Y	High	Master Protein	A0A6G1S387	ATP synthase subunit alpha, mitochondrial (Fragment) OS=Aceria tosichella OX=561515 GN=ATP5A1 PE=4 SV=1	FALSE	41	4	12	1	148	16.1	7.43	48.64								High	ATP synthase subunit alpha, mitochondrial (Fragment)	Aceria tosichella		Acari
EKAR_NSI_F652	CG_EM_2 pools	fat body	N/A	emerging_adult	Y	High	Master Protein	A0A6G1SPT4	ATP-citrate synthase OS=Aceria tosichella OX=561515 GN=ACLY_1 PE=3 SV=1	FALSE	5	5	7	0	1118	122.9	7.64	24.56								High	ATP-citrate synthase	Aceria tosichella		Acari
EKAR_NSI_F652	CG_EM_2 pools	fat body	N/A	emerging_adult	Y	Medium	Master Protein	A0A6G1SLQ0	Ejaculatory bulb-specific protein 3 (Fragment) OS=Aceria tosichella OX=561515 GN=PebIII_0 PE=4 SV=1	FALSE	5	1	1	0	134	15.2	8.5	0								Medium	Ejaculatory bulb-specific protein 3 (Fragment)	Aceria tosichella		Acari
EKAR_NSI_F652	CG_EM_2 pools	fat body	N/A	emerging_adult	Y	High	Master Protein	A0A6G1S9H1	Elongation factor 1-alpha (Fragment) OS=Aceria tosichella OX=561515 GN=EF1A_1 PE=4 SV=1	FALSE	23	3	13	1	201	21.7	8.44	34.25								High	Elongation factor 1-alpha (Fragment)	Aceria tosichella		Acari
EKAR_NSI_F652	CG_EM_2 pools	fat body	N/A	emerging_adult	Y	High	Master Protein	A0A6G1SM21	Heat shock cognate protein OS=Aceria tosichella OX=561515 GN=Hspa8_0 PE=3 SV=1	FALSE	14	9	32	0	655	71.4	5.43	92.88								High	Heat shock cognate protein	Aceria tosichella		Acari
EKAR_NSI_F652	CG_EM_2 pools	fat body	N/A	emerging_adult	Y	High	Master Protein	A0A6G1SLF8	Heat shock protein, mitochondrial OS=Aceria tosichella OX=561515 GN=Hsp60 PE=3 SV=1	FALSE	15	9	30	1	580	61.9	6.07	100.64								High	Heat shock protein, mitochondrial	Aceria tosichella		Acari
EKAR_NSI_F652	CG_EM_2 pools	fat body	N/A	emerging_adult	Y	High	Master Protein	A0A6G1SE41	Histone H3.3 (Fragment) OS=Aceria tosichella OX=561515 GN=g.14388 PE=3 SV=1	FALSE	29	4	8	0	181	20.5	10.78	14.62								High	Histone H3.3 (Fragment)	Aceria tosichella		Acari
EKAR_NSI_F652	CG_EM_2 pools	fat body	N/A	emerging_adult	Y	High	Master Protein	A0A6G1SDY1	Lambda-crystallin OS=Aceria tosichella OX=561515 GN=CRYL1_5 PE=3 SV=1	FALSE	3	1	4	1	319	35.9	6.73	9.36								High	Lambda-crystallin	Aceria tosichella		Acari
EKAR_NSI_F652	CG_EM_2 pools	fat body	N/A	emerging_adult	Y	High	Master Protein	A0A6G1SGJ4	Myosin heavy chain, muscle (Fragment) OS=Aceria tosichella OX=561515 GN=Mhc_12 PE=3 SV=1	FALSE	12	5	25	0	424	47.6	8.06	85.91								High	Myosin heavy chain, muscle (Fragment)	Aceria tosichella		Acari
EKAR_NSI_F652	CG_EM_2 pools	fat body	N/A	emerging_adult	Y	High	Master Protein	A0A6G1S6V3	Myosin heavy chain, muscle OS=Aceria tosichella OX=561515 GN=Mhc_5 PE=3 SV=1	FALSE	6	15	63	2	1954	225	6.11	162.08								High	Myosin heavy chain, muscle	Aceria tosichella		Acari
EKAR_NSI_F652	CG_EM_2 pools	fat body	N/A	emerging_adult	Y	High	Master Protein	A0A6G1SC08	Protein transport protein Sec61 subunit alpha-like 1 OS=Aceria tosichella OX=561515 GN=sec61al1 PE=3 SV=1	FALSE	4	1	4	0	476	52.2	8.07	11.85								High	Protein transport protein Sec61 subunit alpha-like 1	Aceria tosichella		Acari
EKAR_NSI_F652	CG_EM_2 pools	fat body	N/A	emerging_adult	Y	Medium	Master Protein	A0A6G1S2X4	Puff-specific protein Bx42 (Fragment) OS=Aceria tosichella OX=561515 GN=Bx42 PE=3 SV=1	FALSE	3	1	1	1	378	43.7	7.91	1.91								Medium	Puff-specific protein Bx42 (Fragment)	Aceria tosichella		Acari
EKAR_NSI_F652	CG_EM_2 pools	fat body	N/A	emerging_adult	Y	High	Master Protein	A0A6G1SC81	SAC3 domain-containing protein 1 OS=Aceria tosichella OX=561515 GN=SAC3D1 PE=4 SV=1	FALSE	3	1	1	1	446	52.4	6.48	1.62								Medium	SAC3 domain-containing protein 1	Aceria tosichella		Acari
EKAR_NSI_F652	CG_EM_2 pools	fat body	N/A	emerging_adult	Y	High	Master Protein	A0A6G1SNM3	Sorting nexin-12 OS=Aceria tosichella OX=561515 GN=SNX12 PE=4 SV=1	FALSE	5	1	1	0	166	19.3	9.23	1.62								High	Sorting nexin-12	Aceria tosichella		Acari
EKAR_NSI_F652	CG_EM_2 pools	fat body	N/A	emerging_adult	Y	High	Master Protein	A0A6G1SE75	T-complex protein 1 subunit eta OS=Aceria tosichella OX=561515 GN=CCT7 PE=3 SV=1	FALSE	8	2	2	1	529	58.1	6.7	5.17								Medium	T-complex protein 1 subunit eta	Aceria tosichella		Acari
EKAR_NSI_F652	CG_EM_2 pools	fat body	N/A	emerging_adult	Y	High	Master Protein	A0A6G1S9I8	Transcription factor BTF3 (Fragment) OS=Aceria tosichella OX=561515 GN=icd-1_0 PE=3 SV=1	FALSE	18	1	1	1	164	17.8	9	6.59								High	Transcription factor BTF3 (Fragment)	Aceria tosichella		Acari
EKAR_NSI_F652	CG_EM_2 pools	fat body	N/A	emerging_adult	Y	High	Master Protein	A0A6G1SCH8	Transketolase OS=Aceria tosichella OX=561515 GN=TKT_1 PE=4 SV=1	FALSE	6	2	5	1	619	67.2	6.95	18.7								High	Transketolase	Aceria tosichella		Acari
EKAR_NSI_F652	CG_EM_2 pools	fat body	N/A	emerging_adult	Y	High	Master Protein	A0A6G1SNR7	Tropomyosin OS=Aceria tosichella OX=561515 GN=TPM_2 PE=3 SV=1	FALSE	40	13	40	1	283	32.6	4.77	118.65								High	Tropomyosin	Aceria tosichella		Acari
EKAR_NSI_F652	CG_EM_2 pools	fat body	N/A	emerging_adult	Y	High	Master Protein	A0A6G1SNF2	V-type proton ATPase proteolipid subunit (Fragment) OS=Aceria tosichella OX=561515 GN=VHA16 PE=3 SV=1	FALSE	9	1	1	0	190	19.5	9.5	3.03								High	V-type proton ATPase proteolipid subunit (Fragment)	Aceria tosichella		Acari
EKAR_NSI_F649	CG_NY_3 pools	fat body	N/A	Pupa	Y	High	Master Protein	A0A6G1SH87	Actin, muscle OS=Aceria tosichella OX=561515 GN=ACT_1 PE=3 SV=1	FALSE	43	12	40	0	376	41.7	5.39	145.29				Pf00022			ACT_1	High	Actin, muscle	Aceria tosichella		Acari
EKAR_NSI_F649	CG_NY_3 pools	fat body	N/A	Pupa	Y	High	Master Protein	A0A6G1SE98	Elongation factor 1-alpha 2 (Fragment) OS=Aceria tosichella OX=561515 GN=g.18151 PE=4 SV=1	FALSE	14	4	8	0	296	32.5	8.63	23.15	protein metabolism;other metabolic processes		nucleic acid binding activity;other molecular function	Pf00009	[GO:0003746]; GO:0008135; GO:0006414; GO:0090079; GO:0006412; GO:0034645; GO:0003676; GO:0045182; GO:0019538; GO:0043043; GO:0010467; GO:0009059; GO:0044249; GO:0044260; GO:0097159; GO:1901363; GO:0003674; GO:0006417; GO:0043170; GO:0044238; GO:1901564; GO:0006518; GO:0043604; GO:1901566; GO:1901576; GO:0009058; GO:0044237; GO:0005488; GO:0010608; GO:0034248; GO:0051246; GO:2000112; GO:0071704; G…			High	Elongation factor 1-alpha 2 (Fragment)	Aceria tosichella		Acari
EKAR_NSI_F649	CG_NY_3 pools	fat body	N/A	Pupa	Y	High	Master Protein	A0A6G1SF31	60S ribosomal protein L12 OS=Aceria tosichella OX=561515 GN=Rpl12_1 PE=3 SV=1	FALSE	15	2	10	0	165	17.7	8.87	25.91	protein metabolism;other metabolic processes	translational apparatus	other molecular function	Pf00298, Pf03946	[GO:0003735]; GO:0005198; GO:0003674 [GO:0005840]; GO:0043232; GO:0043228; GO:0043229; GO:0043226; GO:0005622; GO:0110165; GO:0005575 [GO:0006412]; GO:0019538; GO:0034645; GO:0043043; GO:0010467; GO:0043170; GO:0044238; GO:1901564; GO:0009059; GO:0044249; GO:0044260; GO:0006518; GO:0043604; GO:1901566; GO:0071704; GO:0008152; GO:0006807; GO:1901576; GO:0009058; GO:0044237; GO:0043603; GO:0044271;…		Rpl12_1	High	60S ribosomal protein L12	Aceria tosichella		Acari
EKAR_NSI_F649	CG_NY_3 pools	fat body	N/A	Pupa	Y	High	Master Protein	A0A6G1SLF8	Heat shock protein, mitochondrial OS=Aceria tosichella OX=561515 GN=Hsp60 PE=3 SV=1	FALSE	6	2	8	1	580	61.9	6.07	20.92	other biological processes		other molecular function	Pf00118	[GO:0005524]; GO:0032559; GO:0035639; GO:0030554; GO:0032555; GO:0043168; GO:1901265; GO:0017076; GO:0032553; GO:0043167; GO:0097159; GO:1901363; GO:0000166; GO:0097367; GO:0005488; GO:0036094; GO:0003674 [GO:0016887]; GO:0017111; GO:0140657; GO:0016462; GO:0003674; GO:0016818; GO:0016817; GO:0016787; GO:0003824 [GO:0042026]; GO:0006457; GO:0009987; GO:0008150		Hsp60	High	Heat shock protein, mitochondrial	Aceria tosichella		Acari
EKAR_NSI_F649	CG_NY_3 pools	fat body	N/A	Pupa	Y	High	Master Protein	A0A6G1SK22	ADP-ribosylation factor 1 (Fragment) OS=Aceria tosichella OX=561515 GN=ARF1_1 PE=4 SV=1	FALSE	39	1	1	0	102	11.6	4.88	5.98			other molecular function	Pf00025	[GO:0003924]; GO:0017111; GO:0016462; GO:0016818; GO:0016817; GO:0016787; GO:0003824; GO:0003674 [GO:0005525]; GO:0032561; GO:0035639; GO:0019001; GO:0032555; GO:0043168; GO:1901265; GO:0017076; GO:0032553; GO:0043167; GO:0097159; GO:1901363; GO:0000166; GO:0097367; GO:0005488; GO:0036094; GO:0003674		ARF1_1	High	ADP-ribosylation factor 1 (Fragment)	Aceria tosichella		Acari
EKAR_NSI_F649	CG_NY_3 pools	fat body	N/A	Pupa	Y	High	Master Protein	A0A6G1SH46	40S ribosomal protein S11 (Fragment) OS=Aceria tosichella OX=561515 GN=Rps11_0 PE=3 SV=1	FALSE	7	2	7	0	170	19.8	10.48	18.62	protein metabolism;other metabolic processes	translational apparatus	other molecular function	Pf00366, Pf16205	[GO:0003735]; GO:0005198; GO:0003674 [GO:0005840]; GO:0043232; GO:0043228; GO:0043229; GO:0043226; GO:0005622; GO:0110165; GO:0005575 [GO:0006412]; GO:0019538; GO:0034645; GO:0043043; GO:0010467; GO:0043170; GO:0044238; GO:1901564; GO:0009059; GO:0044249; GO:0044260; GO:0006518; GO:0043604; GO:1901566; GO:0071704; GO:0008152; GO:0006807; GO:1901576; GO:0009058; GO:0044237; GO:0043603; GO:0044271;…		Rps11_0	High	40S ribosomal protein S11 (Fragment)	Aceria tosichella		Acari
EKAR_NSI_F649	CG_NY_3 pools	fat body	N/A	Pupa	Y	High	Master Protein	A0A6G1SJD3	Ubiquitin-conjugating enzyme E2 OS=Aceria tosichella OX=561515 GN=eff_0 PE=3 SV=1	FALSE	10	1	1	0	147	16.7	7.3	2.44			other molecular function	Pf00179	[GO:0005524]; GO:0032559; GO:0035639; GO:0030554; GO:0032555; GO:0043168; GO:1901265; GO:0017076; GO:0032553; GO:0043167; GO:0097159; GO:1901363; GO:0000166; GO:0097367; GO:0005488; GO:0036094; GO:0003674 [GO:0016740]; GO:0003824; GO:0003674		eff_0	High	Ubiquitin-conjugating enzyme E2	Aceria tosichella		Acari
EKAR_NSI_F649	CG_NY_3 pools	fat body	N/A	Pupa	Y	High	Master Protein	A0A6G1SPT4	ATP-citrate synthase OS=Aceria tosichella OX=561515 GN=ACLY_1 PE=3 SV=1	FALSE	3	1	1	0	1118	122.9	7.64	2.91	other metabolic processes	cytosol	other molecular function	Pf00285, Pf00549, Pf02629, Pf08442, Pf16114	[GO:0003878]; GO:0046912; GO:0016746; GO:0016740; GO:0003824; GO:0003674 [GO:0005524]; GO:0032559; GO:0035639; GO:0030554; GO:0032555; GO:0043168; GO:1901265; GO:0017076; GO:0032553; GO:0043167; GO:0097159; GO:1901363; GO:0000166; GO:0097367; GO:0005488; GO:0036094; GO:0003674 [GO:0005829]; GO:0110165; GO:0005737; GO:0005575; GO:0005622 [GO:0006085]; GO:0006084; GO:0071616; GO:0006637; GO:0009152…		ACLY_1	High	ATP-citrate synthase	Aceria tosichella		Acari
EKAR_NSI_F649	CG_NY_3 pools	fat body	N/A	Pupa	Y	High	Master Protein	A0A6G1SAG9	Protein translation factor SUI1 (Fragment) OS=Aceria tosichella OX=561515 GN=g.7376 PE=3 SV=1	FALSE	11	1	1	0	122	13.7	7.81	2.28	protein metabolism;other metabolic processes		nucleic acid binding activity	Pf01253	[GO:0003743]; GO:0008135; GO:0006413; GO:0090079; GO:0006412; GO:0044237; GO:0003676; GO:0045182; GO:0019538; GO:0034645; GO:0043043; GO:0010467; GO:0008152; GO:0009987; GO:0097159; GO:1901363; GO:0003674; GO:0006417; GO:0043170; GO:0044238; GO:1901564; GO:0009059; GO:0044249; GO:0044260; GO:0006518; GO:0043604; GO:1901566; GO:0008150; GO:0005488; GO:0010608; GO:0034248; GO:0051246; GO:2000112; G…			High	Protein translation factor SUI1 (Fragment)	Aceria tosichella		Acari
EKAR_NSI_F649	CG_NY_3 pools	fat body	N/A	Pupa	Y	High	Master Protein	A0A6G1SLD9	40S ribosomal protein S9 (Fragment) OS=Aceria tosichella OX=561515 GN=RpS9_1 PE=3 SV=1	FALSE	3	1	5	0	217	25.1	11.12	9.77	protein metabolism;other metabolic processes	translational apparatus	nucleic acid binding activity;other molecular function	Pf00163, Pf01479	[GO:0003735]; GO:0005198; GO:0003674 [GO:0006412]; GO:0019538; GO:0034645; GO:0043043; GO:0010467; GO:0043170; GO:0044238; GO:1901564; GO:0009059; GO:0044249; GO:0044260; GO:0006518; GO:0043604; GO:1901566; GO:0071704; GO:0008152; GO:0006807; GO:1901576; GO:0009058; GO:0044237; GO:0043603; GO:0044271; GO:0008150; GO:0009987; GO:0034641 [GO:0015935]; GO:0044391; GO:1990904; GO:0005840; GO:0032991;…		RpS9_1	High	40S ribosomal protein S9 (Fragment)	Aceria tosichella		Acari
EKAR_NSI_F649	CG_NY_3 pools	fat body	N/A	Pupa	Y	High	Master Protein	A0A6G1SHK5	G-protein-signaling modulator 1 OS=Aceria tosichella OX=561515 GN=Gpsm1 PE=3 SV=1	FALSE	2	1	1	1	870	95.7	7.96	3.05			enzyme regulator activity	Pf02188, Pf13176, Pf13181, Pf13424	[GO:0030695]; GO:0060589; GO:0030234; GO:0098772; GO:0050790; GO:0003674; GO:0065009; GO:0065007; GO:0008150		Gpsm1	High	G-protein-signaling modulator 1	Aceria tosichella		Acari
EKAR_NSI_F646	CG_LA_3 pools	fat body	N/A	Larva	Y	High	Master Protein	A0A6G1SD98	Elongation factor 2 OS=Aceria tosichella OX=561515 GN=Ef2b_1 PE=3 SV=1	FALSE	23	13	38	0	844	94.6	6.43	114.56	protein metabolism;other metabolic processes		nucleic acid binding activity;other molecular function	Pf00009, Pf00679, Pf03144, Pf03764, Pf14492	[GO:0003746]; GO:0008135; GO:0006414; GO:0090079; GO:0006412; GO:0034645; GO:0003676; GO:0045182; GO:0019538; GO:0043043; GO:0010467; GO:0009059; GO:0044249; GO:0044260; GO:0097159; GO:1901363; GO:0003674; GO:0006417; GO:0043170; GO:0044238; GO:1901564; GO:0006518; GO:0043604; GO:1901566; GO:1901576; GO:0009058; GO:0044237; GO:0005488; GO:0010608; GO:0034248; GO:0051246; GO:2000112; GO:0071704; G…		Ef2b_1	Not Found	Elongation factor 2	Aceria tosichella		Acari
EKAR_NSI_F646	CG_LA_3 pools	fat body	N/A	Larva	Y	High	Master Protein	A0A6G1SLF8	Heat shock protein, mitochondrial OS=Aceria tosichella OX=561515 GN=Hsp60 PE=3 SV=1	FALSE	11	5	31	1	580	61.9	6.07	122.57	other biological processes		other molecular function	Pf00118	[GO:0005524]; GO:0032559; GO:0035639; GO:0030554; GO:0032555; GO:0043168; GO:1901265; GO:0017076; GO:0032553; GO:0043167; GO:0097159; GO:1901363; GO:0000166; GO:0097367; GO:0005488; GO:0036094; GO:0003674 [GO:0016887]; GO:0017111; GO:0140657; GO:0016462; GO:0003674; GO:0016818; GO:0016817; GO:0016787; GO:0003824 [GO:0042026]; GO:0006457; GO:0009987; GO:0008150		Hsp60	High	Heat shock protein, mitochondrial	Aceria tosichella		Acari
EKAR_NSI_F646	CG_LA_3 pools	fat body	N/A	Larva	Y	High	Master Protein	A0A6G1SPT4	ATP-citrate synthase OS=Aceria tosichella OX=561515 GN=ACLY_1 PE=3 SV=1	FALSE	8	7	17	0	1118	122.9	7.64	57.37	other metabolic processes	cytosol	other molecular function	Pf00285, Pf00549, Pf02629, Pf08442, Pf16114	[GO:0003878]; GO:0046912; GO:0016746; GO:0016740; GO:0003824; GO:0003674 [GO:0005524]; GO:0032559; GO:0035639; GO:0030554; GO:0032555; GO:0043168; GO:1901265; GO:0017076; GO:0032553; GO:0043167; GO:0097159; GO:1901363; GO:0000166; GO:0097367; GO:0005488; GO:0036094; GO:0003674 [GO:0005829]; GO:0110165; GO:0005737; GO:0005575; GO:0005622 [GO:0006085]; GO:0006084; GO:0071616; GO:0006637; GO:0009152…		ACLY_1	High	ATP-citrate synthase	Aceria tosichella		Acari
EKAR_NSI_F646	CG_LA_3 pools	fat body	N/A	Larva	Y	High	Master Protein	A0A6G1S9H1	Elongation factor 1-alpha (Fragment) OS=Aceria tosichella OX=561515 GN=EF1A_1 PE=4 SV=1	FALSE	41	4	20	1	201	21.7	8.44	78.62	protein metabolism;other metabolic processes		nucleic acid binding activity;other molecular function	Pf03143, Pf03144	[GO:0003746]; GO:0008135; GO:0006414; GO:0090079; GO:0006412; GO:0034645; GO:0003676; GO:0045182; GO:0019538; GO:0043043; GO:0010467; GO:0009059; GO:0044249; GO:0044260; GO:0097159; GO:1901363; GO:0003674; GO:0006417; GO:0043170; GO:0044238; GO:1901564; GO:0006518; GO:0043604; GO:1901566; GO:1901576; GO:0009058; GO:0044237; GO:0005488; GO:0010608; GO:0034248; GO:0051246; GO:2000112; GO:0071704; G…		EF1A_1	High	Elongation factor 1-alpha (Fragment)	Aceria tosichella		Acari
EKAR_NSI_F646	CG_LA_3 pools	fat body	N/A	Larva	Y	High	Master Protein	A0A6G1SCH8	Transketolase OS=Aceria tosichella OX=561515 GN=TKT_1 PE=4 SV=1	FALSE	6	2	7	1	619	67.2	6.95	33.5			other molecular function	Pf00456, Pf02779, Pf02780	[GO:0016740]; GO:0003824; GO:0003674 [GO:0046872]; GO:0043169; GO:0043167; GO:0005488; GO:0003674		TKT_1	High	Transketolase	Aceria tosichella		Acari
EKAR_NSI_F646	CG_LA_3 pools	fat body	N/A	Larva	Y	High	Master Protein	A0A6G1SK22	ADP-ribosylation factor 1 (Fragment) OS=Aceria tosichella OX=561515 GN=ARF1_1 PE=4 SV=1	FALSE	49	3	5	0	102	11.6	4.88	20.74			other molecular function	Pf00025	[GO:0003924]; GO:0017111; GO:0016462; GO:0016818; GO:0016817; GO:0016787; GO:0003824; GO:0003674 [GO:0005525]; GO:0032561; GO:0035639; GO:0019001; GO:0032555; GO:0043168; GO:1901265; GO:0017076; GO:0032553; GO:0043167; GO:0097159; GO:1901363; GO:0000166; GO:0097367; GO:0005488; GO:0036094; GO:0003674		ARF1_1	High	ADP-ribosylation factor 1 (Fragment)	Aceria tosichella		Acari
EKAR_NSI_F646	CG_LA_3 pools	fat body	N/A	Larva	Y	High	Master Protein	A0A6G1SD96	40S ribosomal protein S18 (Fragment) OS=Aceria tosichella OX=561515 GN=RpS18_1 PE=3 SV=1	FALSE	19	4	11	0	164	18.9	10.39	33.63	protein metabolism;other metabolic processes	translational apparatus	nucleic acid binding activity;other molecular function	Pf00416	[GO:0003723]; GO:0003676; GO:0097159; GO:1901363; GO:0005488; GO:0003674 [GO:0003735]; GO:0005198; GO:0003674 [GO:0005840]; GO:0043232; GO:0043228; GO:0043229; GO:0043226; GO:0005622; GO:0110165; GO:0005575 [GO:0006412]; GO:0019538; GO:0034645; GO:0043043; GO:0010467; GO:0043170; GO:0044238; GO:1901564; GO:0009059; GO:0044249; GO:0044260; GO:0006518; GO:0043604; GO:1901566; GO:0071704; GO:0008152…		RpS18_1	High	40S ribosomal protein S18 (Fragment)	Aceria tosichella		Acari
EKAR_NSI_F646	CG_LA_3 pools	fat body	N/A	Larva	Y	High	Master Protein	A0A6G1SFZ1	26S protease regulatory subunit 8 OS=Aceria tosichella OX=561515 GN=Pros45 PE=3 SV=1	FALSE	21	5	6	1	402	45.3	8.09	17.47	protein metabolism;other metabolic processes;other biological processes	other cell component	other molecular function	Pf00004, Pf16450, Pf17862	[GO:0000502]; GO:0140535; GO:1905369; GO:0032991; GO:1905368; GO:0005575; GO:1902494 [GO:0005524]; GO:0032559; GO:0035639; GO:0030554; GO:0032555; GO:0043168; GO:1901265; GO:0017076; GO:0032553; GO:0043167; GO:0097159; GO:1901363; GO:0000166; GO:0097367; GO:0005488; GO:0036094; GO:0003674 [GO:0005737]; GO:0110165; GO:0005622; GO:0005575 [GO:0008233]; GO:0016787; GO:0140096; GO:0003824; GO:0003674…		Pros45	High	26S protease regulatory subunit 8	Aceria tosichella		Acari
EKAR_NSI_F646	CG_LA_3 pools	fat body	N/A	Larva	Y	High	Master Protein	A0A6G1S4K3	60S ribosomal protein L23a (Fragment) OS=Aceria tosichella OX=561515 GN=Rpl23a_0 PE=3 SV=1	FALSE	16	3	5	0	175	19.5	11.4	15.52	protein metabolism;other metabolic processes	translational apparatus;other cell component	other molecular function	Pf00276, Pf03939	[GO:0003735]; GO:0005198; GO:0003674 [GO:0005737]; GO:0110165; GO:0005622; GO:0005575 [GO:0005840]; GO:0043232; GO:0043228; GO:0043229; GO:0043226; GO:0005622; GO:0110165; GO:0005575 [GO:0006412]; GO:0019538; GO:0034645; GO:0043043; GO:0010467; GO:0043170; GO:0044238; GO:1901564; GO:0009059; GO:0044249; GO:0044260; GO:0006518; GO:0043604; GO:1901566; GO:0071704; GO:0008152; GO:0006807; GO:1901576…		Rpl23a_0	High	60S ribosomal protein L23a (Fragment)	Aceria tosichella		Acari
EKAR_NSI_F646	CG_LA_3 pools	fat body	N/A	Larva	Y	High	Master Protein	A0A6G1S441	40S ribosomal protein S24 OS=Aceria tosichella OX=561515 GN=RpS24_0 PE=3 SV=1	FALSE	11	1	4	0	133	15.3	11.02	13.67	protein metabolism;other metabolic processes	cytosol;translational apparatus	other molecular function	Pf01282	[GO:0003735]; GO:0005198; GO:0003674 [GO:0005829]; GO:0110165; GO:0005737; GO:0005575; GO:0005622 [GO:0005840]; GO:0043232; GO:0043228; GO:0043229; GO:0043226; GO:0005622; GO:0110165; GO:0005575 [GO:0006412]; GO:0019538; GO:0034645; GO:0043043; GO:0010467; GO:0043170; GO:0044238; GO:1901564; GO:0009059; GO:0044249; GO:0044260; GO:0006518; GO:0043604; GO:1901566; GO:0071704; GO:0008152; GO:0006807…		RpS24_0	High	40S ribosomal protein S24	Aceria tosichella		Acari
EKAR_NSI_F646	CG_LA_3 pools	fat body	N/A	Larva	Y	High	Master Protein	A0A6G1S5C5	40S ribosomal protein S23 (Fragment) OS=Aceria tosichella OX=561515 GN=RpS23_1 PE=3 SV=1	FALSE	17	2	4	0	148	16.4	10.35	15.93	protein metabolism;other metabolic processes	translational apparatus	other molecular function	Pf00164	[GO:0003735]; GO:0005198; GO:0003674 [GO:0006412]; GO:0019538; GO:0034645; GO:0043043; GO:0010467; GO:0043170; GO:0044238; GO:1901564; GO:0009059; GO:0044249; GO:0044260; GO:0006518; GO:0043604; GO:1901566; GO:0071704; GO:0008152; GO:0006807; GO:1901576; GO:0009058; GO:0044237; GO:0043603; GO:0044271; GO:0008150; GO:0009987; GO:0034641 [GO:0015935]; GO:0044391; GO:1990904; GO:0005840; GO:0032991;…		RpS23_1	High	40S ribosomal protein S23 (Fragment)	Aceria tosichella		Acari
EKAR_NSI_F646	CG_LA_3 pools	fat body	N/A	Larva	Y	High	Master Protein	A0A6G1SHA7	Vacuolar protein sorting-associated protein 4B OS=Aceria tosichella OX=561515 GN=VPS4B PE=3 SV=1	FALSE	6	2	4	1	438	48.8	7.75	10.46		other membranes;other cytoplasmic organelle	other molecular function	Pf00004, Pf04212, Pf09336	[GO:0005524]; GO:0032559; GO:0035639; GO:0030554; GO:0032555; GO:0043168; GO:1901265; GO:0017076; GO:0032553; GO:0043167; GO:0097159; GO:1901363; GO:0000166; GO:0097367; GO:0005488; GO:0036094; GO:0003674 [GO:0016887]; GO:0017111; GO:0140657; GO:0016462; GO:0003674; GO:0016818; GO:0016817; GO:0016787; GO:0003824 [GO:0031902]; GO:0010008; GO:0005770; GO:0030659; GO:0098588; GO:0005768; GO:0012506;…		VPS4B	Medium	Vacuolar protein sorting-associated protein 4B	Aceria tosichella		Acari
EKAR_NSI_F646	CG_LA_3 pools	fat body	N/A	Larva	Y	High	Master Protein	A0A6G1S9D0	ADP/ATP translocase OS=Aceria tosichella OX=561515 GN=sesB_2 PE=3 SV=1	FALSE	16	3	6	0	301	33.1	9.74	17.08	transport	other membranes;mitochondrion	transporter activity	Pf00153	[GO:0005471]; GO:0005347; GO:0015217; GO:0015301; GO:0000295; GO:0005346; GO:0008514; GO:0015867; GO:0015866; GO:0008509; GO:0022853; GO:0140323; GO:0015216; GO:0051503; GO:1901505; GO:0015711; GO:0015868; GO:0015075; GO:0098656; GO:0022804; GO:0015297; GO:0015215; GO:0015865; GO:0022857; GO:1901264; GO:0006820; GO:0071702; GO:0034220; GO:0015291; GO:0015605; GO:0015932; GO:1901679; GO:0006862; G…		sesB_2	High	ADP/ATP translocase	Aceria tosichella		Acari
EKAR_NSI_F646	CG_LA_3 pools	fat body	N/A	Larva	Y	High	Master Protein	A0A6G1SHK5	G-protein-signaling modulator 1 OS=Aceria tosichella OX=561515 GN=Gpsm1 PE=3 SV=1	FALSE	2	1	2	1	870	95.7	7.96	5.45			enzyme regulator activity	Pf02188, Pf13176, Pf13181, Pf13424	[GO:0030695]; GO:0060589; GO:0030234; GO:0098772; GO:0050790; GO:0003674; GO:0065009; GO:0065007; GO:0008150		Gpsm1	High	G-protein-signaling modulator 1	Aceria tosichella		Acari
EKAR_NSI_F646	CG_LA_3 pools	fat body	N/A	Larva	Y	High	Master Protein	A0A6G1SA13	FH1/FH2 domain-containing protein 3 OS=Aceria tosichella OX=561515 GN=FHOD3_0 PE=4 SV=1	FALSE	1	1	1	0	1538	170.3	6.89	0				Pf02181			FHOD3_0	High	FH1/FH2 domain-containing protein 3	Aceria tosichella		Acari
EKAR_NSI_F646	CG_LA_3 pools	fat body	N/A	Larva	Y	High	Master Protein	A0A6G1S616	Uncharacterized protein (Fragment) OS=Aceria tosichella OX=561515 GN=g.10374 PE=4 SV=1	FALSE	3	1	1	1	909	99.8	7.58	1.63		other membranes		Pf08205	[GO:0016021]; GO:0031224; GO:0110165; GO:0016020; GO:0005575			Medium	Uncharacterized protein (Fragment)	Aceria tosichella		Acari
EKAR_NSI_F646	CG_LA_3 pools	fat body	N/A	Larva	Y	High	Master Protein	A0A6G1SD47	Uncharacterized protein (Fragment) OS=Aceria tosichella OX=561515 GN=g.16487 PE=4 SV=1	FALSE	4	1	1	0	836	93.5	7.14	2.11								Medium	Uncharacterized protein (Fragment)	Aceria tosichella		Acari
EKAR_NSI_F646	CG_LA_3 pools	fat body	N/A	Larva	Y	Medium	Master Protein	A0A6G1SQX0	Cell division cycle and apoptosis regulator protein 1 (Fragment) OS=Aceria tosichella OX=561515 GN=ccar1_1 PE=4 SV=1	FALSE	3	1	1	1	1059	117.6	5.41	4.86	RNA metabolism OR transcription;other metabolic processes;other biological processes	other cell component		Pf14443	[GO:0006355]; GO:0010468; GO:1903506; GO:0060255; GO:2001141; GO:0019222; GO:0010556; GO:0031326; GO:0051252; GO:0050789; GO:0009889; GO:0031323; GO:0019219; GO:0065007; GO:0050794; GO:0051171; GO:0080090; GO:0008150 [GO:0008380]; GO:0006396; GO:0016070; GO:0010467; GO:0090304; GO:0043170; GO:0006139; GO:0071704; GO:0006725; GO:0034641; GO:0044238; GO:0046483; GO:1901360; GO:0008152; GO:0044237; …		ccar1_1	Medium	Cell division cycle and apoptosis regulator protein 1 (Fragment)	Aceria tosichella		Acari
EKAR_NSI_F646	CG_LA_3 pools	fat body	N/A	Larva	Y	Medium	Master Protein	A0A6G1SBV5	Vacuolar protein sorting-associated protein 13C OS=Aceria tosichella OX=561515 GN=Vps13c PE=3 SV=1	FALSE	1	1	1	1	1913	216.9	6.37	0				Pf06650, Pf12624, Pf16908, Pf16909			Vps13c	Medium	Vacuolar protein sorting-associated protein 13C	Aceria tosichella		Acari
EKAR_NSI_F640	HE_AD_1 pool	hemolymph	N/A	older_adult	Y	High	Master Protein	A0A6G1S7P9	14-3-3 protein zeta (Fragment) OS=Aceria tosichella OX=561515 GN=g.7465 PE=3 SV=1	FALSE	20	2	4	0	232	26.4	4.86	13.17								High	14-3-3 protein zeta (Fragment)	Aceria tosichella		Acari
EKAR_NSI_F640	HE_AD_1 pool	hemolymph	N/A	older_adult	Y	Medium	Master Protein	A0A6G1S9D0	ADP/ATP translocase OS=Aceria tosichella OX=561515 GN=sesB_2 PE=3 SV=1	FALSE	9	1	3	0	301	33.1	9.74	10.78								High	ADP/ATP translocase	Aceria tosichella		Acari
EKAR_NSI_F640	HE_AD_1 pool	hemolymph	N/A	older_adult	Y	Medium	Master Protein	A0A6G1SN34	U6 snRNA-associated Sm-like protein LSm4 OS=Aceria tosichella OX=561515 GN=Lsm4 PE=3 SV=1	FALSE	26	1	1	1	126	14.6	8.79	0								Medium	U6 snRNA-associated Sm-like protein LSm4	Aceria tosichella		Acari
EKAR_NSI_F637	HE_EM_2 pools	hemolymph	N/A	emerging_adult	Y	High	Master Protein	A0A6G1SMG4	14-3-3 protein epsilon (Fragment) OS=Aceria tosichella OX=561515 GN=YWHAE PE=3 SV=1	FALSE	8	1	5	1	383	44.2	6.37	10.22								High	14-3-3 protein epsilon (Fragment)	Aceria tosichella		Acari
EKAR_NSI_F637	HE_EM_2 pools	hemolymph	N/A	emerging_adult	Y	High	Master Protein	A0A6G1SE65	26S proteasome non-ATPase regulatory subunit 1 OS=Aceria tosichella OX=561515 GN=Rpn2 PE=3 SV=1	FALSE	1	1	1	0	1072	118.5	5.82	3.98								High	26S proteasome non-ATPase regulatory subunit 1	Aceria tosichella		Acari
EKAR_NSI_F637	HE_EM_2 pools	hemolymph	N/A	emerging_adult	Y	High	Master Protein	A0A6G1SH96	40S ribosomal protein S8 OS=Aceria tosichella OX=561515 GN=rps8 PE=3 SV=1	FALSE	13	3	6	0	207	23.5	11.06	23.62								High	40S ribosomal protein S8	Aceria tosichella		Acari
EKAR_NSI_F637	HE_EM_2 pools	hemolymph	N/A	emerging_adult	Y	High	Master Protein	A0A6G1SJA4	60S ribosomal protein L17 OS=Aceria tosichella OX=561515 GN=RpL17_0 PE=3 SV=1	FALSE	9	3	7	0	185	21.4	10.23	20.19								High	60S ribosomal protein L17	Aceria tosichella		Acari
EKAR_NSI_F637	HE_EM_2 pools	hemolymph	N/A	emerging_adult	Y	High	Master Protein	A0A6G1SBC8	60S ribosomal protein L26 OS=Aceria tosichella OX=561515 GN=Rpl26 PE=3 SV=1	FALSE	15	3	4	0	149	17	11.22	9.47								High	60S ribosomal protein L26	Aceria tosichella		Acari
EKAR_NSI_F637	HE_EM_2 pools	hemolymph	N/A	emerging_adult	Y	High	Master Protein	A0A6G1SM15	60S ribosomal protein L31 OS=Aceria tosichella OX=561515 GN=rpl31_0 PE=3 SV=1	FALSE	6	1	1	1	126	14.8	10.35	2.32								High	60S ribosomal protein L31	Aceria tosichella		Acari
EKAR_NSI_F637	HE_EM_2 pools	hemolymph	N/A	emerging_adult	Y	High	Master Protein	A0A6G1S6Y9	AP complex subunit beta OS=Aceria tosichella OX=561515 GN=Ap2b1 PE=3 SV=1	FALSE	5	2	2	1	642	72.2	5.17	6.69								High	AP complex subunit beta	Aceria tosichella		Acari
EKAR_NSI_F637	HE_EM_2 pools	hemolymph	N/A	emerging_adult	Y	High	Master Protein	A0A6G1SPT4	ATP-citrate synthase OS=Aceria tosichella OX=561515 GN=ACLY_1 PE=3 SV=1	FALSE	4	4	5	0	1118	122.9	7.64	11.8								High	ATP-citrate synthase	Aceria tosichella		Acari
EKAR_NSI_F637	HE_EM_2 pools	hemolymph	N/A	emerging_adult	Y	High	Master Protein	A0A6G1SLQ0	Ejaculatory bulb-specific protein 3 (Fragment) OS=Aceria tosichella OX=561515 GN=PebIII_0 PE=4 SV=1	FALSE	5	1	2	0	134	15.2	8.5	3.78								High	Ejaculatory bulb-specific protein 3 (Fragment)	Aceria tosichella		Acari
EKAR_NSI_F637	HE_EM_2 pools	hemolymph	N/A	emerging_adult	Y	High	Master Protein	A0A6G1S9H1	Elongation factor 1-alpha (Fragment) OS=Aceria tosichella OX=561515 GN=EF1A_1 PE=4 SV=1	FALSE	41	4	15	1	201	21.7	8.44	53.83								High	Elongation factor 1-alpha (Fragment)	Aceria tosichella		Acari
EKAR_NSI_F637	HE_EM_2 pools	hemolymph	N/A	emerging_adult	Y	High	Master Protein	A0A6G1SD98	Elongation factor 2 OS=Aceria tosichella OX=561515 GN=Ef2b_1 PE=3 SV=1	FALSE	30	19	58	0	844	94.6	6.43	190.93								Not Found	Elongation factor 2	Aceria tosichella		Acari
EKAR_NSI_F637	HE_EM_2 pools	hemolymph	N/A	emerging_adult	Y	High	Master Protein	A0A6G1SLI3	Ferritin OS=Aceria tosichella OX=561515 GN=FERH_2 PE=3 SV=1	FALSE	4	1	1	0	217	24.4	5.38	1.96								Medium	Ferritin	Aceria tosichella		Acari
EKAR_NSI_F637	HE_EM_2 pools	hemolymph	N/A	emerging_adult	Y	High	Master Protein	A0A6G1SLF8	Heat shock protein, mitochondrial OS=Aceria tosichella OX=561515 GN=Hsp60 PE=3 SV=1	FALSE	5	2	3	1	580	61.9	6.07	8.34								High	Heat shock protein, mitochondrial	Aceria tosichella		Acari
EKAR_NSI_F637	HE_EM_2 pools	hemolymph	N/A	emerging_adult	Y	High	Master Protein	A0A6G1SE41	Histone H3.3 (Fragment) OS=Aceria tosichella OX=561515 GN=g.14388 PE=3 SV=1	FALSE	27	3	4	0	181	20.5	10.78	13.58								High	Histone H3.3 (Fragment)	Aceria tosichella		Acari
EKAR_NSI_F637	HE_EM_2 pools	hemolymph	N/A	emerging_adult	Y	High	Master Protein	A0A6G1SPK3	Myosin heavy chain, muscle (Fragment) OS=Aceria tosichella OX=561515 GN=Mhc_7 PE=4 SV=1	FALSE	15	6	11	0	602	69	5.26	43.66								High	Myosin heavy chain, muscle (Fragment)	Aceria tosichella		Acari
EKAR_NSI_F637	HE_EM_2 pools	hemolymph	N/A	emerging_adult	Y	High	Master Protein	A0A6G1S6V3	Myosin heavy chain, muscle OS=Aceria tosichella OX=561515 GN=Mhc_5 PE=3 SV=1	FALSE	2	3	6	0	1954	225	6.11	19.2								High	Myosin heavy chain, muscle	Aceria tosichella		Acari
EKAR_NSI_F637	HE_EM_2 pools	hemolymph	N/A	emerging_adult	Y	High	Master Protein	A0A6G1SN66	Ras-related protein O-RAL OS=Aceria tosichella OX=561515 GN=RAL_0 PE=4 SV=1	FALSE	3	1	1	1	336	37.9	6.58	2.85								High	Ras-related protein O-RAL	Aceria tosichella		Acari
EKAR_NSI_F637	HE_EM_2 pools	hemolymph	N/A	emerging_adult	Y	High	Master Protein	A0A6G1SNM3	Sorting nexin-12 OS=Aceria tosichella OX=561515 GN=SNX12 PE=4 SV=1	FALSE	5	1	1	0	166	19.3	9.23	2.28								High	Sorting nexin-12	Aceria tosichella		Acari
EKAR_NSI_F637	HE_EM_2 pools	hemolymph	N/A	emerging_adult	Y	High	Master Protein	A0A6G1S9I8	Transcription factor BTF3 (Fragment) OS=Aceria tosichella OX=561515 GN=icd-1_0 PE=3 SV=1	FALSE	18	1	2	1	164	17.8	9	14.44								High	Transcription factor BTF3 (Fragment)	Aceria tosichella		Acari
EKAR_NSI_F637	HE_EM_2 pools	hemolymph	N/A	emerging_adult	Y	High	Master Protein	A0A6G1SCH8	Transketolase OS=Aceria tosichella OX=561515 GN=TKT_1 PE=4 SV=1	FALSE	6	2	5	1	619	67.2	6.95	23.44								High	Transketolase	Aceria tosichella		Acari
EKAR_NSI_F634	HE_NY_2 pools	hemolymph	N/A	Pupa	Y	High	Master Protein	A0A6G1SLF8	Heat shock protein, mitochondrial OS=Aceria tosichella OX=561515 GN=Hsp60 PE=3 SV=1	FALSE	11	6	27	1	580	61.9	6.07	112.55	other biological processes		other molecular function	Pf00118	[GO:0005524]; GO:0032559; GO:0035639; GO:0030554; GO:0032555; GO:0043168; GO:1901265; GO:0017076; GO:0032553; GO:0043167; GO:0097159; GO:1901363; GO:0000166; GO:0097367; GO:0005488; GO:0036094; GO:0003674 [GO:0016887]; GO:0017111; GO:0140657; GO:0016462; GO:0003674; GO:0016818; GO:0016817; GO:0016787; GO:0003824 [GO:0042026]; GO:0006457; GO:0009987; GO:0008150		Hsp60	High	Heat shock protein, mitochondrial	Aceria tosichella		Acari
EKAR_NSI_F634	HE_NY_2 pools	hemolymph	N/A	Pupa	Y	High	Master Protein	A0A6G1SE98	Elongation factor 1-alpha 2 (Fragment) OS=Aceria tosichella OX=561515 GN=g.18151 PE=4 SV=1	FALSE	18	5	21	0	296	32.5	8.63	76.6	protein metabolism;other metabolic processes		nucleic acid binding activity;other molecular function	Pf00009	[GO:0003746]; GO:0008135; GO:0006414; GO:0090079; GO:0006412; GO:0034645; GO:0003676; GO:0045182; GO:0019538; GO:0043043; GO:0010467; GO:0009059; GO:0044249; GO:0044260; GO:0097159; GO:1901363; GO:0003674; GO:0006417; GO:0043170; GO:0044238; GO:1901564; GO:0006518; GO:0043604; GO:1901566; GO:1901576; GO:0009058; GO:0044237; GO:0005488; GO:0010608; GO:0034248; GO:0051246; GO:2000112; GO:0071704; G…			High	Elongation factor 1-alpha 2 (Fragment)	Aceria tosichella		Acari
EKAR_NSI_F634	HE_NY_2 pools	hemolymph	N/A	Pupa	Y	High	Master Protein	A0A6G1SPT4	ATP-citrate synthase OS=Aceria tosichella OX=561515 GN=ACLY_1 PE=3 SV=1	FALSE	4	4	8	0	1118	122.9	7.64	31.62	other metabolic processes	cytosol	other molecular function	Pf00285, Pf00549, Pf02629, Pf08442, Pf16114	[GO:0003878]; GO:0046912; GO:0016746; GO:0016740; GO:0003824; GO:0003674 [GO:0005524]; GO:0032559; GO:0035639; GO:0030554; GO:0032555; GO:0043168; GO:1901265; GO:0017076; GO:0032553; GO:0043167; GO:0097159; GO:1901363; GO:0000166; GO:0097367; GO:0005488; GO:0036094; GO:0003674 [GO:0005829]; GO:0110165; GO:0005737; GO:0005575; GO:0005622 [GO:0006085]; GO:0006084; GO:0071616; GO:0006637; GO:0009152…		ACLY_1	High	ATP-citrate synthase	Aceria tosichella		Acari
EKAR_NSI_F634	HE_NY_2 pools	hemolymph	N/A	Pupa	Y	High	Master Protein	A0A6G1SK22	ADP-ribosylation factor 1 (Fragment) OS=Aceria tosichella OX=561515 GN=ARF1_1 PE=4 SV=1	FALSE	39	2	3	0	102	11.6	4.88	21.18			other molecular function	Pf00025	[GO:0003924]; GO:0017111; GO:0016462; GO:0016818; GO:0016817; GO:0016787; GO:0003824; GO:0003674 [GO:0005525]; GO:0032561; GO:0035639; GO:0019001; GO:0032555; GO:0043168; GO:1901265; GO:0017076; GO:0032553; GO:0043167; GO:0097159; GO:1901363; GO:0000166; GO:0097367; GO:0005488; GO:0036094; GO:0003674		ARF1_1	High	ADP-ribosylation factor 1 (Fragment)	Aceria tosichella		Acari
EKAR_NSI_F634	HE_NY_2 pools	hemolymph	N/A	Pupa	Y	High	Master Protein	A0A6G1S441	40S ribosomal protein S24 OS=Aceria tosichella OX=561515 GN=RpS24_0 PE=3 SV=1	FALSE	11	1	4	0	133	15.3	11.02	14.84	protein metabolism;other metabolic processes	cytosol;translational apparatus	other molecular function	Pf01282	[GO:0003735]; GO:0005198; GO:0003674 [GO:0005829]; GO:0110165; GO:0005737; GO:0005575; GO:0005622 [GO:0005840]; GO:0043232; GO:0043228; GO:0043229; GO:0043226; GO:0005622; GO:0110165; GO:0005575 [GO:0006412]; GO:0019538; GO:0034645; GO:0043043; GO:0010467; GO:0043170; GO:0044238; GO:1901564; GO:0009059; GO:0044249; GO:0044260; GO:0006518; GO:0043604; GO:1901566; GO:0071704; GO:0008152; GO:0006807…		RpS24_0	High	40S ribosomal protein S24	Aceria tosichella		Acari
EKAR_NSI_F634	HE_NY_2 pools	hemolymph	N/A	Pupa	Y	High	Master Protein	A0A6G1SP13	60S ribosomal protein L9 OS=Aceria tosichella OX=561515 GN=RpL9_1 PE=3 SV=1	FALSE	11	2	4	0	189	21.5	9.91	12.42	protein metabolism;other metabolic processes	translational apparatus	nucleic acid binding activity;other molecular function	Pf00347	[GO:0003735]; GO:0005198; GO:0003674 [GO:0005840]; GO:0043232; GO:0043228; GO:0043229; GO:0043226; GO:0005622; GO:0110165; GO:0005575 [GO:0006412]; GO:0019538; GO:0034645; GO:0043043; GO:0010467; GO:0043170; GO:0044238; GO:1901564; GO:0009059; GO:0044249; GO:0044260; GO:0006518; GO:0043604; GO:1901566; GO:0071704; GO:0008152; GO:0006807; GO:1901576; GO:0009058; GO:0044237; GO:0043603; GO:0044271;…		RpL9_1	High	60S ribosomal protein L9	Aceria tosichella		Acari
EKAR_NSI_F634	HE_NY_2 pools	hemolymph	N/A	Pupa	Y	High	Master Protein	A0A6G1SD96	40S ribosomal protein S18 (Fragment) OS=Aceria tosichella OX=561515 GN=RpS18_1 PE=3 SV=1	FALSE	12	3	7	0	164	18.9	10.39	19.17	protein metabolism;other metabolic processes	translational apparatus	nucleic acid binding activity;other molecular function	Pf00416	[GO:0003723]; GO:0003676; GO:0097159; GO:1901363; GO:0005488; GO:0003674 [GO:0003735]; GO:0005198; GO:0003674 [GO:0005840]; GO:0043232; GO:0043228; GO:0043229; GO:0043226; GO:0005622; GO:0110165; GO:0005575 [GO:0006412]; GO:0019538; GO:0034645; GO:0043043; GO:0010467; GO:0043170; GO:0044238; GO:1901564; GO:0009059; GO:0044249; GO:0044260; GO:0006518; GO:0043604; GO:1901566; GO:0071704; GO:0008152…		RpS18_1	High	40S ribosomal protein S18 (Fragment)	Aceria tosichella		Acari
EKAR_NSI_F634	HE_NY_2 pools	hemolymph	N/A	Pupa	Y	High	Master Protein	A0A6G1S4X3	Polyadenylate-binding protein OS=Aceria tosichella OX=561515 GN=PABPC1_2 PE=3 SV=1	FALSE	2	1	1	0	644	71.7	9.41	4.64		other cell component	nucleic acid binding activity	Pf00076, Pf00658	[GO:0003723]; GO:0003676; GO:0097159; GO:1901363; GO:0005488; GO:0003674 [GO:0005737]; GO:0110165; GO:0005622; GO:0005575		PABPC1_2	High	Polyadenylate-binding protein	Aceria tosichella		Acari
EKAR_NSI_F634	HE_NY_2 pools	hemolymph	N/A	Pupa	Y	High	Master Protein	A0A6G1SCH8	Transketolase OS=Aceria tosichella OX=561515 GN=TKT_1 PE=4 SV=1	FALSE	4	1	1	1	619	67.2	6.95	4.56			other molecular function	Pf00456, Pf02779, Pf02780	[GO:0016740]; GO:0003824; GO:0003674 [GO:0046872]; GO:0043169; GO:0043167; GO:0005488; GO:0003674		TKT_1	High	Transketolase	Aceria tosichella		Acari
EKAR_NSI_F634	HE_NY_2 pools	hemolymph	N/A	Pupa	Y	High	Master Protein	A0A6G1SGT1	60S ribosomal protein L26 OS=Aceria tosichella OX=561515 GN=RPL26_2 PE=3 SV=1	FALSE	10	1	2	0	147	17	10.54	6.83	protein metabolism;other metabolic processes	cytosol;translational apparatus	nucleic acid binding activity;other molecular function	Pf00467, Pf16906	[GO:0003723]; GO:0003676; GO:0097159; GO:1901363; GO:0005488; GO:0003674 [GO:0003735]; GO:0005198; GO:0003674 [GO:0005829]; GO:0110165; GO:0005737; GO:0005575; GO:0005622 [GO:0006412]; GO:0019538; GO:0034645; GO:0043043; GO:0010467; GO:0043170; GO:0044238; GO:1901564; GO:0009059; GO:0044249; GO:0044260; GO:0006518; GO:0043604; GO:1901566; GO:0071704; GO:0008152; GO:0006807; GO:1901576; GO:0009058…		RPL26_2	High	60S ribosomal protein L26	Aceria tosichella		Acari
EKAR_NSI_F634	HE_NY_2 pools	hemolymph	N/A	Pupa	Y	High	Master Protein	A0A6G1S5C5	40S ribosomal protein S23 (Fragment) OS=Aceria tosichella OX=561515 GN=RpS23_1 PE=3 SV=1	FALSE	9	1	1	0	148	16.4	10.35	4.15	protein metabolism;other metabolic processes	translational apparatus	other molecular function	Pf00164	[GO:0003735]; GO:0005198; GO:0003674 [GO:0006412]; GO:0019538; GO:0034645; GO:0043043; GO:0010467; GO:0043170; GO:0044238; GO:1901564; GO:0009059; GO:0044249; GO:0044260; GO:0006518; GO:0043604; GO:1901566; GO:0071704; GO:0008152; GO:0006807; GO:1901576; GO:0009058; GO:0044237; GO:0043603; GO:0044271; GO:0008150; GO:0009987; GO:0034641 [GO:0015935]; GO:0044391; GO:1990904; GO:0005840; GO:0032991;…		RpS23_1	High	40S ribosomal protein S23 (Fragment)	Aceria tosichella		Acari
EKAR_NSI_F634	HE_NY_2 pools	hemolymph	N/A	Pupa	Y	High	Master Protein	A0A6G1SJZ1	40S ribosomal protein S16 (Fragment) OS=Aceria tosichella OX=561515 GN=RpS16_2 PE=3 SV=1	FALSE	6	1	1	0	162	18.4	9.99	2.45	protein metabolism;other metabolic processes	translational apparatus;other cell component	other molecular function	Pf00380	[GO:0003735]; GO:0005198; GO:0003674 [GO:0005737]; GO:0110165; GO:0005622; GO:0005575 [GO:0005840]; GO:0043232; GO:0043228; GO:0043229; GO:0043226; GO:0005622; GO:0110165; GO:0005575 [GO:0006412]; GO:0019538; GO:0034645; GO:0043043; GO:0010467; GO:0043170; GO:0044238; GO:1901564; GO:0009059; GO:0044249; GO:0044260; GO:0006518; GO:0043604; GO:1901566; GO:0071704; GO:0008152; GO:0006807; GO:1901576…		RpS16_2	High	40S ribosomal protein S16 (Fragment)	Aceria tosichella		Acari
EKAR_NSI_F634	HE_NY_2 pools	hemolymph	N/A	Pupa	Y	High	Master Protein	A0A6G1SHK5	G-protein-signaling modulator 1 OS=Aceria tosichella OX=561515 GN=Gpsm1 PE=3 SV=1	FALSE	2	1	2	1	870	95.7	7.96	5.49			enzyme regulator activity	Pf02188, Pf13176, Pf13181, Pf13424	[GO:0030695]; GO:0060589; GO:0030234; GO:0098772; GO:0050790; GO:0003674; GO:0065009; GO:0065007; GO:0008150		Gpsm1	High	G-protein-signaling modulator 1	Aceria tosichella		Acari
EKAR_NSI_F631	HE_LA_3 pools	hemolymph	N/A	Larva	Y	High	Master Protein	A0A6G1SLF8	Heat shock protein, mitochondrial OS=Aceria tosichella OX=561515 GN=Hsp60 PE=3 SV=1	FALSE	9	4	16	1	580	61.9	6.07	64.86	other biological processes		other molecular function	Pf00118	[GO:0005524]; GO:0032559; GO:0035639; GO:0030554; GO:0032555; GO:0043168; GO:1901265; GO:0017076; GO:0032553; GO:0043167; GO:0097159; GO:1901363; GO:0000166; GO:0097367; GO:0005488; GO:0036094; GO:0003674 [GO:0016887]; GO:0017111; GO:0140657; GO:0016462; GO:0003674; GO:0016818; GO:0016817; GO:0016787; GO:0003824 [GO:0042026]; GO:0006457; GO:0009987; GO:0008150		Hsp60	High	Heat shock protein, mitochondrial	Aceria tosichella		Acari
EKAR_NSI_F631	HE_LA_3 pools	hemolymph	N/A	Larva	Y	High	Master Protein	A0A6G1SE98	Elongation factor 1-alpha 2 (Fragment) OS=Aceria tosichella OX=561515 GN=g.18151 PE=4 SV=1	FALSE	18	5	19	0	296	32.5	8.63	71.06	protein metabolism;other metabolic processes		nucleic acid binding activity;other molecular function	Pf00009	[GO:0003746]; GO:0008135; GO:0006414; GO:0090079; GO:0006412; GO:0034645; GO:0003676; GO:0045182; GO:0019538; GO:0043043; GO:0010467; GO:0009059; GO:0044249; GO:0044260; GO:0097159; GO:1901363; GO:0003674; GO:0006417; GO:0043170; GO:0044238; GO:1901564; GO:0006518; GO:0043604; GO:1901566; GO:1901576; GO:0009058; GO:0044237; GO:0005488; GO:0010608; GO:0034248; GO:0051246; GO:2000112; GO:0071704; G…			High	Elongation factor 1-alpha 2 (Fragment)	Aceria tosichella		Acari
EKAR_NSI_F631	HE_LA_3 pools	hemolymph	N/A	Larva	Y	High	Master Protein	A0A6G1SPT4	ATP-citrate synthase OS=Aceria tosichella OX=561515 GN=ACLY_1 PE=3 SV=1	FALSE	5	4	9	0	1118	122.9	7.64	32.51	other metabolic processes	cytosol	other molecular function	Pf00285, Pf00549, Pf02629, Pf08442, Pf16114	[GO:0003878]; GO:0046912; GO:0016746; GO:0016740; GO:0003824; GO:0003674 [GO:0005524]; GO:0032559; GO:0035639; GO:0030554; GO:0032555; GO:0043168; GO:1901265; GO:0017076; GO:0032553; GO:0043167; GO:0097159; GO:1901363; GO:0000166; GO:0097367; GO:0005488; GO:0036094; GO:0003674 [GO:0005829]; GO:0110165; GO:0005737; GO:0005575; GO:0005622 [GO:0006085]; GO:0006084; GO:0071616; GO:0006637; GO:0009152…		ACLY_1	High	ATP-citrate synthase	Aceria tosichella		Acari
EKAR_NSI_F631	HE_LA_3 pools	hemolymph	N/A	Larva	Y	High	Master Protein	A0A6G1SGT1	60S ribosomal protein L26 OS=Aceria tosichella OX=561515 GN=RPL26_2 PE=3 SV=1	FALSE	7	3	7	0	147	17	10.54	19.55	protein metabolism;other metabolic processes	cytosol;translational apparatus	nucleic acid binding activity;other molecular function	Pf00467, Pf16906	[GO:0003723]; GO:0003676; GO:0097159; GO:1901363; GO:0005488; GO:0003674 [GO:0003735]; GO:0005198; GO:0003674 [GO:0005829]; GO:0110165; GO:0005737; GO:0005575; GO:0005622 [GO:0006412]; GO:0019538; GO:0034645; GO:0043043; GO:0010467; GO:0043170; GO:0044238; GO:1901564; GO:0009059; GO:0044249; GO:0044260; GO:0006518; GO:0043604; GO:1901566; GO:0071704; GO:0008152; GO:0006807; GO:1901576; GO:0009058…		RPL26_2	High	60S ribosomal protein L26	Aceria tosichella		Acari
EKAR_NSI_F631	HE_LA_3 pools	hemolymph	N/A	Larva	Y	High	Master Protein	A0A6G1S441	40S ribosomal protein S24 OS=Aceria tosichella OX=561515 GN=RpS24_0 PE=3 SV=1	FALSE	11	1	3	0	133	15.3	11.02	9.91	protein metabolism;other metabolic processes	cytosol;translational apparatus	other molecular function	Pf01282	[GO:0003735]; GO:0005198; GO:0003674 [GO:0005829]; GO:0110165; GO:0005737; GO:0005575; GO:0005622 [GO:0005840]; GO:0043232; GO:0043228; GO:0043229; GO:0043226; GO:0005622; GO:0110165; GO:0005575 [GO:0006412]; GO:0019538; GO:0034645; GO:0043043; GO:0010467; GO:0043170; GO:0044238; GO:1901564; GO:0009059; GO:0044249; GO:0044260; GO:0006518; GO:0043604; GO:1901566; GO:0071704; GO:0008152; GO:0006807…		RpS24_0	High	40S ribosomal protein S24	Aceria tosichella		Acari
EKAR_NSI_F631	HE_LA_3 pools	hemolymph	N/A	Larva	Y	High	Master Protein	A0A6G1S5B4	Protein transport protein Sec61 subunit alpha-like 2 (Fragment) OS=Aceria tosichella OX=561515 GN=sec61al2 PE=3 SV=1	FALSE	16	1	1	0	110	12	8	4.36	transport	other membranes		Pf00344	[GO:0015031]; GO:0045184; GO:0071702; GO:0071705; GO:0008104; GO:0051234; GO:0006810; GO:0070727; GO:0051179; GO:0033036; GO:0051641; GO:0008150; GO:0009987 [GO:0016021]; GO:0031224; GO:0110165; GO:0016020; GO:0005575		sec61al2	High	Protein transport protein Sec61 subunit alpha-like 2 (Fragment)	Aceria tosichella		Acari
EKAR_NSI_F631	HE_LA_3 pools	hemolymph	N/A	Larva	Y	High	Master Protein	A0A6G1S5C5	40S ribosomal protein S23 (Fragment) OS=Aceria tosichella OX=561515 GN=RpS23_1 PE=3 SV=1	FALSE	9	1	1	0	148	16.4	10.35	2.8	protein metabolism;other metabolic processes	translational apparatus	other molecular function	Pf00164	[GO:0003735]; GO:0005198; GO:0003674 [GO:0006412]; GO:0019538; GO:0034645; GO:0043043; GO:0010467; GO:0043170; GO:0044238; GO:1901564; GO:0009059; GO:0044249; GO:0044260; GO:0006518; GO:0043604; GO:1901566; GO:0071704; GO:0008152; GO:0006807; GO:1901576; GO:0009058; GO:0044237; GO:0043603; GO:0044271; GO:0008150; GO:0009987; GO:0034641 [GO:0015935]; GO:0044391; GO:1990904; GO:0005840; GO:0032991;…		RpS23_1	High	40S ribosomal protein S23 (Fragment)	Aceria tosichella		Acari
EKAR_NSI_F631	HE_LA_3 pools	hemolymph	N/A	Larva	Y	High	Master Protein	A0A6G1SJZ1	40S ribosomal protein S16 (Fragment) OS=Aceria tosichella OX=561515 GN=RpS16_2 PE=3 SV=1	FALSE	6	1	2	0	162	18.4	9.99	4.47	protein metabolism;other metabolic processes	translational apparatus;other cell component	other molecular function	Pf00380	[GO:0003735]; GO:0005198; GO:0003674 [GO:0005737]; GO:0110165; GO:0005622; GO:0005575 [GO:0005840]; GO:0043232; GO:0043228; GO:0043229; GO:0043226; GO:0005622; GO:0110165; GO:0005575 [GO:0006412]; GO:0019538; GO:0034645; GO:0043043; GO:0010467; GO:0043170; GO:0044238; GO:1901564; GO:0009059; GO:0044249; GO:0044260; GO:0006518; GO:0043604; GO:1901566; GO:0071704; GO:0008152; GO:0006807; GO:1901576…		RpS16_2	High	40S ribosomal protein S16 (Fragment)	Aceria tosichella		Acari
EKAR_NSI_F631	HE_LA_3 pools	hemolymph	N/A	Larva	Y	High	Master Protein	A0A6G1SD96	40S ribosomal protein S18 (Fragment) OS=Aceria tosichella OX=561515 GN=RpS18_1 PE=3 SV=1	FALSE	7	2	4	0	164	18.9	10.39	11.61	protein metabolism;other metabolic processes	translational apparatus	nucleic acid binding activity;other molecular function	Pf00416	[GO:0003723]; GO:0003676; GO:0097159; GO:1901363; GO:0005488; GO:0003674 [GO:0003735]; GO:0005198; GO:0003674 [GO:0005840]; GO:0043232; GO:0043228; GO:0043229; GO:0043226; GO:0005622; GO:0110165; GO:0005575 [GO:0006412]; GO:0019538; GO:0034645; GO:0043043; GO:0010467; GO:0043170; GO:0044238; GO:1901564; GO:0009059; GO:0044249; GO:0044260; GO:0006518; GO:0043604; GO:1901566; GO:0071704; GO:0008152…		RpS18_1	High	40S ribosomal protein S18 (Fragment)	Aceria tosichella		Acari
EKAR_NSI_F631	HE_LA_3 pools	hemolymph	N/A	Larva	Y	High	Master Protein	A0A6G1SDG5	40S ribosomal protein S17 (Fragment) OS=Aceria tosichella OX=561515 GN=RpS17_0 PE=3 SV=1	FALSE	7	1	1	0	145	17	9.61	2.62	protein metabolism;other metabolic processes	translational apparatus	other molecular function	Pf00833	[GO:0003735]; GO:0005198; GO:0003674 [GO:0005840]; GO:0043232; GO:0043228; GO:0043229; GO:0043226; GO:0005622; GO:0110165; GO:0005575 [GO:0006412]; GO:0019538; GO:0034645; GO:0043043; GO:0010467; GO:0043170; GO:0044238; GO:1901564; GO:0009059; GO:0044249; GO:0044260; GO:0006518; GO:0043604; GO:1901566; GO:0071704; GO:0008152; GO:0006807; GO:1901576; GO:0009058; GO:0044237; GO:0043603; GO:0044271;…		RpS17_0	High	40S ribosomal protein S17 (Fragment)	Aceria tosichella		Acari
EKAR_NSI_F631	HE_LA_3 pools	hemolymph	N/A	Larva	Y	High	Master Protein	A0A6G1S9D0	ADP/ATP translocase OS=Aceria tosichella OX=561515 GN=sesB_2 PE=3 SV=1	FALSE	9	1	4	0	301	33.1	9.74	15.19	transport	other membranes;mitochondrion	transporter activity	Pf00153	[GO:0005471]; GO:0005347; GO:0015217; GO:0015301; GO:0000295; GO:0005346; GO:0008514; GO:0015867; GO:0015866; GO:0008509; GO:0022853; GO:0140323; GO:0015216; GO:0051503; GO:1901505; GO:0015711; GO:0015868; GO:0015075; GO:0098656; GO:0022804; GO:0015297; GO:0015215; GO:0015865; GO:0022857; GO:1901264; GO:0006820; GO:0071702; GO:0034220; GO:0015291; GO:0015605; GO:0015932; GO:1901679; GO:0006862; G…		sesB_2	High	ADP/ATP translocase	Aceria tosichella		Acari
EKAR_NSI_F631	HE_LA_3 pools	hemolymph	N/A	Larva	Y	High	Master Protein	A0A6G1S5P5	2-phospho-D-glycerate hydro-lyase OS=Aceria tosichella OX=561515 GN=Eno_0 PE=3 SV=1	FALSE	6	1	1	0	366	39.7	6.02	2.05	other metabolic processes	cytosol	other molecular function	Pf00113, Pf03952	[GO:0000015]; GO:1902494; GO:0005829; GO:0032991; GO:0110165; GO:0005737; GO:0005575; GO:0005622 [GO:0000287]; GO:0046872; GO:0043169; GO:0043167; GO:0005488; GO:0003674 [GO:0004634]; GO:0016836; GO:0016835; GO:0016829; GO:0003824; GO:0003674 [GO:0006096]; GO:0006090; GO:0006757; GO:0016052; GO:0032787; GO:0006091; GO:0006165; GO:0046031; GO:0046034; GO:0005975; GO:1901575; GO:0019752; GO:0044237…		Eno_0	High	2-phospho-D-glycerate hydro-lyase	Aceria tosichella		Acari
EKAR_NSI_F631	HE_LA_3 pools	hemolymph	N/A	Larva	Y	High	Master Protein	A0A6G1SND2	Uncharacterized protein (Fragment) OS=Aceria tosichella OX=561515 GN=g.8165 PE=4 SV=1	FALSE	1	1	3	1	1180	127.4	8.65	6.34								High	Uncharacterized protein (Fragment)	Aceria tosichella		Acari
EKAR_NSI_F631	HE_LA_3 pools	hemolymph	N/A	Larva	Y	High	Master Protein	A0A6G1SHK5	G-protein-signaling modulator 1 OS=Aceria tosichella OX=561515 GN=Gpsm1 PE=3 SV=1	FALSE	2	1	2	1	870	95.7	7.96	6.66			enzyme regulator activity	Pf02188, Pf13176, Pf13181, Pf13424	[GO:0030695]; GO:0060589; GO:0030234; GO:0098772; GO:0050790; GO:0003674; GO:0065009; GO:0065007; GO:0008150		Gpsm1	High	G-protein-signaling modulator 1	Aceria tosichella		Acari
ASVO_NSI_F465	PBB_TDVD_6	gut	PBS	PBS	N	High	Master Protein	A0A6G1SFZ1	26S protease regulatory subunit 8 OS=Aceria tosichella OX=561515 GN=Pros45 PE=3 SV=1	FALSE	5	1	2	0	402	45.3	8.09	5.1								High	26S protease regulatory subunit 8	Aceria tosichella		Acari
ASVO_NSI_F465	PBB_TDVD_6	gut	PBS	PBS	N	High	Master Protein	A0A6G1SAG1	40S ribosomal protein S5 OS=Aceria tosichella OX=561515 GN=RPS5_4 PE=3 SV=1	FALSE	14	3	6	0	212	23.8	9.8	11.81								High	40S ribosomal protein S5	Aceria tosichella		Acari
ASVO_NSI_F465	PBB_TDVD_6	gut	PBS	PBS	N	High	Master Protein	A0A6G1SBD8	60S ribosomal protein L23 (Fragment) OS=Aceria tosichella OX=561515 GN=rpl-23 PE=3 SV=1	FALSE	16	1	3	0	123	13.2	11.08	5.07								High	60S ribosomal protein L23 (Fragment)	Aceria tosichella		Acari
ASVO_NSI_F465	PBB_TDVD_6	gut	PBS	PBS	N	High	Master Protein	A0A6G1S691	Catalase (Fragment) OS=Aceria tosichella OX=561515 GN=CAT_1 PE=4 SV=1	FALSE	10	1	1	0	298	33.9	9.31	0								High	Catalase (Fragment)	Aceria tosichella		Acari
ASVO_NSI_F465	PBB_TDVD_6	gut	PBS	PBS	N	High	Master Protein	A0A6G1SID5	Glyceraldehyde-3-phosphate dehydrogenase OS=Aceria tosichella OX=561515 GN=gapdhs PE=3 SV=1	FALSE	7	2	4	1	336	36.1	7.49	3.87								High	Glyceraldehyde-3-phosphate dehydrogenase	Aceria tosichella		Acari
ASVO_NSI_F465	PBB_TDVD_6	gut	PBS	PBS	N	High	Master Protein	A0A6G1SLF8	Heat shock protein, mitochondrial OS=Aceria tosichella OX=561515 GN=Hsp60 PE=3 SV=1	FALSE	3	1	1	1	580	61.9	6.07	2.34								High	Heat shock protein, mitochondrial	Aceria tosichella		Acari
ASVO_NSI_F465	PBB_TDVD_6	gut	PBS	PBS	N	High	Master Protein	A0A6G1SE41	Histone H3.3 (Fragment) OS=Aceria tosichella OX=561515 GN=g.14388 PE=3 SV=1	FALSE	18	1	6	0	181	20.5	10.78	5.28								High	Histone H3.3 (Fragment)	Aceria tosichella		Acari
ASVO_NSI_F465	PBB_TDVD_6	gut	PBS	PBS	N	Medium	Master Protein	A0A6G1S9C5	Tetraspanin-11 (Fragment) OS=Aceria tosichella OX=561515 GN=Tspan11_0 PE=3 SV=1	FALSE	7	1	1	1	189	20	8.62	0								Medium	Tetraspanin-11 (Fragment)	Aceria tosichella		Acari
ASVO_NSI_F465	PBB_TDVD_6	gut	PBS	PBS	N	High	Master Protein	A0A6G1SLF9	V-type proton ATPase subunit B OS=Aceria tosichella OX=561515 GN=VHA55_1 PE=3 SV=1	FALSE	3	1	1	1	711	79.5	5.54	0								High	V-type proton ATPase subunit B	Aceria tosichella		Acari
ASVO_NSI_F462	PBR_TDVD_6	gut	PBS	PBS	N	High	Master Protein	A0A6G1SFZ1	26S protease regulatory subunit 8 OS=Aceria tosichella OX=561515 GN=Pros45 PE=3 SV=1	FALSE	3	1	1	0	402	45.3	8.09	2.57								High	26S protease regulatory subunit 8	Aceria tosichella		Acari
ASVO_NSI_F462	PBR_TDVD_6	gut	PBS	PBS	N	High	Master Protein	A0A6G1S5C5	40S ribosomal protein S23 (Fragment) OS=Aceria tosichella OX=561515 GN=RpS23_1 PE=3 SV=1	FALSE	18	1	2	0	148	16.4	10.35	4.84								High	40S ribosomal protein S23 (Fragment)	Aceria tosichella		Acari
ASVO_NSI_F462	PBR_TDVD_6	gut	PBS	PBS	N	High	Master Protein	A0A6G1SAG1	40S ribosomal protein S5 OS=Aceria tosichella OX=561515 GN=RPS5_4 PE=3 SV=1	FALSE	14	3	8	0	212	23.8	9.8	18.13								High	40S ribosomal protein S5	Aceria tosichella		Acari
ASVO_NSI_F462	PBR_TDVD_6	gut	PBS	PBS	N	High	Master Protein	A0A6G1SDI4	60S ribosomal protein L11 (Fragment) OS=Aceria tosichella OX=561515 GN=rpl-11.1 PE=3 SV=1	FALSE	7	1	4	0	198	22.5	9.99	9.55								High	60S ribosomal protein L11 (Fragment)	Aceria tosichella		Acari
ASVO_NSI_F462	PBR_TDVD_6	gut	PBS	PBS	N	High	Master Protein	A0A6G1SBW8	60S ribosomal protein L44 OS=Aceria tosichella OX=561515 GN=rpl-44 PE=3 SV=1	FALSE	10	1	2	0	105	12.3	10.77	0								High	60S ribosomal protein L44	Aceria tosichella		Acari
ASVO_NSI_F462	PBR_TDVD_6	gut	PBS	PBS	N	High	Master Protein	A0A6G1S9D0	ADP/ATP translocase OS=Aceria tosichella OX=561515 GN=sesB_2 PE=3 SV=1	FALSE	8	2	12	1	301	33.1	9.74	16.62								High	ADP/ATP translocase	Aceria tosichella		Acari
ASVO_NSI_F462	PBR_TDVD_6	gut	PBS	PBS	N	High	Master Protein	A0A6G1SK22	ADP-ribosylation factor 1 (Fragment) OS=Aceria tosichella OX=561515 GN=ARF1_1 PE=4 SV=1	FALSE	39	2	3	0	102	11.6	4.88	0								High	ADP-ribosylation factor 1 (Fragment)	Aceria tosichella		Acari
ASVO_NSI_F462	PBR_TDVD_6	gut	PBS	PBS	N	High	Master Protein	A0A6G1SE98	Elongation factor 1-alpha 2 (Fragment) OS=Aceria tosichella OX=561515 GN=g.18151 PE=4 SV=1	FALSE	18	4	18	1	296	32.5	8.63	34.22								High	Elongation factor 1-alpha 2 (Fragment)	Aceria tosichella		Acari
ASVO_NSI_F462	PBR_TDVD_6	gut	PBS	PBS	N	High	Master Protein	A0A6G1SNZ8	Fructose-bisphosphate aldolase (Fragment) OS=Aceria tosichella OX=561515 GN=Ald_0 PE=3 SV=1	FALSE	5	1	1	0	280	30.7	5.91	1.74								High	Fructose-bisphosphate aldolase (Fragment)	Aceria tosichella		Acari
ASVO_NSI_F462	PBR_TDVD_6	gut	PBS	PBS	N	High	Master Protein	A0A6G1SLF8	Heat shock protein, mitochondrial OS=Aceria tosichella OX=561515 GN=Hsp60 PE=3 SV=1	FALSE	3	1	1	1	580	61.9	6.07	1.74								High	Heat shock protein, mitochondrial	Aceria tosichella		Acari
ASVO_NSI_F462	PBR_TDVD_6	gut	PBS	PBS	N	High	Master Protein	A0A6G1S8H0	Protein FAM65B OS=Aceria tosichella OX=561515 GN=FAM65B PE=3 SV=1	FALSE	1	1	2	1	813	89.8	8.53	0								High	Protein FAM65B	Aceria tosichella		Acari
ASVO_NSI_F462	PBR_TDVD_6	gut	PBS	PBS	N	High	Master Protein	A0A6G1SC08	Protein transport protein Sec61 subunit alpha-like 1 OS=Aceria tosichella OX=561515 GN=sec61al1 PE=3 SV=1	FALSE	4	1	1	0	476	52.2	8.07	0								High	Protein transport protein Sec61 subunit alpha-like 1	Aceria tosichella		Acari
ASVO_NSI_F462	PBR_TDVD_6	gut	PBS	PBS	N	High	Master Protein	A0A6G1SN66	Ras-related protein O-RAL OS=Aceria tosichella OX=561515 GN=RAL_0 PE=4 SV=1	FALSE	3	1	1	1	336	37.9	6.58	1.87								High	Ras-related protein O-RAL	Aceria tosichella		Acari
ASVO_NSI_F462	PBR_TDVD_6	gut	PBS	PBS	N	High	Master Protein	A0A6G1SNF2	V-type proton ATPase proteolipid subunit (Fragment) OS=Aceria tosichella OX=561515 GN=VHA16 PE=3 SV=1	FALSE	9	1	3	0	190	19.5	9.5	3.08								High	V-type proton ATPase proteolipid subunit (Fragment)	Aceria tosichella		Acari
ASVO_NSI_F455	NY_TDVD_3	gut	Pupa	Pupa	N	High	Master Protein	A0A6G1SFZ1	26S protease regulatory subunit 8 OS=Aceria tosichella OX=561515 GN=Pros45 PE=3 SV=1	FALSE	3	1	3	0	402	45.3	8.09	4.5								High	26S protease regulatory subunit 8	Aceria tosichella		Acari
ASVO_NSI_F455	NY_TDVD_3	gut	Pupa	Pupa	N	High	Master Protein	A0A6G1S5C5	40S ribosomal protein S23 (Fragment) OS=Aceria tosichella OX=561515 GN=RpS23_1 PE=3 SV=1	FALSE	8	1	2	0	148	16.4	10.35	5.23								High	40S ribosomal protein S23 (Fragment)	Aceria tosichella		Acari
ASVO_NSI_F455	NY_TDVD_3	gut	Pupa	Pupa	N	High	Master Protein	A0A6G1SAG1	40S ribosomal protein S5 OS=Aceria tosichella OX=561515 GN=RPS5_4 PE=3 SV=1	FALSE	18	5	17	0	212	23.8	9.8	47.61								High	40S ribosomal protein S5	Aceria tosichella		Acari
ASVO_NSI_F455	NY_TDVD_3	gut	Pupa	Pupa	N	High	Master Protein	A0A6G1SBW8	60S ribosomal protein L44 OS=Aceria tosichella OX=561515 GN=rpl-44 PE=3 SV=1	FALSE	10	1	4	0	105	12.3	10.77	6.55								High	60S ribosomal protein L44	Aceria tosichella		Acari
ASVO_NSI_F455	NY_TDVD_3	gut	Pupa	Pupa	N	High	Master Protein	A0A6G1SID5	Glyceraldehyde-3-phosphate dehydrogenase OS=Aceria tosichella OX=561515 GN=gapdhs PE=3 SV=1	FALSE	7	2	7	1	336	36.1	7.49	11.23								High	Glyceraldehyde-3-phosphate dehydrogenase	Aceria tosichella		Acari
ASVO_NSI_F455	NY_TDVD_3	gut	Pupa	Pupa	N	High	Master Protein	A0A6G1SE41	Histone H3.3 (Fragment) OS=Aceria tosichella OX=561515 GN=g.14388 PE=3 SV=1	FALSE	23	2	6	0	181	20.5	10.78	4.02								High	Histone H3.3 (Fragment)	Aceria tosichella		Acari
ASVO_NSI_F455	NY_TDVD_3	gut	Pupa	Pupa	N	High	Master Protein	A0A6G1S3F3	NAD(P)H oxidase (H(2)O(2)-forming) (Fragment) OS=Aceria tosichella OX=561515 GN=Duox_0 PE=3 SV=1	FALSE	1	1	1	1	1507	169.7	7.37	0								High	NAD(P)H oxidase (H(2)O(2)-forming) (Fragment)	Aceria tosichella		Acari
ASVO_NSI_F455	NY_TDVD_3	gut	Pupa	Pupa	N	High	Master Protein	A0A6G1SN66	Ras-related protein O-RAL OS=Aceria tosichella OX=561515 GN=RAL_0 PE=4 SV=1	FALSE	3	1	2	1	336	37.9	6.58	5.62								High	Ras-related protein O-RAL	Aceria tosichella		Acari
ASVO_NSI_F455	NY_TDVD_3	gut	Pupa	Pupa	N	High	Master Protein	A0A6G1SG79	Serine hydroxymethyltransferase OS=Aceria tosichella OX=561515 GN=SHMT1_1 PE=3 SV=1	FALSE	6	3	8	0	470	51.8	7.15	15.09								High	Serine hydroxymethyltransferase	Aceria tosichella		Acari
ASVO_NSI_F455	NY_TDVD_3	gut	Pupa	Pupa	N	Medium	Master Protein	A0A6G1SLA5	Tubulin-specific chaperone cofactor E-like protein OS=Aceria tosichella OX=561515 GN=Tbcel_0 PE=4 SV=1	FALSE	3	1	1	1	974	106.4	8.5	0								Medium	Tubulin-specific chaperone cofactor E-like protein	Aceria tosichella		Acari
ASVO_NSI_F455	NY_TDVD_3	gut	Pupa	Pupa	N	High	Master Protein	A0A6G1SDU4	Ubiquitinyl hydrolase 1 OS=Aceria tosichella OX=561515 GN=Otub1 PE=3 SV=1	FALSE	4	1	2	0	258	30.3	4.86	0								High	Ubiquitinyl hydrolase 1	Aceria tosichella		Acari
ASVO_NSI_F455	NY_TDVD_3	gut	Pupa	Pupa	N	Medium	Master Protein	A0A6G1SNF2	V-type proton ATPase proteolipid subunit (Fragment) OS=Aceria tosichella OX=561515 GN=VHA16 PE=3 SV=1	FALSE	9	1	1	0	190	19.5	9.5	0								High	V-type proton ATPase proteolipid subunit (Fragment)	Aceria tosichella		Acari
ASVO_NSI_F452	C_TDVD_1&2	gut	Larva	Larva	N	High	Master Protein	A0A6G1S5C5	40S ribosomal protein S23 (Fragment) OS=Aceria tosichella OX=561515 GN=RpS23_1 PE=3 SV=1	FALSE	18	1	2	0	148	16.4	10.35	4.58								High	40S ribosomal protein S23 (Fragment)	Aceria tosichella		Acari
ASVO_NSI_F452	C_TDVD_1&2	gut	Larva	Larva	N	High	Master Protein	A0A6G1SAG1	40S ribosomal protein S5 OS=Aceria tosichella OX=561515 GN=RPS5_4 PE=3 SV=1	FALSE	14	2	7	0	212	23.8	9.8	12.11								High	40S ribosomal protein S5	Aceria tosichella		Acari
ASVO_NSI_F452	C_TDVD_1&2	gut	Larva	Larva	N	High	Master Protein	A0A6G1SDI4	60S ribosomal protein L11 (Fragment) OS=Aceria tosichella OX=561515 GN=rpl-11.1 PE=3 SV=1	FALSE	7	1	5	0	198	22.5	9.99	9.74								High	60S ribosomal protein L11 (Fragment)	Aceria tosichella		Acari
ASVO_NSI_F452	C_TDVD_1&2	gut	Larva	Larva	N	High	Master Protein	A0A6G1SBD8	60S ribosomal protein L23 (Fragment) OS=Aceria tosichella OX=561515 GN=rpl-23 PE=3 SV=1	FALSE	16	1	3	0	123	13.2	11.08	0								High	60S ribosomal protein L23 (Fragment)	Aceria tosichella		Acari
ASVO_NSI_F452	C_TDVD_1&2	gut	Larva	Larva	N	High	Master Protein	A0A6G1S7J8	Cytosolic purine 5'-nucleotidase OS=Aceria tosichella OX=561515 GN=NT5C2 PE=3 SV=1	FALSE	2	1	1	0	628	71.9	6.42	0								High	Cytosolic purine 5'-nucleotidase	Aceria tosichella		Acari
ASVO_NSI_F452	C_TDVD_1&2	gut	Larva	Larva	N	High	Master Protein	A0A6G1SCK9	Fumarylacetoacetase (Fragment) OS=Aceria tosichella OX=561515 GN=FAH PE=3 SV=1	FALSE	8	1	1	0	133	14.8	5.49	2.03								High	Fumarylacetoacetase (Fragment)	Aceria tosichella		Acari
ASVO_NSI_F452	C_TDVD_1&2	gut	Larva	Larva	N	High	Master Protein	A0A6G1SE41	Histone H3.3 (Fragment) OS=Aceria tosichella OX=561515 GN=g.14388 PE=3 SV=1	FALSE	29	3	11	0	181	20.5	10.78	19.77								High	Histone H3.3 (Fragment)	Aceria tosichella		Acari
ASVO_NSI_F452	C_TDVD_1&2	gut	Larva	Larva	N	High	Master Protein	A0A6G1SJ39	Phosphate carrier protein, mitochondrial (Fragment) OS=Aceria tosichella OX=561515 GN=Slc25a3 PE=3 SV=1	FALSE	4	2	2	1	313	34.3	8.47	1.57								High	Phosphate carrier protein, mitochondrial (Fragment)	Aceria tosichella		Acari
ASVO_NSI_F452	C_TDVD_1&2	gut	Larva	Larva	N	High	Master Protein	A0A6G1SC08	Protein transport protein Sec61 subunit alpha-like 1 OS=Aceria tosichella OX=561515 GN=sec61al1 PE=3 SV=1	FALSE	4	1	1	0	476	52.2	8.07	0								High	Protein transport protein Sec61 subunit alpha-like 1	Aceria tosichella		Acari
ASVO_NSI_F452	C_TDVD_1&2	gut	Larva	Larva	N	High	Master Protein	A0A6G1S6U3	Tubulin beta-1 chain (Fragment) OS=Aceria tosichella OX=561515 GN=TBB1_2 PE=3 SV=1	FALSE	29	8	35	0	286	32.7	4.83	39.23								Not Found	Tubulin beta-1 chain (Fragment)	Aceria tosichella		Acari
ASVO_NSI_F452	C_TDVD_1&2	gut	Larva	Larva	N	High	Master Protein	A0A6G1SNF2	V-type proton ATPase proteolipid subunit (Fragment) OS=Aceria tosichella OX=561515 GN=VHA16 PE=3 SV=1	FALSE	9	1	4	0	190	19.5	9.5	4.31								High	V-type proton ATPase proteolipid subunit (Fragment)	Aceria tosichella		Acari
ASVO_NSI_F442	PBR_TDVD_4	gut	PBS	PBS	N	High	Master Protein	A0A6G1SFZ1	26S protease regulatory subunit 8 OS=Aceria tosichella OX=561515 GN=Pros45 PE=3 SV=1	FALSE	6	2	2	0	402	45.3	8.09	2.48								High	26S protease regulatory subunit 8	Aceria tosichella		Acari
ASVO_NSI_F442	PBR_TDVD_4	gut	PBS	PBS	N	High	Master Protein	A0A6G1S5C5	40S ribosomal protein S23 (Fragment) OS=Aceria tosichella OX=561515 GN=RpS23_1 PE=3 SV=1	FALSE	26	2	4	0	148	16.4	10.35	12.28								High	40S ribosomal protein S23 (Fragment)	Aceria tosichella		Acari
ASVO_NSI_F442	PBR_TDVD_4	gut	PBS	PBS	N	High	Master Protein	A0A6G1SAG1	40S ribosomal protein S5 OS=Aceria tosichella OX=561515 GN=RPS5_4 PE=3 SV=1	FALSE	18	4	10	0	212	23.8	9.8	19.56								High	40S ribosomal protein S5	Aceria tosichella		Acari
ASVO_NSI_F442	PBR_TDVD_4	gut	PBS	PBS	N	High	Master Protein	A0A6G1SBW8	60S ribosomal protein L44 OS=Aceria tosichella OX=561515 GN=rpl-44 PE=3 SV=1	FALSE	10	1	2	0	105	12.3	10.77	0								High	60S ribosomal protein L44	Aceria tosichella		Acari
ASVO_NSI_F442	PBR_TDVD_4	gut	PBS	PBS	N	High	Master Protein	A0A6G1S9D0	ADP/ATP translocase OS=Aceria tosichella OX=561515 GN=sesB_2 PE=3 SV=1	FALSE	8	2	11	1	301	33.1	9.74	15.68								High	ADP/ATP translocase	Aceria tosichella		Acari
ASVO_NSI_F442	PBR_TDVD_4	gut	PBS	PBS	N	Medium	Master Protein	A0A6G1S4A5	Cathepsin L1 (Fragment) OS=Aceria tosichella OX=561515 GN=Ctsl1_0 PE=3 SV=1	FALSE	8	1	1	0	182	19.9	4.79	0								High	Cathepsin L1 (Fragment)	Aceria tosichella		Acari
ASVO_NSI_F442	PBR_TDVD_4	gut	PBS	PBS	N	Medium	Master Protein	A0A6G1SH06	Cullin-4B OS=Aceria tosichella OX=561515 GN=CUL4B PE=3 SV=1	FALSE	1	1	1	1	722	85	7.97	0								Medium	Cullin-4B	Aceria tosichella		Acari
ASVO_NSI_F442	PBR_TDVD_4	gut	PBS	PBS	N	Medium	Master Protein	A0A6G1SAK9	Cytochrome c OS=Aceria tosichella OX=561515 GN=CYCS PE=3 SV=1	FALSE	7	1	2	0	109	12	9.35	0								Medium	Cytochrome c	Aceria tosichella		Acari
ASVO_NSI_F442	PBR_TDVD_4	gut	PBS	PBS	N	High	Master Protein	A0A6G1S7J8	Cytosolic purine 5'-nucleotidase OS=Aceria tosichella OX=561515 GN=NT5C2 PE=3 SV=1	FALSE	2	1	1	0	628	71.9	6.42	2.55								High	Cytosolic purine 5'-nucleotidase	Aceria tosichella		Acari
ASVO_NSI_F442	PBR_TDVD_4	gut	PBS	PBS	N	High	Master Protein	A0A6G1S5J7	Fatty-acid amide hydrolase 2 OS=Aceria tosichella OX=561515 GN=FAAH2_11 PE=4 SV=1	FALSE	1	1	2	1	624	68.9	7.17	3.92								High	Fatty-acid amide hydrolase 2	Aceria tosichella		Acari
ASVO_NSI_F442	PBR_TDVD_4	gut	PBS	PBS	N	High	Master Protein	A0A6G1SE41	Histone H3.3 (Fragment) OS=Aceria tosichella OX=561515 GN=g.14388 PE=3 SV=1	FALSE	29	3	15	0	181	20.5	10.78	30.97								High	Histone H3.3 (Fragment)	Aceria tosichella		Acari
ASVO_NSI_F442	PBR_TDVD_4	gut	PBS	PBS	N	Medium	Master Protein	A0A6G1SBX6	Protein arginine N-methyltransferase 7 OS=Aceria tosichella OX=561515 GN=Art7 PE=4 SV=1	FALSE	4	1	2	1	679	78.8	6.09	0								Medium	Protein arginine N-methyltransferase 7	Aceria tosichella		Acari
ASVO_NSI_F442	PBR_TDVD_4	gut	PBS	PBS	N	Medium	Master Protein	A0A6G1S8H0	Protein FAM65B OS=Aceria tosichella OX=561515 GN=FAM65B PE=3 SV=1	FALSE	1	1	2	1	813	89.8	8.53	1.65								Medium	Protein FAM65B	Aceria tosichella		Acari
ASVO_NSI_F442	PBR_TDVD_4	gut	PBS	PBS	N	High	Master Protein	A0A6G1SN66	Ras-related protein O-RAL OS=Aceria tosichella OX=561515 GN=RAL_0 PE=4 SV=1	FALSE	3	1	2	1	336	37.9	6.58	5.05								High	Ras-related protein O-RAL	Aceria tosichella		Acari
ASVO_NSI_F442	PBR_TDVD_4	gut	PBS	PBS	N	High	Master Protein	A0A6G1S4D2	Ras-related protein Rab-11B OS=Aceria tosichella OX=561515 GN=Rab11b PE=4 SV=1	FALSE	10	2	3	1	233	25.9	7.97	5.22								High	Ras-related protein Rab-11B	Aceria tosichella		Acari
ASVO_NSI_F442	PBR_TDVD_4	gut	PBS	PBS	N	High	Master Protein	A0A6G1SG79	Serine hydroxymethyltransferase OS=Aceria tosichella OX=561515 GN=SHMT1_1 PE=3 SV=1	FALSE	4	2	5	0	470	51.8	7.15	9.07								High	Serine hydroxymethyltransferase	Aceria tosichella		Acari
ASVO_NSI_F442	PBR_TDVD_4	gut	PBS	PBS	N	High	Master Protein	A0A6G1S6U3	Tubulin beta-1 chain (Fragment) OS=Aceria tosichella OX=561515 GN=TBB1_2 PE=3 SV=1	FALSE	29	9	45	0	286	32.7	4.83	63.96								Not Found	Tubulin beta-1 chain (Fragment)	Aceria tosichella		Acari
ASVO_NSI_F442	PBR_TDVD_4	gut	PBS	PBS	N	High	Master Protein	A0A6G1SNF2	V-type proton ATPase proteolipid subunit (Fragment) OS=Aceria tosichella OX=561515 GN=VHA16 PE=3 SV=1	FALSE	9	1	3	0	190	19.5	9.5	2.1								High	V-type proton ATPase proteolipid subunit (Fragment)	Aceria tosichella		Acari
ASVO_NSI_F439	PB_TDVD_1	gut	PBS	PBS	N	High	Master Protein	A0A6G1SMG4	14-3-3 protein epsilon (Fragment) OS=Aceria tosichella OX=561515 GN=YWHAE PE=3 SV=1	FALSE	3	1	2	1	383	44.2	6.37	1.73								High	14-3-3 protein epsilon (Fragment)	Aceria tosichella		Acari
ASVO_NSI_F439	PB_TDVD_1	gut	PBS	PBS	N	High	Master Protein	A0A6G1S5C5	40S ribosomal protein S23 (Fragment) OS=Aceria tosichella OX=561515 GN=RpS23_1 PE=3 SV=1	FALSE	26	2	5	0	148	16.4	10.35	2.62								High	40S ribosomal protein S23 (Fragment)	Aceria tosichella		Acari
ASVO_NSI_F439	PB_TDVD_1	gut	PBS	PBS	N	High	Master Protein	A0A6G1SAG1	40S ribosomal protein S5 OS=Aceria tosichella OX=561515 GN=RPS5_4 PE=3 SV=1	FALSE	14	3	8	0	212	23.8	9.8	16.55								High	40S ribosomal protein S5	Aceria tosichella		Acari
ASVO_NSI_F439	PB_TDVD_1	gut	PBS	PBS	N	High	Master Protein	A0A6G1SDI4	60S ribosomal protein L11 (Fragment) OS=Aceria tosichella OX=561515 GN=rpl-11.1 PE=3 SV=1	FALSE	7	1	4	0	198	22.5	9.99	10.21								High	60S ribosomal protein L11 (Fragment)	Aceria tosichella		Acari
ASVO_NSI_F439	PB_TDVD_1	gut	PBS	PBS	N	High	Master Protein	A0A6G1SBD8	60S ribosomal protein L23 (Fragment) OS=Aceria tosichella OX=561515 GN=rpl-23 PE=3 SV=1	FALSE	16	1	4	0	123	13.2	11.08	7.13								High	60S ribosomal protein L23 (Fragment)	Aceria tosichella		Acari
ASVO_NSI_F439	PB_TDVD_1	gut	PBS	PBS	N	High	Master Protein	A0A6G1SBW8	60S ribosomal protein L44 OS=Aceria tosichella OX=561515 GN=rpl-44 PE=3 SV=1	FALSE	10	1	1	0	105	12.3	10.77	0								High	60S ribosomal protein L44	Aceria tosichella		Acari
EKAR_NSI_G276	LAR TD 4 VD_b	gut	Larva	Larva	Y	Medium	Master Protein	WP_209661573.1	nucleoside hydrolase [Acetoanaerobium pronyense]	FALSE	6	1	3	1	289	32.5	4.84	3.46								Medium	nucleoside hydrolase	Acetoanaerobium pronyense		Bacteria
EKAR_NSI_F631	HE_LA_3 pools	hemolymph	N/A	Larva	Y	Medium	Master Protein	WP_209661573.1	nucleoside hydrolase [Acetoanaerobium pronyense]	FALSE	4	1	1	1	289	32.5	4.84	1.61								Medium	nucleoside hydrolase	Acetoanaerobium pronyense		Bacteria
EKAR_NSI_H271	CG_3EM_a	fat body	N/A	emerging_adult	Y	High	Master Protein	WP_052944842.1	nucleoside hydrolase [Acetobacter cibinongensis]	FALSE	6	1	1	1	372	41.5	6.46	0	other metabolic processes		other molecular function	Pf01156	[GO:0006139]; GO:0006725; GO:0034641; GO:0044238; GO:0046483; GO:1901360; GO:0044237; GO:0006807; GO:0008152; GO:0071704; GO:0009987; GO:0008150 [GO:0016799]; GO:0016798; GO:0016787; GO:0003824; GO:0003674 [GO:1901564]; GO:0006807; GO:0071704; GO:0008152; GO:0008150			Medium	nucleoside hydrolase	Acetobacter cibinongensis		Bacteria
EKAR_NSI_G312	TD VD 4 Lar nat	gut	Larva	Larva	Y	High	Master Protein	AFJ21745.1	elongation factor 1-alpha, partial [Achaetodactylus leleupi]	FALSE	15	4	17	0	352	38.7	8.1	23.64								High	elongation factor 1-alpha, partial	Achaetodactylus leleupi		Fish
EKAR_NSI_H298	CG_3LA_b	fat body	N/A	Larva	Y	High	Master Protein	KAG5331791.1	ETFD protein, partial [Acromyrmex charruanus]	FALSE	6	3	5	0	636	70.1	7.78	4.41	other metabolic processes		other molecular function		[GO:0004174]; GO:0009055; GO:0016649; GO:0022904; GO:0016491; GO:0022900; GO:0016645; GO:0045333; GO:0003824; GO:0006091; GO:0015980; GO:0003674; GO:0044237; GO:0008152; GO:0009987; GO:0008150		Etfdh	High	ETFD protein, partial	Acromyrmex charruanus		Hymenoptera
EKAR_NSI_H298	CG_3LA_b	fat body	N/A	Larva	Y	High	Master Protein	KAG5345377.1	KPYK kinase, partial [Acromyrmex charruanus]	FALSE	5	2	5	0	636	69.7	6.98	10.96	other metabolic processes		kinase activity;other molecular function		[GO:0000287]; GO:0046872; GO:0043169; GO:0043167; GO:0005488; GO:0003674 [GO:0004743]; GO:0016773; GO:0006096; GO:0016772; GO:0006090; GO:0006757; GO:0016052; GO:0016740; GO:0032787; GO:0006091; GO:0006165; GO:0046031; GO:0046034; GO:0005975; GO:1901575; GO:0003824; GO:0019752; GO:0044237; GO:0009117; GO:0009132; GO:0046939; GO:0009150; GO:0009179; GO:0009205; GO:0044238; GO:0071704; GO:0009056; …		Pyk_1	High	KPYK kinase, partial	Acromyrmex charruanus		Hymenoptera
EKAR_NSI_H295	CG_3LA_a	fat body	N/A	Larva	Y	High	Master Protein	KAG5345377.1	KPYK kinase, partial [Acromyrmex charruanus]	FALSE	5	2	4	0	636	69.7	6.98	10.72	other metabolic processes		kinase activity;other molecular function		[GO:0000287]; GO:0046872; GO:0043169; GO:0043167; GO:0005488; GO:0003674 [GO:0004743]; GO:0016773; GO:0006096; GO:0016772; GO:0006090; GO:0006757; GO:0016052; GO:0016740; GO:0032787; GO:0006091; GO:0006165; GO:0046031; GO:0046034; GO:0005975; GO:1901575; GO:0003824; GO:0019752; GO:0044237; GO:0009117; GO:0009132; GO:0046939; GO:0009150; GO:0009179; GO:0009205; GO:0044238; GO:0071704; GO:0009056; …		Pyk_1	High	KPYK kinase, partial	Acromyrmex charruanus		Hymenoptera
EKAR_NSI_H295	CG_3LA_a	fat body	N/A	Larva	Y	High	Master Protein	KAG5331791.1	ETFD protein, partial [Acromyrmex charruanus]	FALSE	6	3	4	0	636	70.1	7.78	6.78	other metabolic processes		other molecular function		[GO:0004174]; GO:0009055; GO:0016649; GO:0022904; GO:0016491; GO:0022900; GO:0016645; GO:0045333; GO:0003824; GO:0006091; GO:0015980; GO:0003674; GO:0044237; GO:0008152; GO:0009987; GO:0008150		Etfdh	High	ETFD protein, partial	Acromyrmex charruanus		Hymenoptera
EKAR_NSI_H295	CG_3LA_a	fat body	N/A	Larva	Y	High	Master Protein	KAG5346457.1	OV16 protein, partial [Acromyrmex charruanus]	FALSE	7	2	5	0	395	44.6	8.98	5.54							Ov16	High	OV16 protein, partial	Acromyrmex charruanus		Hymenoptera
EKAR_NSI_H292	CG_3AD_b	fat body	N/A	older_adult	Y	High	Master Protein	KAG5345377.1	KPYK kinase, partial [Acromyrmex charruanus]	FALSE	3	1	1	0	636	69.7	6.98	2.04	other metabolic processes		kinase activity;other molecular function		[GO:0000287]; GO:0046872; GO:0043169; GO:0043167; GO:0005488; GO:0003674 [GO:0004743]; GO:0016773; GO:0006096; GO:0016772; GO:0006090; GO:0006757; GO:0016052; GO:0016740; GO:0032787; GO:0006091; GO:0006165; GO:0046031; GO:0046034; GO:0005975; GO:1901575; GO:0003824; GO:0019752; GO:0044237; GO:0009117; GO:0009132; GO:0046939; GO:0009150; GO:0009179; GO:0009205; GO:0044238; GO:0071704; GO:0009056; …		Pyk_1	High	KPYK kinase, partial	Acromyrmex charruanus		Hymenoptera
EKAR_NSI_H292	CG_3AD_b	fat body	N/A	older_adult	Y	Medium	Master Protein	KAG5345514.1	SCRIB protein, partial [Acromyrmex charruanus]	FALSE	1	1	1	0	2081	230.5	5.36	0							Scrib	Medium	SCRIB protein, partial	Acromyrmex charruanus		Hymenoptera
EKAR_NSI_H286	CG_3NY_c	fat body	N/A	Pupa	Y	High	Master Protein	KAG5345377.1	KPYK kinase, partial [Acromyrmex charruanus]	FALSE	5	2	4	0	636	69.7	6.98	11.39	other metabolic processes		kinase activity;other molecular function		[GO:0000287]; GO:0046872; GO:0043169; GO:0043167; GO:0005488; GO:0003674 [GO:0004743]; GO:0016773; GO:0006096; GO:0016772; GO:0006090; GO:0006757; GO:0016052; GO:0016740; GO:0032787; GO:0006091; GO:0006165; GO:0046031; GO:0046034; GO:0005975; GO:1901575; GO:0003824; GO:0019752; GO:0044237; GO:0009117; GO:0009132; GO:0046939; GO:0009150; GO:0009179; GO:0009205; GO:0044238; GO:0071704; GO:0009056; …		Pyk_1	High	KPYK kinase, partial	Acromyrmex charruanus		Hymenoptera
EKAR_NSI_H283	CG_3NY_b	fat body	N/A	Pupa	Y	High	Master Protein	KAG5345377.1	KPYK kinase, partial [Acromyrmex charruanus]	FALSE	9	3	5	0	636	69.7	6.98	13.25	other metabolic processes		kinase activity;other molecular function		[GO:0000287]; GO:0046872; GO:0043169; GO:0043167; GO:0005488; GO:0003674 [GO:0004743]; GO:0016773; GO:0006096; GO:0016772; GO:0006090; GO:0006757; GO:0016052; GO:0016740; GO:0032787; GO:0006091; GO:0006165; GO:0046031; GO:0046034; GO:0005975; GO:1901575; GO:0003824; GO:0019752; GO:0044237; GO:0009117; GO:0009132; GO:0046939; GO:0009150; GO:0009179; GO:0009205; GO:0044238; GO:0071704; GO:0009056; …		Pyk_1	High	KPYK kinase, partial	Acromyrmex charruanus		Hymenoptera
EKAR_NSI_H283	CG_3NY_b	fat body	N/A	Pupa	Y	Medium	Master Protein	KAG5334039.1	LIN41 ligase, partial [Acromyrmex charruanus]	FALSE	1	1	1	1	1091	124.5	7.71	1.85			other molecular function		[GO:0016874]; GO:0003824; GO:0003674		Trim71	Medium	LIN41 ligase, partial	Acromyrmex charruanus		Hymenoptera
EKAR_NSI_H271	CG_3EM_a	fat body	N/A	emerging_adult	Y	Medium	Master Protein	KAG5328700.1	CUBN protein, partial [Acromyrmex charruanus]	FALSE	2	1	1	1	910	102.9	5.88	0							Cubn_1	Medium	CUBN protein, partial	Acromyrmex charruanus		Hymenoptera
EKAR_NSI_G312	TD VD 4 Lar nat	gut	Larva	Larva	Y	Medium	Master Protein	KAG5345988.1	CTBL1 protein, partial [Acromyrmex charruanus]	FALSE	2	1	1	0	603	69.4	5.14	0								Medium	CTBL1 protein, partial	Acromyrmex charruanus		Hymenoptera
EKAR_NSI_G306	PB TD 4 VD_a	gut	PBS	PBS	Y	Low	Master Protein	KAG5345469.1	ACSF4 enzyme, partial [Acromyrmex charruanus]	FALSE	2	1	1	0	1028	117.7	7.05	0								Medium	ACSF4 enzyme, partial	Acromyrmex charruanus		Hymenoptera
EKAR_NSI_G290	TD4VD_NY	gut	Pupa	Pupa	Y	Medium	Master Protein	KAG5348088.1	SPT20 protein, partial [Acromyrmex charruanus]	FALSE	1	1	1	0	957	108.3	7.52	0								Medium	SPT20 protein, partial	Acromyrmex charruanus		Hymenoptera
EKAR_NSI_G285	NYM TD 4 VD_a	gut	Pupa	Pupa	Y	Medium	Master Protein	KAG5345988.1	CTBL1 protein, partial [Acromyrmex charruanus]	FALSE	2	1	2	0	603	69.4	5.14	0								Medium	CTBL1 protein, partial	Acromyrmex charruanus		Hymenoptera
EKAR_NSI_G279	TD4VD_LA	gut	Larva	Larva	N	Medium	Master Protein	KAG5346454.1	DYH10 protein, partial [Acromyrmex charruanus]	FALSE	0	1	1	0	4871	565.7	6.04	0								Medium	DYH10 protein, partial	Acromyrmex charruanus		Hymenoptera
EKAR_NSI_G276	LAR TD 4 VD_b	gut	Larva	Larva	Y	Medium	Master Protein	KAG5344399.1	FACR1 reductase, partial [Acromyrmex charruanus]	FALSE	1	1	2	0	1680	193.2	9.1	0								Medium	FACR1 reductase, partial	Acromyrmex charruanus		Hymenoptera
EKAR_NSI_F661	ADU TD 4 VD_a	gut	Emerging_adult	emerging_adult	Y	High	Master Protein	KAG5347208.1	NOP58 protein, partial [Acromyrmex charruanus]	FALSE	5	1	1	0	368	42	6.4	0								High	NOP58 protein, partial	Acromyrmex charruanus		Hymenoptera
EKAR_NSI_F655	CG_AD_3 pools	fat body	N/A	older_adult	Y	High	Master Protein	KAG5348251.1	MDHM protein, partial [Acromyrmex charruanus]	FALSE	17	3	4	0	309	32.6	8.7	10.46	other metabolic processes		other molecular function		[GO:0006099]; GO:0044238; GO:0009060; GO:0008152; GO:0045333; GO:0008150; GO:0015980; GO:0006091; GO:0044237; GO:0009987 [GO:0006108]; GO:0043648; GO:0019752; GO:0043436; GO:0006082; GO:0044237; GO:0044281; GO:0071704; GO:0008152; GO:0009987; GO:0008150 [GO:0030060]; GO:0016615; GO:0016616; GO:0016614; GO:0016491; GO:0003824; GO:0003674		Mdh2_1	High	MDHM protein, partial	Acromyrmex charruanus		Hymenoptera
EKAR_NSI_F655	CG_AD_3 pools	fat body	N/A	older_adult	Y	High	Master Protein	KAG5346419.1	CNDH2 protein, partial [Acromyrmex charruanus]	FALSE	2	1	1	1	638	72.8	5.34	0	cell organization and biogenesis				[GO:0030261]; GO:0051276; GO:0006996; GO:0016043; GO:0071840; GO:0009987; GO:0008150		Ncaph2	Medium	CNDH2 protein, partial	Acromyrmex charruanus		Hymenoptera
EKAR_NSI_F652	CG_EM_2 pools	fat body	N/A	emerging_adult	Y	High	Master Protein	KAG5329220.1	NLTP protein, partial [Acromyrmex charruanus]	FALSE	6	2	3	1	540	59	8.07	8.6								High	NLTP protein, partial	Acromyrmex charruanus		Hymenoptera
EKAR_NSI_F646	CG_LA_3 pools	fat body	N/A	Larva	Y	Medium	Master Protein	KAG5334106.1	TTL3A glycylase, partial [Acromyrmex charruanus]	FALSE	3	1	1	0	558	64.9	9.17	1.8	protein metabolism;other metabolic processes		other molecular function		[GO:0005524]; GO:0032559; GO:0035639; GO:0030554; GO:0032555; GO:0043168; GO:1901265; GO:0017076; GO:0032553; GO:0043167; GO:0097159; GO:1901363; GO:0000166; GO:0097367; GO:0005488; GO:0036094; GO:0003674 [GO:0006464]; GO:0019538; GO:0043412; GO:0043170; GO:0044238; GO:1901564; GO:0071704; GO:0008152; GO:0006807; GO:0008150		Ttll3a_2	Medium	TTL3A glycylase, partial	Acromyrmex charruanus		Hymenoptera
EKAR_NSI_F637	HE_EM_2 pools	hemolymph	N/A	emerging_adult	Y	High	Master Protein	KAG5341193.1	ELOV1 protein, partial [Acromyrmex charruanus]	FALSE	4	1	1	1	368	43.6	9.11	1.91								Medium	ELOV1 protein, partial	Acromyrmex charruanus		Hymenoptera
EKAR_NSI_F637	HE_EM_2 pools	hemolymph	N/A	emerging_adult	Y	High	Master Protein	KAG5348249.1	FLNA protein, partial [Acromyrmex charruanus]	FALSE	9	13	46	0	2097	226	6.54	163.2								High	FLNA protein, partial	Acromyrmex charruanus		Hymenoptera
EKAR_NSI_F637	HE_EM_2 pools	hemolymph	N/A	emerging_adult	Y	High	Master Protein	KAG5334975.1	HMCS1 synthase, partial [Acromyrmex charruanus]	FALSE	6	1	1	1	459	51.3	6.77	0								High	HMCS1 synthase, partial	Acromyrmex charruanus		Hymenoptera
EKAR_NSI_F637	HE_EM_2 pools	hemolymph	N/A	emerging_adult	Y	High	Master Protein	KAG5345377.1	KPYK kinase, partial [Acromyrmex charruanus]	FALSE	9	3	10	0	636	69.7	6.98	35.31								High	KPYK kinase, partial	Acromyrmex charruanus		Hymenoptera
ASVO_NSI_F462	PBR_TDVD_6	gut	PBS	PBS	N	High	Master Protein	KAG5329395.1	ZSC22 protein, partial [Acromyrmex charruanus]	FALSE	1	1	1	0	994	115.6	9.06	0								High	ZSC22 protein, partial	Acromyrmex charruanus		Hymenoptera
EKAR_NSI_H298	CG_3LA_b	fat body	N/A	Larva	Y	High	Master Protein	XP_011060776.1	PREDICTED: fructose-bisphosphate aldolase isoform X4 [Acromyrmex echinatior]	FALSE	27	6	51	0	365	39.7	7.12	137.42								High	PREDICTED: fructose-bisphosphate aldolase isoform X4	Acromyrmex echinatior		Hymenoptera
EKAR_NSI_H298	CG_3LA_b	fat body	N/A	Larva	Y	High	Master Protein	XP_011054554.1	PREDICTED: hexamerin-like [Acromyrmex echinatior]	FALSE	4	2	33	0	954	107.8	6.68	78.52								High	PREDICTED: hexamerin-like	Acromyrmex echinatior		Hymenoptera
EKAR_NSI_H295	CG_3LA_a	fat body	N/A	Larva	Y	High	Master Protein	XP_011060776.1	PREDICTED: fructose-bisphosphate aldolase isoform X4 [Acromyrmex echinatior]	FALSE	27	6	52	0	365	39.7	7.12	142.79								High	PREDICTED: fructose-bisphosphate aldolase isoform X4	Acromyrmex echinatior		Hymenoptera
EKAR_NSI_H295	CG_3LA_a	fat body	N/A	Larva	Y	High	Master Protein	XP_011054554.1	PREDICTED: hexamerin-like [Acromyrmex echinatior]	FALSE	4	2	19	0	954	107.8	6.68	50.5								High	PREDICTED: hexamerin-like	Acromyrmex echinatior		Hymenoptera
EKAR_NSI_H295	CG_3LA_a	fat body	N/A	Larva	Y	High	Master Protein	XP_011049827.1	PREDICTED: tRNA-splicing ligase RtcB homolog isoform X1 [Acromyrmex echinatior]	FALSE	3	1	1	0	519	57.7	7.96	3.52								High	PREDICTED: tRNA-splicing ligase RtcB homolog isoform X1	Acromyrmex echinatior		Hymenoptera
EKAR_NSI_H292	CG_3AD_b	fat body	N/A	older_adult	Y	High	Master Protein	XP_011060776.1	PREDICTED: fructose-bisphosphate aldolase isoform X4 [Acromyrmex echinatior]	FALSE	32	9	65	0	365	39.7	7.12	168.09								High	PREDICTED: fructose-bisphosphate aldolase isoform X4	Acromyrmex echinatior		Hymenoptera
EKAR_NSI_H292	CG_3AD_b	fat body	N/A	older_adult	Y	High	Master Protein	XP_011054554.1	PREDICTED: hexamerin-like [Acromyrmex echinatior]	FALSE	4	2	33	0	954	107.8	6.68	93.76								High	PREDICTED: hexamerin-like	Acromyrmex echinatior		Hymenoptera
EKAR_NSI_H292	CG_3AD_b	fat body	N/A	older_adult	Y	High	Master Protein	XP_011068395.1	PREDICTED: N(4)-(Beta-N-acetylglucosaminyl)-L-asparaginase-like [Acromyrmex echinatior]	FALSE	3	1	5	1	360	38.9	6.18	10.35			other molecular function	Pf01112	[GO:0016787]; GO:0003824; GO:0003674	105154513	Aspg_1	High	PREDICTED: N(4)-(Beta-N-acetylglucosaminyl)-L-asparaginase-like	Acromyrmex echinatior		Hymenoptera
EKAR_NSI_H289	CG_3AD_a	fat body	N/A	older_adult	Y	High	Master Protein	XP_011060776.1	PREDICTED: fructose-bisphosphate aldolase isoform X4 [Acromyrmex echinatior]	FALSE	32	8	54	0	365	39.7	7.12	141.03								High	PREDICTED: fructose-bisphosphate aldolase isoform X4	Acromyrmex echinatior		Hymenoptera
EKAR_NSI_H289	CG_3AD_a	fat body	N/A	older_adult	Y	High	Master Protein	XP_011054554.1	PREDICTED: hexamerin-like [Acromyrmex echinatior]	FALSE	4	2	18	0	954	107.8	6.68	53.7								High	PREDICTED: hexamerin-like	Acromyrmex echinatior		Hymenoptera
EKAR_NSI_H289	CG_3AD_a	fat body	N/A	older_adult	Y	High	Master Protein	XP_011068395.1	PREDICTED: N(4)-(Beta-N-acetylglucosaminyl)-L-asparaginase-like [Acromyrmex echinatior]	FALSE	3	1	7	1	360	38.9	6.18	17.02			other molecular function	Pf01112	[GO:0016787]; GO:0003824; GO:0003674	105154513	Aspg_1	High	PREDICTED: N(4)-(Beta-N-acetylglucosaminyl)-L-asparaginase-like	Acromyrmex echinatior		Hymenoptera
EKAR_NSI_H286	CG_3NY_c	fat body	N/A	Pupa	Y	High	Master Protein	XP_011060776.1	PREDICTED: fructose-bisphosphate aldolase isoform X4 [Acromyrmex echinatior]	FALSE	27	6	51	0	365	39.7	7.12	133.74								High	PREDICTED: fructose-bisphosphate aldolase isoform X4	Acromyrmex echinatior		Hymenoptera
EKAR_NSI_H286	CG_3NY_c	fat body	N/A	Pupa	Y	High	Master Protein	XP_011054554.1	PREDICTED: hexamerin-like [Acromyrmex echinatior]	FALSE	4	2	23	0	954	107.8	6.68	59.75								High	PREDICTED: hexamerin-like	Acromyrmex echinatior		Hymenoptera
EKAR_NSI_H286	CG_3NY_c	fat body	N/A	Pupa	Y	High	Master Protein	XP_011064127.1	PREDICTED: arylphorin subunit alpha-like [Acromyrmex echinatior]	FALSE	3	1	1	0	690	81.8	7.31	0								Medium	PREDICTED: arylphorin subunit alpha-like	Acromyrmex echinatior		Hymenoptera
EKAR_NSI_H283	CG_3NY_b	fat body	N/A	Pupa	Y	High	Master Protein	XP_011060776.1	PREDICTED: fructose-bisphosphate aldolase isoform X4 [Acromyrmex echinatior]	FALSE	27	6	56	0	365	39.7	7.12	150.09								High	PREDICTED: fructose-bisphosphate aldolase isoform X4	Acromyrmex echinatior		Hymenoptera
EKAR_NSI_H283	CG_3NY_b	fat body	N/A	Pupa	Y	High	Master Protein	XP_011054554.1	PREDICTED: hexamerin-like [Acromyrmex echinatior]	FALSE	4	2	37	0	954	107.8	6.68	87.24								High	PREDICTED: hexamerin-like	Acromyrmex echinatior		Hymenoptera
EKAR_NSI_H280	CG_3NY_a	fat body	N/A	Pupa	Y	High	Master Protein	XP_011060776.1	PREDICTED: fructose-bisphosphate aldolase isoform X4 [Acromyrmex echinatior]	FALSE	27	6	53	0	365	39.7	7.12	131.62								High	PREDICTED: fructose-bisphosphate aldolase isoform X4	Acromyrmex echinatior		Hymenoptera
EKAR_NSI_H280	CG_3NY_a	fat body	N/A	Pupa	Y	High	Master Protein	XP_011054554.1	PREDICTED: hexamerin-like [Acromyrmex echinatior]	FALSE	4	2	27	0	954	107.8	6.68	73.66								High	PREDICTED: hexamerin-like	Acromyrmex echinatior		Hymenoptera
EKAR_NSI_H274	CG_3EM_b	fat body	N/A	emerging_adult	Y	High	Master Protein	XP_011060773.1	PREDICTED: fructose-bisphosphate aldolase isoform X1 [Acromyrmex echinatior]	FALSE	25	6	37	0	393	43.4	7.88	97.08								High	PREDICTED: fructose-bisphosphate aldolase isoform X1	Acromyrmex echinatior		Hymenoptera
EKAR_NSI_H274	CG_3EM_b	fat body	N/A	emerging_adult	Y	High	Master Protein	XP_011060186.1	PREDICTED: cleavage and polyadenylation specificity factor subunit 5 isoform X1 [Acromyrmex echinatior]	FALSE	10	1	2	0	279	31.9	9.29	7.42								High	PREDICTED: cleavage and polyadenylation specificity factor subunit 5 isoform X1	Acromyrmex echinatior		Hymenoptera
EKAR_NSI_H274	CG_3EM_b	fat body	N/A	emerging_adult	Y	High	Master Protein	EGI65009.1	Ribosomal protein 63, mitochondrial [Acromyrmex echinatior]	FALSE	13	1	1	0	110	13.3	10.04	2.23		mitochondrion;translational apparatus		Pf14978	[GO:0005761]; GO:0000313; GO:0005759; GO:0005840; GO:0043226; GO:0070013; GO:0005739; GO:0043232; GO:0110165; GO:0043233; GO:0043229; GO:0043231; GO:0005737; GO:0043228; GO:0005575; GO:0031974; GO:0005622; GO:0043227	105146453		High	Ribosomal protein 63, mitochondrial	Acromyrmex echinatior		Hymenoptera
EKAR_NSI_H274	CG_3EM_b	fat body	N/A	emerging_adult	Y	High	Master Protein	XP_011068395.1	PREDICTED: N(4)-(Beta-N-acetylglucosaminyl)-L-asparaginase-like [Acromyrmex echinatior]	FALSE	3	1	2	1	360	38.9	6.18	4.01			other molecular function	Pf01112	[GO:0016787]; GO:0003824; GO:0003674	105154513	Aspg_1	High	PREDICTED: N(4)-(Beta-N-acetylglucosaminyl)-L-asparaginase-like	Acromyrmex echinatior		Hymenoptera
EKAR_NSI_H274	CG_3EM_b	fat body	N/A	emerging_adult	Y	Medium	Master Protein	EGI70189.1	hypothetical protein G5I_00947 [Acromyrmex echinatior]	FALSE	2	1	1	0	855	98.7	7.55	0				Pf02958				Medium	hypothetical protein G5I_00947	Acromyrmex echinatior		Hymenoptera
EKAR_NSI_H271	CG_3EM_a	fat body	N/A	emerging_adult	Y	High	Master Protein	XP_011060186.1	PREDICTED: cleavage and polyadenylation specificity factor subunit 5 isoform X1 [Acromyrmex echinatior]	FALSE	16	2	2	0	279	31.9	9.29	5.55								High	PREDICTED: cleavage and polyadenylation specificity factor subunit 5 isoform X1	Acromyrmex echinatior		Hymenoptera
EKAR_NSI_H271	CG_3EM_a	fat body	N/A	emerging_adult	Y	High	Master Protein	XP_011068395.1	PREDICTED: N(4)-(Beta-N-acetylglucosaminyl)-L-asparaginase-like [Acromyrmex echinatior]	FALSE	5	2	3	1	360	38.9	6.18	2.27			other molecular function	Pf01112	[GO:0016787]; GO:0003824; GO:0003674	105154513	Aspg_1	High	PREDICTED: N(4)-(Beta-N-acetylglucosaminyl)-L-asparaginase-like	Acromyrmex echinatior		Hymenoptera
EKAR_NSI_H271	CG_3EM_a	fat body	N/A	emerging_adult	Y	High	Master Protein	EGI65009.1	Ribosomal protein 63, mitochondrial [Acromyrmex echinatior]	FALSE	13	1	2	0	110	13.3	10.04	5.51		mitochondrion;translational apparatus		Pf14978	[GO:0005761]; GO:0000313; GO:0005759; GO:0005840; GO:0043226; GO:0070013; GO:0005739; GO:0043232; GO:0110165; GO:0043233; GO:0043229; GO:0043231; GO:0005737; GO:0043228; GO:0005575; GO:0031974; GO:0005622; GO:0043227	105146453		High	Ribosomal protein 63, mitochondrial	Acromyrmex echinatior		Hymenoptera
EKAR_NSI_H271	CG_3EM_a	fat body	N/A	emerging_adult	Y	High	Master Protein	XP_011052021.1	PREDICTED: microsomal triglyceride transfer protein large subunit isoform X1 [Acromyrmex echinatior]	FALSE	2	1	1	0	1014	112.6	8.48	0	cell organization and biogenesis;transport	ER/Golgi	transporter activity;other molecular function	Pf01347, Pf19444	[GO:0005548]; GO:0005319; GO:0015914; GO:0005215; GO:0006869; GO:0015748; GO:0003674; GO:0071702; GO:0010876; GO:0006810; GO:0033036; GO:0051234; GO:0051179; GO:0008150 [GO:0005783]; GO:0043231; GO:0005737; GO:0012505; GO:0043227; GO:0043229; GO:0110165; GO:0005622; GO:0043226; GO:0005575 [GO:0008289]; GO:0005488; GO:0003674 [GO:0120013]; GO:0005319; GO:0120009; GO:0005215; GO:0006869; GO:0061024…	105144669		Medium	PREDICTED: microsomal triglyceride transfer protein large subunit isoform X1	Acromyrmex echinatior		Hymenoptera
EKAR_NSI_H271	CG_3EM_a	fat body	N/A	emerging_adult	Y	High	Master Protein	XP_011053489.1	PREDICTED: NADPH-dependent diflavin oxidoreductase 1-like [Acromyrmex echinatior]	FALSE	2	1	2	0	1021	117.1	8.28	0								Medium	PREDICTED: NADPH-dependent diflavin oxidoreductase 1-like	Acromyrmex echinatior		Hymenoptera
EKAR_NSI_H268	HE_3LA_b	hemolymph	N/A	Larva	Y	High	Master Protein	XP_011054554.1	PREDICTED: hexamerin-like [Acromyrmex echinatior]	FALSE	4	2	5	0	954	107.8	6.68	0								High	PREDICTED: hexamerin-like	Acromyrmex echinatior		Hymenoptera
EKAR_NSI_H265	HE_3LA_a	hemolymph	N/A	Larva	Y	High	Master Protein	XP_011054554.1	PREDICTED: hexamerin-like [Acromyrmex echinatior]	FALSE	4	2	8	0	954	107.8	6.68	12.85								High	PREDICTED: hexamerin-like	Acromyrmex echinatior		Hymenoptera
EKAR_NSI_H265	HE_3LA_a	hemolymph	N/A	Larva	Y	Medium	Master Protein	XP_011062989.1	PREDICTED: uncharacterized protein LOC105151143 [Acromyrmex echinatior]	FALSE	5	1	1	1	532	58.9	10.02	2.44								High	PREDICTED: uncharacterized protein LOC105151143	Acromyrmex echinatior		Hymenoptera
EKAR_NSI_G322	HE-NY_3	hemolymph	N/A	Pupa	Y	High	Master Protein	XP_011054554.1	PREDICTED: hexamerin-like [Acromyrmex echinatior]	FALSE	5	3	14	0	954	107.8	6.68	24.54								High	PREDICTED: hexamerin-like	Acromyrmex echinatior		Hymenoptera
EKAR_NSI_G312	TD VD 4 Lar nat	gut	Larva	Larva	Y	Medium	Master Protein	XP_011062912.1	PREDICTED: centrosome-associated protein 350-like isoform X1 [Acromyrmex echinatior]	FALSE	1	1	1	0	3082	348.9	5.27	0								Medium	PREDICTED: centrosome-associated protein 350-like isoform X1	Acromyrmex echinatior		Hymenoptera
EKAR_NSI_G312	TD VD 4 Lar nat	gut	Larva	Larva	Y	Medium	Master Protein	XP_011056692.1	PREDICTED: uncharacterized protein LOC105147407 isoform X1 [Acromyrmex echinatior]	FALSE	5	1	1	0	256	29.5	8.29	0								Medium	PREDICTED: uncharacterized protein LOC105147407 isoform X1	Acromyrmex echinatior		Hymenoptera
EKAR_NSI_G306	PB TD 4 VD_a	gut	PBS	PBS	Y	Medium	Master Protein	EGI70219.1	Uncharacterized protein CXorf41 [Acromyrmex echinatior]	FALSE	15	1	2	0	195	21.5	4.72	2								High	Uncharacterized protein CXorf41	Acromyrmex echinatior		Hymenoptera
EKAR_NSI_G303	PB TD 3 VD_b	gut	PBS	PBS	Y	Medium	Master Protein	EGI70219.1	Uncharacterized protein CXorf41 [Acromyrmex echinatior]	FALSE	15	1	1	0	195	21.5	4.72	0								Medium	Uncharacterized protein CXorf41	Acromyrmex echinatior		Hymenoptera
EKAR_NSI_G300	ADU TD 4 VD_b	gut	Emerging_adult	emerging_adult	Y	Medium	Master Protein	EGI67485.1	Nesprin-1, partial [Acromyrmex echinatior]	FALSE	0	1	1	0	11559	1326.8	5.31	0								Medium	Nesprin-1, partial	Acromyrmex echinatior		Hymenoptera
EKAR_NSI_G290	TD4VD_NY	gut	Pupa	Pupa	Y	High	Master Protein	XP_011054554.1	PREDICTED: hexamerin-like [Acromyrmex echinatior]	FALSE	2	2	4	0	954	107.8	6.68	6.64								High	PREDICTED: hexamerin-like	Acromyrmex echinatior		Hymenoptera
EKAR_NSI_G285	NYM TD 4 VD_a	gut	Pupa	Pupa	Y	Medium	Master Protein	XP_011051284.1	PREDICTED: uncharacterized protein LOC105144216 [Acromyrmex echinatior]	FALSE	0	1	1	0	7148	811.9	5	1.88								High	PREDICTED: uncharacterized protein LOC105144216	Acromyrmex echinatior		Hymenoptera
EKAR_NSI_G282	NYM TD 3 VD_b	gut	Pupa	Pupa	Y	Medium	Master Protein	EGI70411.1	hypothetical protein G5I_00784 [Acromyrmex echinatior]	FALSE	16	1	1	1	117	13.1	10.32	0								High	hypothetical protein G5I_00784	Acromyrmex echinatior		Hymenoptera
EKAR_NSI_G279	TD4VD_LA	gut	Larva	Larva	N	Medium	Master Protein	EGI69755.1	hypothetical protein G5I_01496 [Acromyrmex echinatior]	FALSE	13	1	1	1	111	12.2	6.96	0								High	hypothetical protein G5I_01496	Acromyrmex echinatior		Hymenoptera
EKAR_NSI_G279	TD4VD_LA	gut	Larva	Larva	N	Medium	Master Protein	EGI61777.1	hypothetical protein G5I_09894 [Acromyrmex echinatior]	FALSE	5	1	1	1	202	22.8	10.92	0								Medium	hypothetical protein G5I_09894	Acromyrmex echinatior		Hymenoptera
EKAR_NSI_G279	TD4VD_LA	gut	Larva	Larva	N	Medium	Master Protein	XP_011054554.1	PREDICTED: hexamerin-like [Acromyrmex echinatior]	FALSE	1	1	1	0	954	107.8	6.68	0								High	PREDICTED: hexamerin-like	Acromyrmex echinatior		Hymenoptera
EKAR_NSI_G276	LAR TD 4 VD_b	gut	Larva	Larva	Y	Medium	Master Protein	EGI70538.1	hypothetical protein G5I_00683 [Acromyrmex echinatior]	FALSE	4	1	2	1	258	29.1	10.24	0								Medium	hypothetical protein G5I_00683	Acromyrmex echinatior		Hymenoptera
EKAR_NSI_G276	LAR TD 4 VD_b	gut	Larva	Larva	Y	Medium	Master Protein	EGI58301.1	hypothetical protein G5I_13577 [Acromyrmex echinatior]	FALSE	8	1	1	1	324	36.9	8.63	2.52								Medium	hypothetical protein G5I_13577	Acromyrmex echinatior		Hymenoptera
EKAR_NSI_G276	LAR TD 4 VD_b	gut	Larva	Larva	Y	Medium	Master Protein	XP_011054554.1	PREDICTED: hexamerin-like [Acromyrmex echinatior]	FALSE	1	1	3	0	954	107.8	6.68	0								High	PREDICTED: hexamerin-like	Acromyrmex echinatior		Hymenoptera
EKAR_NSI_G276	LAR TD 4 VD_b	gut	Larva	Larva	Y	Medium	Master Protein	EGI70219.1	Uncharacterized protein CXorf41 [Acromyrmex echinatior]	FALSE	15	1	1	0	195	21.5	4.72	2.35								High	Uncharacterized protein CXorf41	Acromyrmex echinatior		Hymenoptera
EKAR_NSI_F655	CG_AD_3 pools	fat body	N/A	older_adult	Y	High	Master Protein	XP_011061268.1	PREDICTED: cytochrome P450 4g15 [Acromyrmex echinatior]	FALSE	17	11	90	0	560	63.7	8.31	291.52		other membranes	other molecular function	Pf00067	[GO:0004497]; GO:0016491; GO:0003824; GO:0003674 [GO:0005506]; GO:0046914; GO:0046872; GO:0043169; GO:0043167; GO:0005488; GO:0003674 [GO:0016021]; GO:0031224; GO:0110165; GO:0016020; GO:0005575 [GO:0016705]; GO:0016491; GO:0003824; GO:0003674 [GO:0020037]; GO:0046906; GO:0097159; GO:1901363; GO:0005488; GO:0003674	105150107		High	PREDICTED: cytochrome P450 4g15	Acromyrmex echinatior		Hymenoptera
EKAR_NSI_F655	CG_AD_3 pools	fat body	N/A	older_adult	Y	High	Master Protein	XP_011060773.1	PREDICTED: fructose-bisphosphate aldolase isoform X1 [Acromyrmex echinatior]	FALSE	23	6	26	0	393	43.4	7.88	89.01								High	PREDICTED: fructose-bisphosphate aldolase isoform X1	Acromyrmex echinatior		Hymenoptera
EKAR_NSI_F655	CG_AD_3 pools	fat body	N/A	older_adult	Y	High	Master Protein	XP_011052323.1	PREDICTED: ATP synthase subunit gamma, mitochondrial isoform X1 [Acromyrmex echinatior]	FALSE	13	3	8	0	306	34.2	9.32	24.61								High	PREDICTED: ATP synthase subunit gamma, mitochondrial isoform X1	Acromyrmex echinatior		Hymenoptera
EKAR_NSI_F655	CG_AD_3 pools	fat body	N/A	older_adult	Y	High	Master Protein	XP_011057294.1	PREDICTED: probable phospholipid hydroperoxide glutathione peroxidase isoform X1 [Acromyrmex echinatior]	FALSE	26	3	6	0	192	21.9	8.12	17.32								High	PREDICTED: probable phospholipid hydroperoxide glutathione peroxidase isoform X1	Acromyrmex echinatior		Hymenoptera
EKAR_NSI_F655	CG_AD_3 pools	fat body	N/A	older_adult	Y	High	Master Protein	EGI58455.1	hypothetical protein G5I_13421 [Acromyrmex echinatior]	FALSE	4	1	1	1	468	52.5	10.1	2.48		other membranes			[GO:0016021]; GO:0031224; GO:0110165; GO:0016020; GO:0005575			High	hypothetical protein G5I_13421	Acromyrmex echinatior		Hymenoptera
EKAR_NSI_F655	CG_AD_3 pools	fat body	N/A	older_adult	Y	Medium	Master Protein	EGI65009.1	Ribosomal protein 63, mitochondrial [Acromyrmex echinatior]	FALSE	13	1	1	0	110	13.3	10.04	0		mitochondrion;translational apparatus		Pf14978	[GO:0005761]; GO:0000313; GO:0005759; GO:0005840; GO:0043226; GO:0070013; GO:0005739; GO:0043232; GO:0110165; GO:0043233; GO:0043229; GO:0043231; GO:0005737; GO:0043228; GO:0005575; GO:0031974; GO:0005622; GO:0043227	105146453		Medium	Ribosomal protein 63, mitochondrial	Acromyrmex echinatior		Hymenoptera
EKAR_NSI_F652	CG_EM_2 pools	fat body	N/A	emerging_adult	Y	High	Master Protein	XP_011060773.1	PREDICTED: fructose-bisphosphate aldolase isoform X1 [Acromyrmex echinatior]	FALSE	23	6	15	0	393	43.4	7.88	34.66	metabolic process		catalytic activity	Pf00274	[GO:0004332]; GO:0016832; GO:0016830; GO:0016829; GO:0003824; GO:0003674 [GO:0006096]; GO:0006090; GO:0006757; GO:0016052; GO:0046496; GO:0032787; GO:0006091; GO:0006165; GO:0046031; GO:0046034; GO:0005975; GO:1901575; GO:0019362; GO:0019752; GO:0044237; GO:0009132; GO:0046939; GO:0009150; GO:0009167; GO:0009179; GO:0009205; GO:0044238; GO:0071704; GO:0009056; GO:0006733; GO:0009117; GO:0072524; …	105149799	LOC105149799	High	PREDICTED: fructose-bisphosphate aldolase isoform X1	Acromyrmex echinatior		Hymenoptera
EKAR_NSI_F652	CG_EM_2 pools	fat body	N/A	emerging_adult	Y	Medium	Master Protein	XP_011064339.1	PREDICTED: LOW QUALITY PROTEIN: protein Jumonji [Acromyrmex echinatior]	FALSE	1	1	1	0	1905	214.6	9.29	0	metabolic process		catalytic activity;DNA binding	Pf01388, Pf02373, Pf02375, Pf02928, Pf03510	[GO:0003677]; GO:0003676; GO:0097159; GO:1901363; GO:0005488; GO:0003674 [GO:0004197]; GO:0004175; GO:0008234; GO:0070011; GO:0008233; GO:0016787; GO:0140096; GO:0003824; GO:0003674 [GO:0006508]; GO:0019538; GO:0043170; GO:0044238; GO:1901564; GO:0071704; GO:0008152; GO:0006807; GO:0008150 [GO:0016021]; GO:0031224; GO:0044425; GO:0005575; GO:0016020	105152011	LOC105152011	Medium	PREDICTED: LOW QUALITY PROTEIN: protein Jumonji	Acromyrmex echinatior		Hymenoptera
EKAR_NSI_F646	CG_LA_3 pools	fat body	N/A	Larva	Y	High	Master Protein	XP_011060773.1	PREDICTED: fructose-bisphosphate aldolase isoform X1 [Acromyrmex echinatior]	FALSE	21	5	27	0	393	43.4	7.88	96.77								High	PREDICTED: fructose-bisphosphate aldolase isoform X1	Acromyrmex echinatior		Hymenoptera
EKAR_NSI_F646	CG_LA_3 pools	fat body	N/A	Larva	Y	High	Master Protein	XP_011054554.1	PREDICTED: hexamerin-like [Acromyrmex echinatior]	FALSE	4	2	18	0	954	107.8	6.68	51.64								High	PREDICTED: hexamerin-like	Acromyrmex echinatior		Hymenoptera
EKAR_NSI_F640	HE_AD_1 pool	hemolymph	N/A	older_adult	Y	Medium	Master Protein	XP_011062989.1	PREDICTED: uncharacterized protein LOC105151143 [Acromyrmex echinatior]	FALSE	5	1	2	1	532	58.9	10.02	3.32						105151143	LOC105151143	High	PREDICTED: uncharacterized protein LOC105151143	Acromyrmex echinatior		Hymenoptera
EKAR_NSI_F637	HE_EM_2 pools	hemolymph	N/A	emerging_adult	Y	High	Master Protein	EGI65714.1	Alpha-N-acetylgalactosaminidase [Acromyrmex echinatior]	FALSE	4	4	7	0	934	107.8	5.92	34.82	cell organization and biogenesis;cellular component movement;metabolic process;regulation of biological process;response to stimulus;transport	cytoplasm;cytoskeleton	catalytic activity;motor activity;nucleotide binding;protein binding	Pf00307, Pf00769, Pf01576, Pf02065, Pf02463, Pf02841, Pf04111, Pf05557, Pf05622, Pf05911, Pf06160, Pf06818, Pf07926, Pf09726, Pf09731, Pf10168, Pf10174, Pf10473, Pf10481, Pf11971, Pf12128, Pf12297, Pf13166, Pf13851, Pf13868, Pf14915, Pf15450	[GO:0000921]; GO:0031106; GO:0043623; GO:0070925; GO:0032185; GO:0006461; GO:0034622; GO:0006996; GO:0022607; GO:0007010; GO:0065003; GO:0070271; GO:0071822; GO:0016043; GO:0044085; GO:0043933; GO:0009987; GO:0071840; GO:0008150 [GO:0003774]; GO:0017111; GO:0016462; GO:0016818; GO:0016817; GO:0016787; GO:0003824; GO:0003674 [GO:0003824]; GO:0003674 [GO:0003924]; GO:0017111; GO:0016462; GO:0016818…			High	Alpha-N-acetylgalactosaminidase	Acromyrmex echinatior		Hymenoptera
EKAR_NSI_F637	HE_EM_2 pools	hemolymph	N/A	emerging_adult	Y	Medium	Master Protein	EGI69181.1	hypothetical protein G5I_02094 [Acromyrmex echinatior]	FALSE	12	1	1	1	149	15.8	6.52	2.61								Medium	hypothetical protein G5I_02094	Acromyrmex echinatior		Hymenoptera
EKAR_NSI_F637	HE_EM_2 pools	hemolymph	N/A	emerging_adult	Y	Medium	Master Protein	EGI57274.1	hypothetical protein G5I_14744 [Acromyrmex echinatior]	FALSE	4	1	1	1	395	44.5	10.13	0								Medium	hypothetical protein G5I_14744	Acromyrmex echinatior		Hymenoptera
EKAR_NSI_F637	HE_EM_2 pools	hemolymph	N/A	emerging_adult	Y	High	Master Protein	XP_011051761.1	PREDICTED: elongation factor 1-alpha [Acromyrmex echinatior]	FALSE	15	5	28	0	461	50.2	9.03	99.91	metabolic process	cytoplasm	catalytic activity;nucleotide binding;RNA binding	Pf00009, Pf03143, Pf03144	[GO:0000166]; GO:0036094; GO:1901265; GO:0005488; GO:0097159; GO:1901363; GO:0003674 [GO:0003746]; GO:0008135; GO:0003723; GO:0003676; GO:0097159; GO:1901363; GO:0005488; GO:0003674 [GO:0003924]; GO:0017111; GO:0016462; GO:0016818; GO:0016817; GO:0016787; GO:0003824; GO:0003674 [GO:0005525]; GO:0032550; GO:0032561; GO:0035639; GO:0001883; GO:0032549; GO:0019001; GO:0032555; GO:0043168; GO:1901265…	105144514	LOC105144514	High	PREDICTED: elongation factor 1-alpha	Acromyrmex echinatior		Hymenoptera
EKAR_NSI_F637	HE_EM_2 pools	hemolymph	N/A	emerging_adult	Y	High	Master Protein	XP_011060773.1	PREDICTED: fructose-bisphosphate aldolase isoform X1 [Acromyrmex echinatior]	FALSE	34	7	49	0	393	43.4	7.88	174.29	metabolic process		catalytic activity	Pf00274	[GO:0004332]; GO:0016832; GO:0016830; GO:0016829; GO:0003824; GO:0003674 [GO:0006096]; GO:0006090; GO:0006757; GO:0016052; GO:0046496; GO:0032787; GO:0006091; GO:0006165; GO:0046031; GO:0046034; GO:0005975; GO:1901575; GO:0019362; GO:0019752; GO:0044237; GO:0009132; GO:0046939; GO:0009150; GO:0009167; GO:0009179; GO:0009205; GO:0044238; GO:0071704; GO:0009056; GO:0006733; GO:0009117; GO:0072524; …	105149799	LOC105149799	High	PREDICTED: fructose-bisphosphate aldolase isoform X1	Acromyrmex echinatior		Hymenoptera
EKAR_NSI_F637	HE_EM_2 pools	hemolymph	N/A	emerging_adult	Y	High	Master Protein	XP_011056439.1	PREDICTED: thioredoxin-2-like [Acromyrmex echinatior]	FALSE	23	1	2	0	110	12.4	4.77	1.97	cellular homeostasis;metabolic process;regulation of biological process		antioxidant activity;catalytic activity	Pf00085, Pf00578, Pf13098, Pf13905	[GO:0005623]; GO:0005575 [GO:0006662]; GO:0018904; GO:0044281; GO:0071704; GO:0008152; GO:0008150 [GO:0015035]; GO:0015036; GO:0016667; GO:0016491; GO:0003824; GO:0003674 [GO:0016021]; GO:0031224; GO:0044425; GO:0005575; GO:0016020 [GO:0016209]; GO:0003674 [GO:0016491]; GO:0003824; GO:0003674 [GO:0045454]; GO:0019725; GO:0050794; GO:0009987; GO:0042592; GO:0050789; GO:0008150; GO:0065008; GO:0065…	105147252	LOC105147252	High	PREDICTED: thioredoxin-2-like	Acromyrmex echinatior		Hymenoptera
EKAR_NSI_F634	HE_NY_2 pools	hemolymph	N/A	Pupa	Y	High	Master Protein	XP_011060773.1	PREDICTED: fructose-bisphosphate aldolase isoform X1 [Acromyrmex echinatior]	FALSE	20	5	27	0	393	43.4	7.88	97.31								High	PREDICTED: fructose-bisphosphate aldolase isoform X1	Acromyrmex echinatior		Hymenoptera
EKAR_NSI_F634	HE_NY_2 pools	hemolymph	N/A	Pupa	Y	High	Master Protein	XP_011054554.1	PREDICTED: hexamerin-like [Acromyrmex echinatior]	FALSE	4	2	3	0	954	107.8	6.68	10.63								High	PREDICTED: hexamerin-like	Acromyrmex echinatior		Hymenoptera
EKAR_NSI_F634	HE_NY_2 pools	hemolymph	N/A	Pupa	Y	Medium	Master Protein	XP_011055745.1	PREDICTED: symplekin [Acromyrmex echinatior]	FALSE	2	1	1	0	1106	124.3	8.13	2.69								Medium	PREDICTED: symplekin	Acromyrmex echinatior		Hymenoptera
EKAR_NSI_F631	HE_LA_3 pools	hemolymph	N/A	Larva	Y	High	Master Protein	XP_011060773.1	PREDICTED: fructose-bisphosphate aldolase isoform X1 [Acromyrmex echinatior]	FALSE	21	5	17	0	393	43.4	7.88	55.34								High	PREDICTED: fructose-bisphosphate aldolase isoform X1	Acromyrmex echinatior		Hymenoptera
EKAR_NSI_F631	HE_LA_3 pools	hemolymph	N/A	Larva	Y	High	Master Protein	XP_011054554.1	PREDICTED: hexamerin-like [Acromyrmex echinatior]	FALSE	4	2	12	0	954	107.8	6.68	33.51								High	PREDICTED: hexamerin-like	Acromyrmex echinatior		Hymenoptera
EKAR_NSI_F631	HE_LA_3 pools	hemolymph	N/A	Larva	Y	High	Master Protein	EGI60617.1	Zinc finger MYND domain-containing protein 10 [Acromyrmex echinatior]	FALSE	5	1	2	0	437	51.5	6.15	8.22			other molecular function	Pf01753	[GO:0046872]; GO:0043169; GO:0043167; GO:0005488; GO:0003674	105150773		High	Zinc finger MYND domain-containing protein 10	Acromyrmex echinatior		Hymenoptera
EKAR_NSI_F631	HE_LA_3 pools	hemolymph	N/A	Larva	Y	High	Master Protein	EGI70538.1	hypothetical protein G5I_00683 [Acromyrmex echinatior]	FALSE	4	1	1	1	258	29.1	10.24	0								Medium	hypothetical protein G5I_00683	Acromyrmex echinatior		Hymenoptera
ASVO_NSI_F462	PBR_TDVD_6	gut	PBS	PBS	N	Medium	Master Protein	EGI62871.1	UPF0465 protein C5orf33-like protein [Acromyrmex echinatior]	FALSE	3	1	1	0	416	47.8	8.72	0	metabolic process		catalytic activity	Pf01513	[GO:0003951]; GO:0016301; GO:0016773; GO:0016772; GO:0016740; GO:0003824; GO:0003674 [GO:0006741]; GO:0006739; GO:0019359; GO:0046496; GO:0019363; GO:0019362; GO:0009108; GO:0009165; GO:0072525; GO:0006733; GO:0009117; GO:0072524; GO:0006732; GO:0051188; GO:1901293; GO:0018130; GO:0044271; GO:1901362; GO:1901566; GO:0006753; GO:0034641; GO:0046483; GO:1901360; GO:1901564; GO:0051186; GO:0044249; …			Medium	UPF0465 protein C5orf33-like protein	Acromyrmex echinatior		Hymenoptera
ASVO_NSI_F452	C_TDVD_1&2	gut	Larva	Larva	N	High	Master Protein	EGI58924.1	Rho GTPase-activating protein 7 [Acromyrmex echinatior]	FALSE	8	1	1	1	347	39.4	11.09	0					[GO:0016021]; GO:0031224; GO:0044425; GO:0005575; GO:0016020			High	Rho GTPase-activating protein 7	Acromyrmex echinatior		Hymenoptera
ASVO_NSI_F439	PB_TDVD_1	gut	PBS	PBS	N	Medium	Master Protein	EGI70913.1	hypothetical protein G5I_00339 [Acromyrmex echinatior]	FALSE	1	1	1	0	676	74.3	9.22	0								Medium	hypothetical protein G5I_00339	Acromyrmex echinatior		Hymenoptera
EKAR_NSI_H298	CG_3LA_b	fat body	N/A	Larva	Y	High	Master Protein	KAG5326495.1	BIP protein, partial [Acromyrmex heyeri]	FALSE	14	15	89	1	1004	110.5	5.72	264.59	other metabolic processes		other molecular function		[GO:0004655]; GO:0016836; GO:0016835; GO:0016829; GO:0003824; GO:0003674 [GO:0005524]; GO:0032559; GO:0035639; GO:0030554; GO:0032555; GO:0043168; GO:1901265; GO:0017076; GO:0032553; GO:0043167; GO:0097159; GO:1901363; GO:0000166; GO:0097367; GO:0005488; GO:0036094; GO:0003674 [GO:0016887]; GO:0017111; GO:0140657; GO:0016462; GO:0003674; GO:0016818; GO:0016817; GO:0016787; GO:0003824 [GO:0033014]…		Hsc703	High	BIP protein, partial	Acromyrmex heyeri		Hymenoptera
EKAR_NSI_H295	CG_3LA_a	fat body	N/A	Larva	Y	High	Master Protein	KAG5326495.1	BIP protein, partial [Acromyrmex heyeri]	FALSE	14	14	80	1	1004	110.5	5.72	232.53	other metabolic processes		other molecular function		[GO:0004655]; GO:0016836; GO:0016835; GO:0016829; GO:0003824; GO:0003674 [GO:0005524]; GO:0032559; GO:0035639; GO:0030554; GO:0032555; GO:0043168; GO:1901265; GO:0017076; GO:0032553; GO:0043167; GO:0097159; GO:1901363; GO:0000166; GO:0097367; GO:0005488; GO:0036094; GO:0003674 [GO:0016887]; GO:0017111; GO:0140657; GO:0016462; GO:0003674; GO:0016818; GO:0016817; GO:0016787; GO:0003824 [GO:0033014]…		Hsc703	High	BIP protein, partial	Acromyrmex heyeri		Hymenoptera
EKAR_NSI_H295	CG_3LA_a	fat body	N/A	Larva	Y	High	Master Protein	KAG5326070.1	RAB1A protein, partial [Acromyrmex heyeri]	FALSE	12	4	6	0	405	46.1	5.83	14.55	protein metabolism;other metabolic processes	cytosol;other cell component	other molecular function		[GO:0003924]; GO:0017111; GO:0016462; GO:0016818; GO:0016817; GO:0016787; GO:0003824; GO:0003674 [GO:0005525]; GO:0032561; GO:0035639; GO:0019001; GO:0032555; GO:0043168; GO:1901265; GO:0017076; GO:0032553; GO:0043167; GO:0097159; GO:1901363; GO:0000166; GO:0097367; GO:0005488; GO:0036094; GO:0003674 [GO:0005829]; GO:0110165; GO:0005737; GO:0005575; GO:0005622 [GO:0006777]; GO:0018130; GO:0019720…		Rab1a	High	RAB1A protein, partial	Acromyrmex heyeri		Hymenoptera
EKAR_NSI_H292	CG_3AD_b	fat body	N/A	older_adult	Y	High	Master Protein	KAG5326495.1	BIP protein, partial [Acromyrmex heyeri]	FALSE	13	14	79	1	1004	110.5	5.72	239.85	other metabolic processes		other molecular function		[GO:0004655]; GO:0016836; GO:0016835; GO:0016829; GO:0003824; GO:0003674 [GO:0005524]; GO:0032559; GO:0035639; GO:0030554; GO:0032555; GO:0043168; GO:1901265; GO:0017076; GO:0032553; GO:0043167; GO:0097159; GO:1901363; GO:0000166; GO:0097367; GO:0005488; GO:0036094; GO:0003674 [GO:0016887]; GO:0017111; GO:0140657; GO:0016462; GO:0003674; GO:0016818; GO:0016817; GO:0016787; GO:0003824 [GO:0033014]…		Hsc703	High	BIP protein, partial	Acromyrmex heyeri		Hymenoptera
EKAR_NSI_H292	CG_3AD_b	fat body	N/A	older_adult	Y	High	Master Protein	KAG5319517.1	VIT1 protein, partial [Acromyrmex heyeri]	FALSE	1	2	11	0	5029	576	6.73	16.05	transport		transporter activity		[GO:0005319]; GO:0005215; GO:0006869; GO:0003674; GO:0071702; GO:0010876; GO:0006810; GO:0033036; GO:0051234; GO:0051179; GO:0008150		Vit1	High	VIT1 protein, partial	Acromyrmex heyeri		Hymenoptera
EKAR_NSI_H289	CG_3AD_a	fat body	N/A	older_adult	Y	High	Master Protein	KAG5326495.1	BIP protein, partial [Acromyrmex heyeri]	FALSE	15	17	99	1	1004	110.5	5.72	285.08	other metabolic processes		other molecular function		[GO:0004655]; GO:0016836; GO:0016835; GO:0016829; GO:0003824; GO:0003674 [GO:0005524]; GO:0032559; GO:0035639; GO:0030554; GO:0032555; GO:0043168; GO:1901265; GO:0017076; GO:0032553; GO:0043167; GO:0097159; GO:1901363; GO:0000166; GO:0097367; GO:0005488; GO:0036094; GO:0003674 [GO:0016887]; GO:0017111; GO:0140657; GO:0016462; GO:0003674; GO:0016818; GO:0016817; GO:0016787; GO:0003824 [GO:0033014]…		Hsc703	High	BIP protein, partial	Acromyrmex heyeri		Hymenoptera
EKAR_NSI_H289	CG_3AD_a	fat body	N/A	older_adult	Y	High	Master Protein	KAG5319517.1	VIT1 protein, partial [Acromyrmex heyeri]	FALSE	1	2	11	0	5029	576	6.73	13.74	transport		transporter activity		[GO:0005319]; GO:0005215; GO:0006869; GO:0003674; GO:0071702; GO:0010876; GO:0006810; GO:0033036; GO:0051234; GO:0051179; GO:0008150		Vit1	High	VIT1 protein, partial	Acromyrmex heyeri		Hymenoptera
EKAR_NSI_H286	CG_3NY_c	fat body	N/A	Pupa	Y	High	Master Protein	KAG5326495.1	BIP protein, partial [Acromyrmex heyeri]	FALSE	14	14	105	1	1004	110.5	5.72	294.17	other metabolic processes		other molecular function		[GO:0004655]; GO:0016836; GO:0016835; GO:0016829; GO:0003824; GO:0003674 [GO:0005524]; GO:0032559; GO:0035639; GO:0030554; GO:0032555; GO:0043168; GO:1901265; GO:0017076; GO:0032553; GO:0043167; GO:0097159; GO:1901363; GO:0000166; GO:0097367; GO:0005488; GO:0036094; GO:0003674 [GO:0016887]; GO:0017111; GO:0140657; GO:0016462; GO:0003674; GO:0016818; GO:0016817; GO:0016787; GO:0003824 [GO:0033014]…		Hsc703	High	BIP protein, partial	Acromyrmex heyeri		Hymenoptera
EKAR_NSI_H286	CG_3NY_c	fat body	N/A	Pupa	Y	High	Master Protein	KAG5330030.1	IDGF4 protein, partial [Acromyrmex heyeri]	FALSE	6	3	8	0	520	57.7	7.3	17.99	other metabolic processes		other molecular function		[GO:0005975]; GO:0044238; GO:0071704; GO:0008152; GO:0008150 [GO:0008061]; GO:0097367; GO:0005488; GO:0003674		Idgf4	High	IDGF4 protein, partial	Acromyrmex heyeri		Hymenoptera
EKAR_NSI_H283	CG_3NY_b	fat body	N/A	Pupa	Y	High	Master Protein	KAG5326495.1	BIP protein, partial [Acromyrmex heyeri]	FALSE	12	14	103	1	1004	110.5	5.72	306.28	other metabolic processes		other molecular function		[GO:0004655]; GO:0016836; GO:0016835; GO:0016829; GO:0003824; GO:0003674 [GO:0005524]; GO:0032559; GO:0035639; GO:0030554; GO:0032555; GO:0043168; GO:1901265; GO:0017076; GO:0032553; GO:0043167; GO:0097159; GO:1901363; GO:0000166; GO:0097367; GO:0005488; GO:0036094; GO:0003674 [GO:0016887]; GO:0017111; GO:0140657; GO:0016462; GO:0003674; GO:0016818; GO:0016817; GO:0016787; GO:0003824 [GO:0033014]…		Hsc703	High	BIP protein, partial	Acromyrmex heyeri		Hymenoptera
EKAR_NSI_H283	CG_3NY_b	fat body	N/A	Pupa	Y	High	Master Protein	KAG5331398.1	RS8 protein, partial [Acromyrmex heyeri]	FALSE	7	3	5	0	554	63.6	9.94	14.33	protein metabolism;other metabolic processes	translational apparatus	other molecular function		[GO:0003735]; GO:0005198; GO:0003674 [GO:0005840]; GO:0043232; GO:0043228; GO:0043229; GO:0043226; GO:0005622; GO:0110165; GO:0005575 [GO:0006412]; GO:0019538; GO:0034645; GO:0043043; GO:0010467; GO:0043170; GO:0044238; GO:1901564; GO:0009059; GO:0044249; GO:0044260; GO:0006518; GO:0043604; GO:1901566; GO:0071704; GO:0008152; GO:0006807; GO:1901576; GO:0009058; GO:0044237; GO:0043603; GO:0044271;…		Rps8	High	RS8 protein, partial	Acromyrmex heyeri		Hymenoptera
EKAR_NSI_H280	CG_3NY_a	fat body	N/A	Pupa	Y	High	Master Protein	KAG5323025.1	DYH1 protein, partial [Acromyrmex heyeri]	FALSE	0	1	1	1	4219	488.9	6.64	0	other biological processes	cytoskeleton	cytoskeletal activity;nucleic acid binding activity;other molecular function		[GO:0003676]; GO:0097159; GO:1901363; GO:0005488; GO:0003674 [GO:0005524]; GO:0032559; GO:0035639; GO:0030554; GO:0032555; GO:0043168; GO:1901265; GO:0017076; GO:0032553; GO:0043167; GO:0097159; GO:1901363; GO:0000166; GO:0097367; GO:0005488; GO:0036094; GO:0003674 [GO:0007018]; GO:0007017; GO:0009987; GO:0008150 [GO:0008569]; GO:0003777; GO:0003774; GO:0140657; GO:0003674 [GO:0030286]; GO:000587…		Dnah1	High	DYH1 protein, partial	Acromyrmex heyeri		Hymenoptera
EKAR_NSI_H274	CG_3EM_b	fat body	N/A	emerging_adult	Y	Medium	Master Protein	KAG5323477.1	CP4C1 protein, partial [Acromyrmex heyeri]	FALSE	1	1	1	1	1537	180	9	0			other molecular function		[GO:0004497]; GO:0016491; GO:0003824; GO:0003674 [GO:0005506]; GO:0046914; GO:0046872; GO:0043169; GO:0043167; GO:0005488; GO:0003674 [GO:0016705]; GO:0016491; GO:0003824; GO:0003674 [GO:0020037]; GO:0046906; GO:0097159; GO:1901363; GO:0005488; GO:0003674		Cyp4c1_1	High	CP4C1 protein, partial	Acromyrmex heyeri		Hymenoptera
EKAR_NSI_H271	CG_3EM_a	fat body	N/A	emerging_adult	Y	High	Master Protein	KAG5339096.1	ZN362 protein, partial [Acromyrmex heyeri]	FALSE	3	3	4	0	1430	154.5	8.47	5.55							Znf362	High	ZN362 protein, partial	Acromyrmex heyeri		Hymenoptera
EKAR_NSI_H265	HE_3LA_a	hemolymph	N/A	Larva	Y	Medium	Master Protein	KAG5332418.1	ENPP5 phosphodiesterase, partial [Acromyrmex heyeri]	FALSE	2	1	1	1	457	53.1	6.99	1.55			other molecular function		[GO:0003824]; GO:0003674		Enpp5	High	ENPP5 phosphodiesterase, partial	Acromyrmex heyeri		Hymenoptera
EKAR_NSI_H262	HE-3EM_b	hemolymph	N/A	emerging_adult	Y	High	Master Protein	KAG5319517.1	VIT1 protein, partial [Acromyrmex heyeri]	FALSE	0	1	2	0	5029	576	6.73	0	transport		transporter activity		[GO:0005319]; GO:0005215; GO:0006869; GO:0003674; GO:0071702; GO:0010876; GO:0006810; GO:0033036; GO:0051234; GO:0051179; GO:0008150		Vit1	High	VIT1 protein, partial	Acromyrmex heyeri		Hymenoptera
EKAR_NSI_H259	HE-3EM_a	hemolymph	N/A	emerging_adult	Y	High	Master Protein	KAG5319517.1	VIT1 protein, partial [Acromyrmex heyeri]	FALSE	0	1	3	0	5029	576	6.73	0	transport		transporter activity		[GO:0005319]; GO:0005215; GO:0006869; GO:0003674; GO:0071702; GO:0010876; GO:0006810; GO:0033036; GO:0051234; GO:0051179; GO:0008150		Vit1	High	VIT1 protein, partial	Acromyrmex heyeri		Hymenoptera
EKAR_NSI_G325	HE-AD_3	hemolymph	N/A	older_adult	Y	High	Master Protein	KAG5319517.1	VIT1 protein, partial [Acromyrmex heyeri]	FALSE	0	1	3	0	5029	576	6.73	1.51	transport		transporter activity		[GO:0005319]; GO:0005215; GO:0006869; GO:0003674; GO:0071702; GO:0010876; GO:0006810; GO:0033036; GO:0051234; GO:0051179; GO:0008150		Vit1	High	VIT1 protein, partial	Acromyrmex heyeri		Hymenoptera
EKAR_NSI_G315	TDVD_ADU	gut	older_adult	older_adult	N	Medium	Master Protein	KAG5320588.1	HSF2B protein, partial [Acromyrmex heyeri]	FALSE	3	1	1	0	340	38.6	5.03	0								Medium	HSF2B protein, partial	Acromyrmex heyeri		Hymenoptera
EKAR_NSI_G294	TD3VD_EM	gut	Emerging_adult	emerging_adult	N	Medium	Master Protein	KAG5333468.1	L259 protein, partial [Acromyrmex heyeri]	FALSE	2	1	1	1	1181	133.4	7.46	0								Medium	L259 protein, partial	Acromyrmex heyeri		Hymenoptera
EKAR_NSI_G294	TD3VD_EM	gut	Emerging_adult	emerging_adult	N	High	Master Protein	KAG5345384.1	STAM1 protein, partial [Acromyrmex heyeri]	FALSE	4	2	2	0	643	73	6.06	3.87								High	STAM1 protein, partial	Acromyrmex heyeri		Hymenoptera
EKAR_NSI_G290	TD4VD_NY	gut	Pupa	Pupa	Y	High	Master Protein	KAG5330030.1	IDGF4 protein, partial [Acromyrmex heyeri]	FALSE	11	6	12	0	520	57.7	7.3	12.31								High	IDGF4 protein, partial	Acromyrmex heyeri		Hymenoptera
EKAR_NSI_G276	LAR TD 4 VD_b	gut	Larva	Larva	Y	High	Master Protein	KAG5342013.1	SETMR methyltransferase, partial [Acromyrmex heyeri]	FALSE	6	1	3	1	302	35.2	7.06	0								High	SETMR methyltransferase, partial	Acromyrmex heyeri		Hymenoptera
EKAR_NSI_F658	LAR TD 4 VD_a	gut	Larva	Larva	Y	High	Master Protein	KAG5345384.1	STAM1 protein, partial [Acromyrmex heyeri]	FALSE	4	2	3	0	643	73	6.06	8.39								High	STAM1 protein, partial	Acromyrmex heyeri		Hymenoptera
EKAR_NSI_F655	CG_AD_3 pools	fat body	N/A	older_adult	Y	High	Master Protein	KAG5328989.1	DRK protein, partial [Acromyrmex heyeri]	FALSE	5	1	1	0	254	29.7	7.05	2.57							Drk	High	DRK protein, partial	Acromyrmex heyeri		Hymenoptera
EKAR_NSI_F652	CG_EM_2 pools	fat body	N/A	emerging_adult	Y	High	Master Protein	KAG5326495.1	BIP protein, partial [Acromyrmex heyeri]	FALSE	16	16	58	1	1004	110.5	5.72	157.31								High	BIP protein, partial	Acromyrmex heyeri		Hymenoptera
EKAR_NSI_F649	CG_NY_3 pools	fat body	N/A	Pupa	Y	High	Master Protein	KAG5326495.1	BIP protein, partial [Acromyrmex heyeri]	FALSE	10	10	34	1	1004	110.5	5.72	91.13	other metabolic processes		other molecular function		[GO:0004655]; GO:0016836; GO:0016835; GO:0016829; GO:0003824; GO:0003674 [GO:0005524]; GO:0032559; GO:0035639; GO:0030554; GO:0032555; GO:0043168; GO:1901265; GO:0017076; GO:0032553; GO:0043167; GO:0097159; GO:1901363; GO:0000166; GO:0097367; GO:0005488; GO:0036094; GO:0003674 [GO:0016887]; GO:0017111; GO:0140657; GO:0016462; GO:0003674; GO:0016818; GO:0016817; GO:0016787; GO:0003824 [GO:0033014]…		Hsc703	High	BIP protein, partial	Acromyrmex heyeri		Hymenoptera
EKAR_NSI_F646	CG_LA_3 pools	fat body	N/A	Larva	Y	High	Master Protein	KAG5326495.1	BIP protein, partial [Acromyrmex heyeri]	FALSE	16	16	68	1	1004	110.5	5.72	240.64	other metabolic processes		other molecular function		[GO:0004655]; GO:0016836; GO:0016835; GO:0016829; GO:0003824; GO:0003674 [GO:0005524]; GO:0032559; GO:0035639; GO:0030554; GO:0032555; GO:0043168; GO:1901265; GO:0017076; GO:0032553; GO:0043167; GO:0097159; GO:1901363; GO:0000166; GO:0097367; GO:0005488; GO:0036094; GO:0003674 [GO:0016887]; GO:0017111; GO:0140657; GO:0016462; GO:0003674; GO:0016818; GO:0016817; GO:0016787; GO:0003824 [GO:0033014]…		Hsc703	High	BIP protein, partial	Acromyrmex heyeri		Hymenoptera
EKAR_NSI_F634	HE_NY_2 pools	hemolymph	N/A	Pupa	Y	High	Master Protein	KAG5326495.1	BIP protein, partial [Acromyrmex heyeri]	FALSE	12	11	43	1	1004	110.5	5.72	167.47	other metabolic processes		other molecular function		[GO:0004655]; GO:0016836; GO:0016835; GO:0016829; GO:0003824; GO:0003674 [GO:0005524]; GO:0032559; GO:0035639; GO:0030554; GO:0032555; GO:0043168; GO:1901265; GO:0017076; GO:0032553; GO:0043167; GO:0097159; GO:1901363; GO:0000166; GO:0097367; GO:0005488; GO:0036094; GO:0003674 [GO:0016887]; GO:0017111; GO:0140657; GO:0016462; GO:0003674; GO:0016818; GO:0016817; GO:0016787; GO:0003824 [GO:0033014]…		Hsc703	High	BIP protein, partial	Acromyrmex heyeri		Hymenoptera
ASVO_NSI_F455	NY_TDVD_3	gut	Pupa	Pupa	N	Medium	Master Protein	KAG5335615.1	VGR protein, partial [Acromyrmex heyeri]	FALSE	0	1	1	0	3272	372.3	5.77	0								High	VGR protein, partial	Acromyrmex heyeri		Hymenoptera
ASVO_NSI_F452	C_TDVD_1&2	gut	Larva	Larva	N	Medium	Master Protein	KAG5332258.1	MANBA mannosidase, partial [Acromyrmex heyeri]	FALSE	5	1	2	1	200	23.1	7.53	0								High	MANBA mannosidase, partial	Acromyrmex heyeri		Hymenoptera
ASVO_NSI_F442	PBR_TDVD_4	gut	PBS	PBS	N	Medium	Master Protein	KAG5330050.1	RS7 protein, partial [Acromyrmex heyeri]	FALSE	7	1	1	1	321	35.8	10.07	0								Medium	RS7 protein, partial	Acromyrmex heyeri		Hymenoptera
EKAR_NSI_H298	CG_3LA_b	fat body	N/A	Larva	Y	High	Master Protein	KAG5311802.1	BIP protein, partial [Acromyrmex insinuator]	FALSE	15	17	97	0	1033	113.4	5.68	291.62	other metabolic processes		other molecular function		[GO:0004655]; GO:0016836; GO:0016835; GO:0016829; GO:0003824; GO:0003674 [GO:0005524]; GO:0032559; GO:0035639; GO:0030554; GO:0032555; GO:0043168; GO:1901265; GO:0017076; GO:0032553; GO:0043167; GO:0097159; GO:1901363; GO:0000166; GO:0097367; GO:0005488; GO:0036094; GO:0003674 [GO:0016887]; GO:0017111; GO:0140657; GO:0016462; GO:0003674; GO:0016818; GO:0016817; GO:0016787; GO:0003824 [GO:0033014]…		Hsc703	High	BIP protein, partial	Acromyrmex insinuator		Hymenoptera
EKAR_NSI_H298	CG_3LA_b	fat body	N/A	Larva	Y	High	Master Protein	KAG5310040.1	RS17 protein, partial [Acromyrmex insinuator]	FALSE	17	3	15	0	248	29	9.76	30.94	protein metabolism;other metabolic processes	translational apparatus	other molecular function		[GO:0003735]; GO:0005198; GO:0003674 [GO:0005840]; GO:0043232; GO:0043228; GO:0043229; GO:0043226; GO:0005622; GO:0110165; GO:0005575 [GO:0006412]; GO:0019538; GO:0034645; GO:0043043; GO:0010467; GO:0043170; GO:0044238; GO:1901564; GO:0009059; GO:0044249; GO:0044260; GO:0006518; GO:0043604; GO:1901566; GO:0071704; GO:0008152; GO:0006807; GO:1901576; GO:0009058; GO:0044237; GO:0043603; GO:0044271;…		Rps17	High	RS17 protein, partial	Acromyrmex insinuator		Hymenoptera
EKAR_NSI_H298	CG_3LA_b	fat body	N/A	Larva	Y	High	Master Protein	KAG5309891.1	MTPN protein, partial [Acromyrmex insinuator]	FALSE	26	2	7	0	153	17	6.4	24.87							Mtpn	High	MTPN protein, partial	Acromyrmex insinuator		Hymenoptera
EKAR_NSI_H298	CG_3LA_b	fat body	N/A	Larva	Y	High	Master Protein	KAG5316292.1	GLYC hydroxymethyltransferase, partial [Acromyrmex insinuator]	FALSE	7	1	1	0	538	59.5	8.28	3.63	other metabolic processes		other molecular function		[GO:0004372]; GO:0016742; GO:0016741; GO:0016740; GO:0003824; GO:0003674 [GO:0008168]; GO:0016741; GO:0016740; GO:0003824; GO:0003674 [GO:0019264]; GO:0006545; GO:0006563; GO:0006544; GO:0009070; GO:0009069; GO:1901607; GO:1901605; GO:0008652; GO:0006520; GO:0046394; GO:1901566; GO:0019752; GO:0044238; GO:1901564; GO:0016053; GO:1901576; GO:0043436; GO:0008152; GO:0006807; GO:0071704; GO:0006082;…		Mel32	High	GLYC hydroxymethyltransferase, partial	Acromyrmex insinuator		Hymenoptera
EKAR_NSI_H295	CG_3LA_a	fat body	N/A	Larva	Y	High	Master Protein	KAG5311802.1	BIP protein, partial [Acromyrmex insinuator]	FALSE	14	15	90	0	1033	113.4	5.68	258.02	other metabolic processes		other molecular function		[GO:0004655]; GO:0016836; GO:0016835; GO:0016829; GO:0003824; GO:0003674 [GO:0005524]; GO:0032559; GO:0035639; GO:0030554; GO:0032555; GO:0043168; GO:1901265; GO:0017076; GO:0032553; GO:0043167; GO:0097159; GO:1901363; GO:0000166; GO:0097367; GO:0005488; GO:0036094; GO:0003674 [GO:0016887]; GO:0017111; GO:0140657; GO:0016462; GO:0003674; GO:0016818; GO:0016817; GO:0016787; GO:0003824 [GO:0033014]…		Hsc703	High	BIP protein, partial	Acromyrmex insinuator		Hymenoptera
EKAR_NSI_H295	CG_3LA_a	fat body	N/A	Larva	Y	High	Master Protein	KAG5309891.1	MTPN protein, partial [Acromyrmex insinuator]	FALSE	26	2	4	0	153	17	6.4	17.27							Mtpn	High	MTPN protein, partial	Acromyrmex insinuator		Hymenoptera
EKAR_NSI_H295	CG_3LA_a	fat body	N/A	Larva	Y	High	Master Protein	KAG5310040.1	RS17 protein, partial [Acromyrmex insinuator]	FALSE	17	3	10	0	248	29	9.76	19.04	protein metabolism;other metabolic processes	translational apparatus	other molecular function		[GO:0003735]; GO:0005198; GO:0003674 [GO:0005840]; GO:0043232; GO:0043228; GO:0043229; GO:0043226; GO:0005622; GO:0110165; GO:0005575 [GO:0006412]; GO:0019538; GO:0034645; GO:0043043; GO:0010467; GO:0043170; GO:0044238; GO:1901564; GO:0009059; GO:0044249; GO:0044260; GO:0006518; GO:0043604; GO:1901566; GO:0071704; GO:0008152; GO:0006807; GO:1901576; GO:0009058; GO:0044237; GO:0043603; GO:0044271;…		Rps17	High	RS17 protein, partial	Acromyrmex insinuator		Hymenoptera
EKAR_NSI_H292	CG_3AD_b	fat body	N/A	older_adult	Y	High	Master Protein	KAG5310040.1	RS17 protein, partial [Acromyrmex insinuator]	FALSE	17	3	10	0	248	29	9.76	21.54	protein metabolism;other metabolic processes	translational apparatus	other molecular function		[GO:0003735]; GO:0005198; GO:0003674 [GO:0005840]; GO:0043232; GO:0043228; GO:0043229; GO:0043226; GO:0005622; GO:0110165; GO:0005575 [GO:0006412]; GO:0019538; GO:0034645; GO:0043043; GO:0010467; GO:0043170; GO:0044238; GO:1901564; GO:0009059; GO:0044249; GO:0044260; GO:0006518; GO:0043604; GO:1901566; GO:0071704; GO:0008152; GO:0006807; GO:1901576; GO:0009058; GO:0044237; GO:0043603; GO:0044271;…		Rps17	High	RS17 protein, partial	Acromyrmex insinuator		Hymenoptera
EKAR_NSI_H292	CG_3AD_b	fat body	N/A	older_adult	Y	High	Master Protein	KAG5309891.1	MTPN protein, partial [Acromyrmex insinuator]	FALSE	10	1	3	0	153	17	6.4	9.58							Mtpn	High	MTPN protein, partial	Acromyrmex insinuator		Hymenoptera
EKAR_NSI_H292	CG_3AD_b	fat body	N/A	older_adult	Y	High	Master Protein	KAG5308742.1	EF1B2 factor, partial [Acromyrmex insinuator]	FALSE	5	1	1	0	232	25.7	4.77	2.58	protein metabolism;other metabolic processes	other cell component	nucleic acid binding activity		[GO:0003746]; GO:0008135; GO:0006414; GO:0090079; GO:0006412; GO:0034645; GO:0003676; GO:0045182; GO:0019538; GO:0043043; GO:0010467; GO:0009059; GO:0044249; GO:0044260; GO:0097159; GO:1901363; GO:0003674; GO:0006417; GO:0043170; GO:0044238; GO:1901564; GO:0006518; GO:0043604; GO:1901566; GO:1901576; GO:0009058; GO:0044237; GO:0005488; GO:0010608; GO:0034248; GO:0051246; GO:2000112; GO:0071704; G…		Ef1b2	High	EF1B2 factor, partial	Acromyrmex insinuator		Hymenoptera
EKAR_NSI_H292	CG_3AD_b	fat body	N/A	older_adult	Y	High	Master Protein	KAG5306927.1	TMPS9 protease, partial [Acromyrmex insinuator]	FALSE	2	1	1	0	1084	122.3	8.05	0			other molecular function		[GO:0004252]; GO:0004175; GO:0008236; GO:0008233; GO:0017171; GO:0016787; GO:0140096; GO:0003824; GO:0003674		Tmprss9_1	High	TMPS9 protease, partial	Acromyrmex insinuator		Hymenoptera
EKAR_NSI_H289	CG_3AD_a	fat body	N/A	older_adult	Y	High	Master Protein	KAG5310040.1	RS17 protein, partial [Acromyrmex insinuator]	FALSE	17	3	10	0	248	29	9.76	19.76	protein metabolism;other metabolic processes	translational apparatus	other molecular function		[GO:0003735]; GO:0005198; GO:0003674 [GO:0005840]; GO:0043232; GO:0043228; GO:0043229; GO:0043226; GO:0005622; GO:0110165; GO:0005575 [GO:0006412]; GO:0019538; GO:0034645; GO:0043043; GO:0010467; GO:0043170; GO:0044238; GO:1901564; GO:0009059; GO:0044249; GO:0044260; GO:0006518; GO:0043604; GO:1901566; GO:0071704; GO:0008152; GO:0006807; GO:1901576; GO:0009058; GO:0044237; GO:0043603; GO:0044271;…		Rps17	High	RS17 protein, partial	Acromyrmex insinuator		Hymenoptera
EKAR_NSI_H289	CG_3AD_a	fat body	N/A	older_adult	Y	High	Master Protein	KAG5309891.1	MTPN protein, partial [Acromyrmex insinuator]	FALSE	26	2	4	0	153	17	6.4	13.79							Mtpn	High	MTPN protein, partial	Acromyrmex insinuator		Hymenoptera
EKAR_NSI_H289	CG_3AD_a	fat body	N/A	older_adult	Y	High	Master Protein	KAG5316292.1	GLYC hydroxymethyltransferase, partial [Acromyrmex insinuator]	FALSE	7	1	2	0	538	59.5	8.28	9.02	other metabolic processes		other molecular function		[GO:0004372]; GO:0016742; GO:0016741; GO:0016740; GO:0003824; GO:0003674 [GO:0008168]; GO:0016741; GO:0016740; GO:0003824; GO:0003674 [GO:0019264]; GO:0006545; GO:0006563; GO:0006544; GO:0009070; GO:0009069; GO:1901607; GO:1901605; GO:0008652; GO:0006520; GO:0046394; GO:1901566; GO:0019752; GO:0044238; GO:1901564; GO:0016053; GO:1901576; GO:0043436; GO:0008152; GO:0006807; GO:0071704; GO:0006082;…		Mel32	High	GLYC hydroxymethyltransferase, partial	Acromyrmex insinuator		Hymenoptera
EKAR_NSI_H289	CG_3AD_a	fat body	N/A	older_adult	Y	High	Master Protein	KAG5308742.1	EF1B2 factor, partial [Acromyrmex insinuator]	FALSE	5	1	1	0	232	25.7	4.77	2.28	protein metabolism;other metabolic processes	other cell component	nucleic acid binding activity		[GO:0003746]; GO:0008135; GO:0006414; GO:0090079; GO:0006412; GO:0034645; GO:0003676; GO:0045182; GO:0019538; GO:0043043; GO:0010467; GO:0009059; GO:0044249; GO:0044260; GO:0097159; GO:1901363; GO:0003674; GO:0006417; GO:0043170; GO:0044238; GO:1901564; GO:0006518; GO:0043604; GO:1901566; GO:1901576; GO:0009058; GO:0044237; GO:0005488; GO:0010608; GO:0034248; GO:0051246; GO:2000112; GO:0071704; G…		Ef1b2	High	EF1B2 factor, partial	Acromyrmex insinuator		Hymenoptera
EKAR_NSI_H286	CG_3NY_c	fat body	N/A	Pupa	Y	High	Master Protein	KAG5311802.1	BIP protein, partial [Acromyrmex insinuator]	FALSE	15	16	113	0	1033	113.4	5.68	315.29	other metabolic processes		other molecular function		[GO:0004655]; GO:0016836; GO:0016835; GO:0016829; GO:0003824; GO:0003674 [GO:0005524]; GO:0032559; GO:0035639; GO:0030554; GO:0032555; GO:0043168; GO:1901265; GO:0017076; GO:0032553; GO:0043167; GO:0097159; GO:1901363; GO:0000166; GO:0097367; GO:0005488; GO:0036094; GO:0003674 [GO:0016887]; GO:0017111; GO:0140657; GO:0016462; GO:0003674; GO:0016818; GO:0016817; GO:0016787; GO:0003824 [GO:0033014]…		Hsc703	High	BIP protein, partial	Acromyrmex insinuator		Hymenoptera
EKAR_NSI_H286	CG_3NY_c	fat body	N/A	Pupa	Y	High	Master Protein	KAG5309891.1	MTPN protein, partial [Acromyrmex insinuator]	FALSE	26	2	5	0	153	17	6.4	17.43							Mtpn	High	MTPN protein, partial	Acromyrmex insinuator		Hymenoptera
EKAR_NSI_H286	CG_3NY_c	fat body	N/A	Pupa	Y	High	Master Protein	KAG5310040.1	RS17 protein, partial [Acromyrmex insinuator]	FALSE	17	3	9	0	248	29	9.76	21.41	protein metabolism;other metabolic processes	translational apparatus	other molecular function		[GO:0003735]; GO:0005198; GO:0003674 [GO:0005840]; GO:0043232; GO:0043228; GO:0043229; GO:0043226; GO:0005622; GO:0110165; GO:0005575 [GO:0006412]; GO:0019538; GO:0034645; GO:0043043; GO:0010467; GO:0043170; GO:0044238; GO:1901564; GO:0009059; GO:0044249; GO:0044260; GO:0006518; GO:0043604; GO:1901566; GO:0071704; GO:0008152; GO:0006807; GO:1901576; GO:0009058; GO:0044237; GO:0043603; GO:0044271;…		Rps17	High	RS17 protein, partial	Acromyrmex insinuator		Hymenoptera
EKAR_NSI_H286	CG_3NY_c	fat body	N/A	Pupa	Y	High	Master Protein	KAG5308742.1	EF1B2 factor, partial [Acromyrmex insinuator]	FALSE	5	1	1	0	232	25.7	4.77	2.42	protein metabolism;other metabolic processes	other cell component	nucleic acid binding activity		[GO:0003746]; GO:0008135; GO:0006414; GO:0090079; GO:0006412; GO:0034645; GO:0003676; GO:0045182; GO:0019538; GO:0043043; GO:0010467; GO:0009059; GO:0044249; GO:0044260; GO:0097159; GO:1901363; GO:0003674; GO:0006417; GO:0043170; GO:0044238; GO:1901564; GO:0006518; GO:0043604; GO:1901566; GO:1901576; GO:0009058; GO:0044237; GO:0005488; GO:0010608; GO:0034248; GO:0051246; GO:2000112; GO:0071704; G…		Ef1b2	High	EF1B2 factor, partial	Acromyrmex insinuator		Hymenoptera
EKAR_NSI_H283	CG_3NY_b	fat body	N/A	Pupa	Y	High	Master Protein	KAG5311802.1	BIP protein, partial [Acromyrmex insinuator]	FALSE	13	16	112	0	1033	113.4	5.68	330.46	other metabolic processes		other molecular function		[GO:0004655]; GO:0016836; GO:0016835; GO:0016829; GO:0003824; GO:0003674 [GO:0005524]; GO:0032559; GO:0035639; GO:0030554; GO:0032555; GO:0043168; GO:1901265; GO:0017076; GO:0032553; GO:0043167; GO:0097159; GO:1901363; GO:0000166; GO:0097367; GO:0005488; GO:0036094; GO:0003674 [GO:0016887]; GO:0017111; GO:0140657; GO:0016462; GO:0003674; GO:0016818; GO:0016817; GO:0016787; GO:0003824 [GO:0033014]…		Hsc703	Medium	BIP protein, partial	Acromyrmex insinuator		Hymenoptera
EKAR_NSI_H283	CG_3NY_b	fat body	N/A	Pupa	Y	High	Master Protein	KAG5310040.1	RS17 protein, partial [Acromyrmex insinuator]	FALSE	17	3	9	0	248	29	9.76	22.41	protein metabolism;other metabolic processes	translational apparatus	other molecular function		[GO:0003735]; GO:0005198; GO:0003674 [GO:0005840]; GO:0043232; GO:0043228; GO:0043229; GO:0043226; GO:0005622; GO:0110165; GO:0005575 [GO:0006412]; GO:0019538; GO:0034645; GO:0043043; GO:0010467; GO:0043170; GO:0044238; GO:1901564; GO:0009059; GO:0044249; GO:0044260; GO:0006518; GO:0043604; GO:1901566; GO:0071704; GO:0008152; GO:0006807; GO:1901576; GO:0009058; GO:0044237; GO:0043603; GO:0044271;…		Rps17	High	RS17 protein, partial	Acromyrmex insinuator		Hymenoptera
EKAR_NSI_H283	CG_3NY_b	fat body	N/A	Pupa	Y	High	Master Protein	KAG5308742.1	EF1B2 factor, partial [Acromyrmex insinuator]	FALSE	5	1	1	0	232	25.7	4.77	2.46	protein metabolism;other metabolic processes	other cell component	nucleic acid binding activity		[GO:0003746]; GO:0008135; GO:0006414; GO:0090079; GO:0006412; GO:0034645; GO:0003676; GO:0045182; GO:0019538; GO:0043043; GO:0010467; GO:0009059; GO:0044249; GO:0044260; GO:0097159; GO:1901363; GO:0003674; GO:0006417; GO:0043170; GO:0044238; GO:1901564; GO:0006518; GO:0043604; GO:1901566; GO:1901576; GO:0009058; GO:0044237; GO:0005488; GO:0010608; GO:0034248; GO:0051246; GO:2000112; GO:0071704; G…		Ef1b2	High	EF1B2 factor, partial	Acromyrmex insinuator		Hymenoptera
EKAR_NSI_H283	CG_3NY_b	fat body	N/A	Pupa	Y	High	Master Protein	KAG5312805.1	CP9E2 protein, partial [Acromyrmex insinuator]	FALSE	4	1	1	0	933	107.8	9.28	0			nucleic acid binding activity;other molecular function		[GO:0003676]; GO:0097159; GO:1901363; GO:0005488; GO:0003674 [GO:0004497]; GO:0016491; GO:0003824; GO:0003674 [GO:0005506]; GO:0046914; GO:0046872; GO:0043169; GO:0043167; GO:0005488; GO:0003674 [GO:0016705]; GO:0016491; GO:0003824; GO:0003674 [GO:0020037]; GO:0046906; GO:0097159; GO:1901363; GO:0005488; GO:0003674		Cyp9e2_7	High	CP9E2 protein, partial	Acromyrmex insinuator		Hymenoptera
EKAR_NSI_H280	CG_3NY_a	fat body	N/A	Pupa	Y	High	Master Protein	KAG5310040.1	RS17 protein, partial [Acromyrmex insinuator]	FALSE	17	3	18	0	248	29	9.76	39.13	protein metabolism;other metabolic processes	translational apparatus	other molecular function		[GO:0003735]; GO:0005198; GO:0003674 [GO:0005840]; GO:0043232; GO:0043228; GO:0043229; GO:0043226; GO:0005622; GO:0110165; GO:0005575 [GO:0006412]; GO:0019538; GO:0034645; GO:0043043; GO:0010467; GO:0043170; GO:0044238; GO:1901564; GO:0009059; GO:0044249; GO:0044260; GO:0006518; GO:0043604; GO:1901566; GO:0071704; GO:0008152; GO:0006807; GO:1901576; GO:0009058; GO:0044237; GO:0043603; GO:0044271;…		Rps17	High	RS17 protein, partial	Acromyrmex insinuator		Hymenoptera
EKAR_NSI_H280	CG_3NY_a	fat body	N/A	Pupa	Y	High	Master Protein	KAG5313425.1	UNC22 protein, partial [Acromyrmex insinuator]	FALSE	0	1	1	0	9645	1079.8	6.64	2.5			kinase activity;other molecular function		[GO:0004672]; GO:0016301; GO:0016773; GO:0140096; GO:0016772; GO:0003824; GO:0016740; GO:0003674 [GO:0005524]; GO:0032559; GO:0035639; GO:0030554; GO:0032555; GO:0043168; GO:1901265; GO:0017076; GO:0032553; GO:0043167; GO:0097159; GO:1901363; GO:0000166; GO:0097367; GO:0005488; GO:0036094; GO:0003674		Unc22	High	UNC22 protein, partial	Acromyrmex insinuator		Hymenoptera
EKAR_NSI_H280	CG_3NY_a	fat body	N/A	Pupa	Y	Medium	Master Protein	KAG5311662.1	ZN507 protein, partial [Acromyrmex insinuator]	FALSE	0	1	1	0	4394	497.3	7.39	0							Znf507	Medium	ZN507 protein, partial	Acromyrmex insinuator		Hymenoptera
EKAR_NSI_H274	CG_3EM_b	fat body	N/A	emerging_adult	Y	High	Master Protein	KAG5307175.1	RS23 protein, partial [Acromyrmex insinuator]	FALSE	11	4	8	0	374	42	9.48	27.37	protein metabolism;other metabolic processes	translational apparatus	other molecular function		[GO:0003735]; GO:0005198; GO:0003674 [GO:0006412]; GO:0019538; GO:0034645; GO:0043043; GO:0010467; GO:0043170; GO:0044238; GO:1901564; GO:0009059; GO:0044249; GO:0044260; GO:0006518; GO:0043604; GO:1901566; GO:0071704; GO:0008152; GO:0006807; GO:1901576; GO:0009058; GO:0044237; GO:0043603; GO:0044271; GO:0008150; GO:0009987; GO:0034641 [GO:0015935]; GO:0044391; GO:1990904; GO:0005840; GO:0032991;…		Rps23	High	RS23 protein, partial	Acromyrmex insinuator		Hymenoptera
EKAR_NSI_H274	CG_3EM_b	fat body	N/A	emerging_adult	Y	High	Master Protein	KAG5309891.1	MTPN protein, partial [Acromyrmex insinuator]	FALSE	26	2	3	0	153	17	6.4	14.55							Mtpn	High	MTPN protein, partial	Acromyrmex insinuator		Hymenoptera
EKAR_NSI_H274	CG_3EM_b	fat body	N/A	emerging_adult	Y	High	Master Protein	KAG5316292.1	GLYC hydroxymethyltransferase, partial [Acromyrmex insinuator]	FALSE	8	2	4	0	538	59.5	8.28	6.77	other metabolic processes		other molecular function		[GO:0004372]; GO:0016742; GO:0016741; GO:0016740; GO:0003824; GO:0003674 [GO:0008168]; GO:0016741; GO:0016740; GO:0003824; GO:0003674 [GO:0019264]; GO:0006545; GO:0006563; GO:0006544; GO:0009070; GO:0009069; GO:1901607; GO:1901605; GO:0008652; GO:0006520; GO:0046394; GO:1901566; GO:0019752; GO:0044238; GO:1901564; GO:0016053; GO:1901576; GO:0043436; GO:0008152; GO:0006807; GO:0071704; GO:0006082;…		Mel32	High	GLYC hydroxymethyltransferase, partial	Acromyrmex insinuator		Hymenoptera
EKAR_NSI_H271	CG_3EM_a	fat body	N/A	emerging_adult	Y	High	Master Protein	KAG5307175.1	RS23 protein, partial [Acromyrmex insinuator]	FALSE	14	4	10	0	374	42	9.48	31.12	protein metabolism;other metabolic processes	translational apparatus	other molecular function		[GO:0003735]; GO:0005198; GO:0003674 [GO:0006412]; GO:0019538; GO:0034645; GO:0043043; GO:0010467; GO:0043170; GO:0044238; GO:1901564; GO:0009059; GO:0044249; GO:0044260; GO:0006518; GO:0043604; GO:1901566; GO:0071704; GO:0008152; GO:0006807; GO:1901576; GO:0009058; GO:0044237; GO:0043603; GO:0044271; GO:0008150; GO:0009987; GO:0034641 [GO:0015935]; GO:0044391; GO:1990904; GO:0005840; GO:0032991;…		Rps23	High	RS23 protein, partial	Acromyrmex insinuator		Hymenoptera
EKAR_NSI_H271	CG_3EM_a	fat body	N/A	emerging_adult	Y	High	Master Protein	KAG5309891.1	MTPN protein, partial [Acromyrmex insinuator]	FALSE	33	3	6	0	153	17	6.4	19.25							Mtpn	High	MTPN protein, partial	Acromyrmex insinuator		Hymenoptera
EKAR_NSI_H271	CG_3EM_a	fat body	N/A	emerging_adult	Y	Medium	Master Protein	KAG5313151.1	GR28B protein, partial [Acromyrmex insinuator]	FALSE	1	1	1	0	973	114.2	8.76	0	other biological processes	other membranes			[GO:0016021]; GO:0031224; GO:0110165; GO:0016020; GO:0005575 [GO:0050909]; GO:0007606; GO:0007600; GO:0050877; GO:0003008; GO:0032501; GO:0008150		Gr28b_7	Medium	GR28B protein, partial	Acromyrmex insinuator		Hymenoptera
EKAR_NSI_H271	CG_3EM_a	fat body	N/A	emerging_adult	Y	Medium	Master Protein	KAG5312881.1	IF2M factor, partial [Acromyrmex insinuator]	FALSE	2	1	1	1	711	80.2	8.5	0	protein metabolism;other metabolic processes		nucleic acid binding activity;other molecular function		[GO:0003743]; GO:0008135; GO:0006413; GO:0090079; GO:0006412; GO:0044237; GO:0003676; GO:0045182; GO:0019538; GO:0034645; GO:0043043; GO:0010467; GO:0008152; GO:0009987; GO:0097159; GO:1901363; GO:0003674; GO:0006417; GO:0043170; GO:0044238; GO:1901564; GO:0009059; GO:0044249; GO:0044260; GO:0006518; GO:0043604; GO:1901566; GO:0008150; GO:0005488; GO:0010608; GO:0034248; GO:0051246; GO:2000112; G…		Mtif2	Medium	IF2M factor, partial	Acromyrmex insinuator		Hymenoptera
EKAR_NSI_H262	HE-3EM_b	hemolymph	N/A	emerging_adult	Y	High	Master Protein	KAG5309891.1	MTPN protein, partial [Acromyrmex insinuator]	FALSE	10	1	1	0	153	17	6.4	3.13							Mtpn	High	MTPN protein, partial	Acromyrmex insinuator		Hymenoptera
EKAR_NSI_H262	HE-3EM_b	hemolymph	N/A	emerging_adult	Y	Medium	Master Protein	KAG5310781.1	DRC11 protein, partial [Acromyrmex insinuator]	FALSE	3	1	2	0	816	95.6	9.26	3.8			other molecular function		[GO:0005524]; GO:0032559; GO:0035639; GO:0030554; GO:0032555; GO:0043168; GO:1901265; GO:0017076; GO:0032553; GO:0043167; GO:0097159; GO:1901363; GO:0000166; GO:0097367; GO:0005488; GO:0036094; GO:0003674 [GO:0016887]; GO:0017111; GO:0140657; GO:0016462; GO:0003674; GO:0016818; GO:0016817; GO:0016787; GO:0003824		Iqca1_0	High	DRC11 protein, partial	Acromyrmex insinuator		Hymenoptera
EKAR_NSI_H259	HE-3EM_a	hemolymph	N/A	emerging_adult	Y	High	Master Protein	KAG5306275.1	UBXN4 protein, partial [Acromyrmex insinuator]	FALSE	2	1	4	1	537	60.2	5.58	5.96							Ubxn4	High	UBXN4 protein, partial	Acromyrmex insinuator		Hymenoptera
EKAR_NSI_G325	HE-AD_3	hemolymph	N/A	older_adult	Y	Medium	Master Protein	KAG5306275.1	UBXN4 protein, partial [Acromyrmex insinuator]	FALSE	2	1	1	1	537	60.2	5.58	0							Ubxn4	High	UBXN4 protein, partial	Acromyrmex insinuator		Hymenoptera
EKAR_NSI_G322	HE-NY_3	hemolymph	N/A	Pupa	Y	High	Master Protein	KAG5307175.1	RS23 protein, partial [Acromyrmex insinuator]	FALSE	8	2	11	0	374	42	9.48	34.31	protein metabolism;other metabolic processes	translational apparatus	other molecular function		[GO:0003735]; GO:0005198; GO:0003674 [GO:0006412]; GO:0019538; GO:0034645; GO:0043043; GO:0010467; GO:0043170; GO:0044238; GO:1901564; GO:0009059; GO:0044249; GO:0044260; GO:0006518; GO:0043604; GO:1901566; GO:0071704; GO:0008152; GO:0006807; GO:1901576; GO:0009058; GO:0044237; GO:0043603; GO:0044271; GO:0008150; GO:0009987; GO:0034641 [GO:0015935]; GO:0044391; GO:1990904; GO:0005840; GO:0032991;…		Rps23	High	RS23 protein, partial	Acromyrmex insinuator		Hymenoptera
EKAR_NSI_G322	HE-NY_3	hemolymph	N/A	Pupa	Y	High	Master Protein	KAG5309891.1	MTPN protein, partial [Acromyrmex insinuator]	FALSE	26	2	5	0	153	17	6.4	19.48							Mtpn	High	MTPN protein, partial	Acromyrmex insinuator		Hymenoptera
EKAR_NSI_G322	HE-NY_3	hemolymph	N/A	Pupa	Y	High	Master Protein	KAG5315971.1	ASPP protease, partial [Acromyrmex insinuator]	FALSE	5	1	1	1	603	67.4	5.3	0			other molecular function		[GO:0004190]; GO:0004175; GO:0070001; GO:0008233; GO:0016787; GO:0140096; GO:0003824; GO:0003674			High	ASPP protease, partial	Acromyrmex insinuator		Hymenoptera
EKAR_NSI_G309	TD4VD_PB	gut	PBS	PBS	N	Medium	Master Protein	KAG5313331.1	TM17B protein, partial [Acromyrmex insinuator]	FALSE	9	1	1	0	205	23.8	7.21	0								Medium	TM17B protein, partial	Acromyrmex insinuator		Hymenoptera
EKAR_NSI_G306	PB TD 4 VD_a	gut	PBS	PBS	Y	Medium	Master Protein	KAG5309073.1	SYN protein, partial [Acromyrmex insinuator]	FALSE	11	1	1	0	207	23.2	8.75	0								Medium	SYN protein, partial	Acromyrmex insinuator		Hymenoptera
EKAR_NSI_G300	ADU TD 4 VD_b	gut	Emerging_adult	emerging_adult	Y	Medium	Master Protein	KAG5310483.1	RCBT1 protein, partial [Acromyrmex insinuator]	FALSE	4	1	1	1	487	57.1	8.41	0								Medium	RCBT1 protein, partial	Acromyrmex insinuator		Hymenoptera
EKAR_NSI_G294	TD3VD_EM	gut	Emerging_adult	emerging_adult	N	High	Master Protein	KAG5306275.1	UBXN4 protein, partial [Acromyrmex insinuator]	FALSE	2	1	2	1	537	60.2	5.58	3.4								High	UBXN4 protein, partial	Acromyrmex insinuator		Hymenoptera
EKAR_NSI_G290	TD4VD_NY	gut	Pupa	Pupa	Y	High	Master Protein	KAG5309769.1	PRDX6 protein, partial [Acromyrmex insinuator]	FALSE	6	1	1	0	220	25	6.54	0								High	PRDX6 protein, partial	Acromyrmex insinuator		Hymenoptera
EKAR_NSI_G285	NYM TD 4 VD_a	gut	Pupa	Pupa	Y	Medium	Master Protein	KAG5315971.1	ASPP protease, partial [Acromyrmex insinuator]	FALSE	5	1	1	1	603	67.4	5.3	2.3								Medium	ASPP protease, partial	Acromyrmex insinuator		Hymenoptera
EKAR_NSI_F661	ADU TD 4 VD_a	gut	Emerging_adult	emerging_adult	Y	Medium	Master Protein	KAG5307110.1	SETMR methyltransferase, partial [Acromyrmex insinuator]	FALSE	5	1	1	1	145	16.6	8.97	0								Medium	SETMR methyltransferase, partial	Acromyrmex insinuator		Hymenoptera
EKAR_NSI_F661	ADU TD 4 VD_a	gut	Emerging_adult	emerging_adult	Y	High	Master Protein	KAG5306275.1	UBXN4 protein, partial [Acromyrmex insinuator]	FALSE	2	1	4	1	537	60.2	5.58	5.49								High	UBXN4 protein, partial	Acromyrmex insinuator		Hymenoptera
EKAR_NSI_F658	LAR TD 4 VD_a	gut	Larva	Larva	Y	High	Master Protein	KAG5306275.1	UBXN4 protein, partial [Acromyrmex insinuator]	FALSE	2	1	2	1	537	60.2	5.58	4.02								High	UBXN4 protein, partial	Acromyrmex insinuator		Hymenoptera
EKAR_NSI_F655	CG_AD_3 pools	fat body	N/A	older_adult	Y	High	Master Protein	KAG5307175.1	RS23 protein, partial [Acromyrmex insinuator]	FALSE	15	4	6	0	374	42	9.48	16.16	protein metabolism;other metabolic processes	translational apparatus	other molecular function		[GO:0003735]; GO:0005198; GO:0003674 [GO:0006412]; GO:0019538; GO:0034645; GO:0043043; GO:0010467; GO:0043170; GO:0044238; GO:1901564; GO:0009059; GO:0044249; GO:0044260; GO:0006518; GO:0043604; GO:1901566; GO:0071704; GO:0008152; GO:0006807; GO:1901576; GO:0009058; GO:0044237; GO:0043603; GO:0044271; GO:0008150; GO:0009987; GO:0034641 [GO:0015935]; GO:0044391; GO:1990904; GO:0005840; GO:0032991;…		Rps23	High	RS23 protein, partial	Acromyrmex insinuator		Hymenoptera
EKAR_NSI_F652	CG_EM_2 pools	fat body	N/A	emerging_adult	Y	High	Master Protein	KAG5306275.1	UBXN4 protein, partial [Acromyrmex insinuator]	FALSE	2	1	1	1	537	60.2	5.58	1.62								High	UBXN4 protein, partial	Acromyrmex insinuator		Hymenoptera
EKAR_NSI_F649	CG_NY_3 pools	fat body	N/A	Pupa	Y	High	Master Protein	KAG5307437.1	TPSA synthase, partial [Acromyrmex insinuator]	FALSE	11	4	4	1	814	91.7	6.64	13.54	other metabolic processes		other molecular function		[GO:0003824]; GO:0003674 [GO:0005992]; GO:0005991; GO:0046351; GO:0005984; GO:0009312; GO:0034637; GO:0009311; GO:0044262; GO:0016051; GO:0044249; GO:0005975; GO:0044237; GO:1901576; GO:0009058; GO:0044238; GO:0071704; GO:0008152; GO:0009987; GO:0008150		Tpsa	High	TPSA synthase, partial	Acromyrmex insinuator		Hymenoptera
EKAR_NSI_F649	CG_NY_3 pools	fat body	N/A	Pupa	Y	High	Master Protein	KAG5309891.1	MTPN protein, partial [Acromyrmex insinuator]	FALSE	10	1	1	0	153	17	6.4	3.85							Mtpn	High	MTPN protein, partial	Acromyrmex insinuator		Hymenoptera
EKAR_NSI_F646	CG_LA_3 pools	fat body	N/A	Larva	Y	Medium	Master Protein	KAG5312881.1	IF2M factor, partial [Acromyrmex insinuator]	FALSE	2	1	1	1	711	80.2	8.5	0	protein metabolism;other metabolic processes		nucleic acid binding activity;other molecular function		[GO:0003743]; GO:0008135; GO:0006413; GO:0090079; GO:0006412; GO:0044237; GO:0003676; GO:0045182; GO:0019538; GO:0034645; GO:0043043; GO:0010467; GO:0008152; GO:0009987; GO:0097159; GO:1901363; GO:0003674; GO:0006417; GO:0043170; GO:0044238; GO:1901564; GO:0009059; GO:0044249; GO:0044260; GO:0006518; GO:0043604; GO:1901566; GO:0008150; GO:0005488; GO:0010608; GO:0034248; GO:0051246; GO:2000112; G…		Mtif2	Medium	IF2M factor, partial	Acromyrmex insinuator		Hymenoptera
EKAR_NSI_F640	HE_AD_1 pool	hemolymph	N/A	older_adult	Y	High	Master Protein	KAG5306275.1	UBXN4 protein, partial [Acromyrmex insinuator]	FALSE	2	1	11	1	537	60.2	5.58	20.57								High	UBXN4 protein, partial	Acromyrmex insinuator		Hymenoptera
EKAR_NSI_F637	HE_EM_2 pools	hemolymph	N/A	emerging_adult	Y	High	Master Protein	KAG5309891.1	MTPN protein, partial [Acromyrmex insinuator]	FALSE	10	1	3	0	153	17	6.4	13.98								High	MTPN protein, partial	Acromyrmex insinuator		Hymenoptera
EKAR_NSI_F637	HE_EM_2 pools	hemolymph	N/A	emerging_adult	Y	High	Master Protein	KAG5308990.1	PFKA phosphofructokinase, partial [Acromyrmex insinuator]	FALSE	10	8	15	0	955	106.1	7.78	43.58								Medium	PFKA phosphofructokinase, partial	Acromyrmex insinuator		Hymenoptera
EKAR_NSI_F637	HE_EM_2 pools	hemolymph	N/A	emerging_adult	Y	High	Master Protein	KAG5306275.1	UBXN4 protein, partial [Acromyrmex insinuator]	FALSE	2	1	4	1	537	60.2	5.58	6.29								High	UBXN4 protein, partial	Acromyrmex insinuator		Hymenoptera
EKAR_NSI_F634	HE_NY_2 pools	hemolymph	N/A	Pupa	Y	High	Master Protein	KAG5309891.1	MTPN protein, partial [Acromyrmex insinuator]	FALSE	10	1	2	0	153	17	6.4	9.21							Mtpn	High	MTPN protein, partial	Acromyrmex insinuator		Hymenoptera
EKAR_NSI_F634	HE_NY_2 pools	hemolymph	N/A	Pupa	Y	High	Master Protein	KAG5306275.1	UBXN4 protein, partial [Acromyrmex insinuator]	FALSE	2	1	2	1	537	60.2	5.58	4.16							Ubxn4	High	UBXN4 protein, partial	Acromyrmex insinuator		Hymenoptera
ASVO_NSI_F452	C_TDVD_1&2	gut	Larva	Larva	N	Medium	Master Protein	KAG5311483.1	DCHS decarboxylase, partial [Acromyrmex insinuator]	FALSE	2	1	3	1	705	78.4	6.51	0								High	DCHS decarboxylase, partial	Acromyrmex insinuator		Hymenoptera
ASVO_NSI_F439	PB_TDVD_1	gut	PBS	PBS	N	High	Master Protein	KAG5314826.1	ATPB synthase, partial [Acromyrmex insinuator]	FALSE	38	12	58	0	520	55.7	5.57	160.35								High	ATPB synthase, partial	Acromyrmex insinuator		Hymenoptera
EKAR_NSI_H292	CG_3AD_b	fat body	N/A	older_adult	Y	Medium	Master Protein	WP_185044369.1	nucleoside hydrolase [Actinoplanes octamycinicus]	FALSE	4	1	1	1	291	29.8	4.96	1.62	other metabolic processes		other molecular function	Pf01156	[GO:0008152]; GO:0008150 [GO:0008477]; GO:0016799; GO:0016798; GO:0016787; GO:0003824; GO:0003674			High	nucleoside hydrolase	Actinoplanes octamycinicus		Bacteria
EKAR_NSI_H289	CG_3AD_a	fat body	N/A	older_adult	Y	Medium	Master Protein	WP_185044369.1	nucleoside hydrolase [Actinoplanes octamycinicus]	FALSE	4	1	1	1	291	29.8	4.96	0	other metabolic processes		other molecular function	Pf01156	[GO:0008152]; GO:0008150 [GO:0008477]; GO:0016799; GO:0016798; GO:0016787; GO:0003824; GO:0003674			Medium	nucleoside hydrolase	Actinoplanes octamycinicus		Bacteria
EKAR_NSI_G325	HE-AD_3	hemolymph	N/A	older_adult	Y	Medium	Master Protein	WP_185044369.1	nucleoside hydrolase [Actinoplanes octamycinicus]	FALSE	4	1	1	1	291	29.8	4.96	0	other metabolic processes		other molecular function	Pf01156	[GO:0008152]; GO:0008150 [GO:0008477]; GO:0016799; GO:0016798; GO:0016787; GO:0003824; GO:0003674			High	nucleoside hydrolase	Actinoplanes octamycinicus		Bacteria
EKAR_NSI_G294	TD3VD_EM	gut	Emerging_adult	emerging_adult	N	Medium	Master Protein	WP_185044369.1	nucleoside hydrolase [Actinoplanes octamycinicus]	FALSE	4	1	1	1	291	29.8	4.96	0								Medium	nucleoside hydrolase	Actinoplanes octamycinicus		Bacteria
EKAR_NSI_H274	CG_3EM_b	fat body	N/A	emerging_adult	Y	High	Master Protein	YP_009726128.1	NADH dehydrogenase subunit 2 (mitochondrion) [Aenasius arizonensis]	FALSE	4	1	1	1	334	40.5	9.63	0	other metabolic processes;transport	other membranes;mitochondrion	transporter activity	Pf00361	[GO:0005743]; GO:0019866; GO:0031966; GO:0031090; GO:0031967; GO:0005740; GO:0016020; GO:0043227; GO:0031975; GO:0043229; GO:0005739; GO:0110165; GO:0043226; GO:0005622; GO:0043231; GO:0005737; GO:0005575 [GO:0006120]; GO:0019646; GO:0042775; GO:0009060; GO:0022904; GO:0006119; GO:0042773; GO:0045333; GO:0022900; GO:0015980; GO:0006091; GO:0044237; GO:0008152; GO:0009987; GO:0008150 [GO:0008137];…		nad2	High	NADH dehydrogenase subunit 2 (mitochondrion)	Aenasius arizonensis		Hymenoptera
EKAR_NSI_G312	TD VD 4 Lar nat	gut	Larva	Larva	Y	High	Master Protein	A8UY69	Elongation factor 1-alpha (Fragment) OS=Aeroglyphus robustus OX=474095 PE=3 SV=1	FALSE	20	5	19	0	351	38.6	7.81	24.85								High	Elongation factor 1-alpha (Fragment)	Aeroglyphus robustus		Acari
EKAR_NSI_G309	TD4VD_PB	gut	PBS	PBS	N	High	Master Protein	I1ZBX5	Elongation factor 1-alpha (Fragment) OS=Aeroglyphus robustus OX=474095 GN=Ef1alpha PE=3 SV=1	FALSE	20	5	22	0	372	41	8.31	60.71								High	Elongation factor 1-alpha (Fragment)	Aeroglyphus robustus		Acari
EKAR_NSI_G306	PB TD 4 VD_a	gut	PBS	PBS	Y	High	Master Protein	A8UY69	Elongation factor 1-alpha (Fragment) OS=Aeroglyphus robustus OX=474095 PE=3 SV=1	FALSE	23	6	24	0	351	38.6	7.81	56.45								High	Elongation factor 1-alpha (Fragment)	Aeroglyphus robustus		Acari
EKAR_NSI_G303	PB TD 3 VD_b	gut	PBS	PBS	Y	High	Master Protein	I1ZBX5	Elongation factor 1-alpha (Fragment) OS=Aeroglyphus robustus OX=474095 GN=Ef1alpha PE=3 SV=1	FALSE	25	7	20	0	372	41	8.31	43.98								High	Elongation factor 1-alpha (Fragment)	Aeroglyphus robustus		Acari
EKAR_NSI_G300	ADU TD 4 VD_b	gut	Emerging_adult	emerging_adult	Y	High	Master Protein	A8UY69	Elongation factor 1-alpha (Fragment) OS=Aeroglyphus robustus OX=474095 PE=3 SV=1	FALSE	17	4	21	0	351	38.6	7.81	41.07								High	Elongation factor 1-alpha (Fragment)	Aeroglyphus robustus		Acari
EKAR_NSI_G294	TD3VD_EM	gut	Emerging_adult	emerging_adult	N	High	Master Protein	A8UY69	Elongation factor 1-alpha (Fragment) OS=Aeroglyphus robustus OX=474095 PE=3 SV=1	FALSE	25	7	21	0	351	38.6	7.81	46.54								High	Elongation factor 1-alpha (Fragment)	Aeroglyphus robustus		Acari
EKAR_NSI_G285	NYM TD 4 VD_a	gut	Pupa	Pupa	Y	High	Master Protein	A8UY69	Elongation factor 1-alpha (Fragment) OS=Aeroglyphus robustus OX=474095 PE=3 SV=1	FALSE	20	5	19	0	351	38.6	7.81	53.07								High	Elongation factor 1-alpha (Fragment)	Aeroglyphus robustus		Acari
EKAR_NSI_G282	NYM TD 3 VD_b	gut	Pupa	Pupa	Y	High	Master Protein	I1ZBX5	Elongation factor 1-alpha (Fragment) OS=Aeroglyphus robustus OX=474095 GN=Ef1alpha PE=3 SV=1	FALSE	23	6	29	0	372	41	8.31	73.25								High	Elongation factor 1-alpha (Fragment)	Aeroglyphus robustus		Acari
EKAR_NSI_F661	ADU TD 4 VD_a	gut	Emerging_adult	emerging_adult	Y	High	Master Protein	A8UY69	Elongation factor 1-alpha (Fragment) OS=Aeroglyphus robustus OX=474095 PE=3 SV=1	FALSE	23	6	24	0	351	38.6	7.81	80.62	metabolic process	cytoplasm	catalytic activity;nucleotide binding;RNA binding	Pf00009, Pf03143, Pf03144	[GO:0000166]; GO:0036094; GO:1901265; GO:0005488; GO:0097159; GO:1901363; GO:0003674 [GO:0003746]; GO:0008135; GO:0003723; GO:0003676; GO:0097159; GO:1901363; GO:0005488; GO:0003674 [GO:0003924]; GO:0017111; GO:0016462; GO:0016818; GO:0016817; GO:0016787; GO:0003824; GO:0003674 [GO:0005525]; GO:0032550; GO:0032561; GO:0035639; GO:0001883; GO:0032549; GO:0019001; GO:0032555; GO:0043168; GO:1901265…			High	Elongation factor 1-alpha (Fragment)	Aeroglyphus robustus		Acari
EKAR_NSI_F658	LAR TD 4 VD_a	gut	Larva	Larva	Y	High	Master Protein	I1ZBX5	Elongation factor 1-alpha (Fragment) OS=Aeroglyphus robustus OX=474095 GN=Ef1alpha PE=3 SV=1	FALSE	25	7	28	0	372	41	8.31	89.55	metabolic process	cytoplasm	catalytic activity;nucleotide binding;RNA binding	Pf00009, Pf03143, Pf03144	[GO:0000166]; GO:0036094; GO:1901265; GO:0005488; GO:0097159; GO:1901363; GO:0003674 [GO:0003746]; GO:0008135; GO:0003723; GO:0003676; GO:0097159; GO:1901363; GO:0005488; GO:0003674 [GO:0003924]; GO:0017111; GO:0016462; GO:0016818; GO:0016817; GO:0016787; GO:0003824; GO:0003674 [GO:0005525]; GO:0032550; GO:0032561; GO:0035639; GO:0001883; GO:0032549; GO:0019001; GO:0032555; GO:0043168; GO:1901265…			High	Elongation factor 1-alpha (Fragment)	Aeroglyphus robustus		Acari
ASVO_NSI_F465	PBB_TDVD_6	gut	PBS	PBS	N	High	Master Protein	A8UY69	Elongation factor 1-alpha (Fragment) OS=Aeroglyphus robustus OX=474095 PE=3 SV=1	FALSE	21	5	34	0	351	38.6	7.81	55.09	metabolic process	cytoplasm	catalytic activity;nucleotide binding;RNA binding	Pf00009, Pf03143, Pf03144	[GO:0000166]; GO:0036094; GO:1901265; GO:0005488; GO:0097159; GO:1901363; GO:0003674 [GO:0003746]; GO:0008135; GO:0003723; GO:0003676; GO:0097159; GO:1901363; GO:0005488; GO:0003674 [GO:0003924]; GO:0017111; GO:0016462; GO:0016818; GO:0016817; GO:0016787; GO:0003824; GO:0003674 [GO:0005525]; GO:0032550; GO:0032561; GO:0035639; GO:0001883; GO:0032549; GO:0019001; GO:0032555; GO:0043168; GO:1901265…			High	Elongation factor 1-alpha (Fragment)	Aeroglyphus robustus		Acari
ASVO_NSI_F462	PBR_TDVD_6	gut	PBS	PBS	N	High	Master Protein	A8UY69	Elongation factor 1-alpha (Fragment) OS=Aeroglyphus robustus OX=474095 PE=3 SV=1	FALSE	23	6	38	0	351	38.6	7.81	85.97	metabolic process	cytoplasm	catalytic activity;nucleotide binding;RNA binding	Pf00009, Pf03143, Pf03144	[GO:0000166]; GO:0036094; GO:1901265; GO:0005488; GO:0097159; GO:1901363; GO:0003674 [GO:0003746]; GO:0008135; GO:0003723; GO:0003676; GO:0097159; GO:1901363; GO:0005488; GO:0003674 [GO:0003924]; GO:0017111; GO:0016462; GO:0016818; GO:0016817; GO:0016787; GO:0003824; GO:0003674 [GO:0005525]; GO:0032550; GO:0032561; GO:0035639; GO:0001883; GO:0032549; GO:0019001; GO:0032555; GO:0043168; GO:1901265…			High	Elongation factor 1-alpha (Fragment)	Aeroglyphus robustus		Acari
ASVO_NSI_F455	NY_TDVD_3	gut	Pupa	Pupa	N	High	Master Protein	A8UY69	Elongation factor 1-alpha (Fragment) OS=Aeroglyphus robustus OX=474095 PE=3 SV=1	FALSE	23	6	38	0	351	38.6	7.81	100.22	metabolic process	cytoplasm	catalytic activity;nucleotide binding;RNA binding	Pf00009, Pf03143, Pf03144	[GO:0000166]; GO:0036094; GO:1901265; GO:0005488; GO:0097159; GO:1901363; GO:0003674 [GO:0003746]; GO:0008135; GO:0003723; GO:0003676; GO:0097159; GO:1901363; GO:0005488; GO:0003674 [GO:0003924]; GO:0017111; GO:0016462; GO:0016818; GO:0016817; GO:0016787; GO:0003824; GO:0003674 [GO:0005525]; GO:0032550; GO:0032561; GO:0035639; GO:0001883; GO:0032549; GO:0019001; GO:0032555; GO:0043168; GO:1901265…			High	Elongation factor 1-alpha (Fragment)	Aeroglyphus robustus		Acari
ASVO_NSI_F452	C_TDVD_1&2	gut	Larva	Larva	N	High	Master Protein	A8UY69	Elongation factor 1-alpha (Fragment) OS=Aeroglyphus robustus OX=474095 PE=3 SV=1	FALSE	20	5	43	0	351	38.6	7.81	64.22	metabolic process	cytoplasm	catalytic activity;nucleotide binding;RNA binding	Pf00009, Pf03143, Pf03144	[GO:0000166]; GO:0036094; GO:1901265; GO:0005488; GO:0097159; GO:1901363; GO:0003674 [GO:0003746]; GO:0008135; GO:0003723; GO:0003676; GO:0097159; GO:1901363; GO:0005488; GO:0003674 [GO:0003924]; GO:0017111; GO:0016462; GO:0016818; GO:0016817; GO:0016787; GO:0003824; GO:0003674 [GO:0005525]; GO:0032550; GO:0032561; GO:0035639; GO:0001883; GO:0032549; GO:0019001; GO:0032555; GO:0043168; GO:1901265…			High	Elongation factor 1-alpha (Fragment)	Aeroglyphus robustus		Acari
ASVO_NSI_F442	PBR_TDVD_4	gut	PBS	PBS	N	High	Master Protein	A8UY69	Elongation factor 1-alpha (Fragment) OS=Aeroglyphus robustus OX=474095 PE=3 SV=1	FALSE	20	5	41	0	351	38.6	7.81	98.37	metabolic process	cytoplasm	catalytic activity;nucleotide binding;RNA binding	Pf00009, Pf03143, Pf03144	[GO:0000166]; GO:0036094; GO:1901265; GO:0005488; GO:0097159; GO:1901363; GO:0003674 [GO:0003746]; GO:0008135; GO:0003723; GO:0003676; GO:0097159; GO:1901363; GO:0005488; GO:0003674 [GO:0003924]; GO:0017111; GO:0016462; GO:0016818; GO:0016817; GO:0016787; GO:0003824; GO:0003674 [GO:0005525]; GO:0032550; GO:0032561; GO:0035639; GO:0001883; GO:0032549; GO:0019001; GO:0032555; GO:0043168; GO:1901265…			High	Elongation factor 1-alpha (Fragment)	Aeroglyphus robustus		Acari
ASVO_NSI_F439	PB_TDVD_1	gut	PBS	PBS	N	High	Master Protein	A8UY69	Elongation factor 1-alpha (Fragment) OS=Aeroglyphus robustus OX=474095 PE=3 SV=1	FALSE	20	5	32	0	351	38.6	7.81	58.37	metabolic process	cytoplasm	catalytic activity;nucleotide binding;RNA binding	Pf00009, Pf03143, Pf03144	[GO:0000166]; GO:0036094; GO:1901265; GO:0005488; GO:0097159; GO:1901363; GO:0003674 [GO:0003746]; GO:0008135; GO:0003723; GO:0003676; GO:0097159; GO:1901363; GO:0005488; GO:0003674 [GO:0003924]; GO:0017111; GO:0016462; GO:0016818; GO:0016817; GO:0016787; GO:0003824; GO:0003674 [GO:0005525]; GO:0032550; GO:0032561; GO:0035639; GO:0001883; GO:0032549; GO:0019001; GO:0032555; GO:0043168; GO:1901265…			High	Elongation factor 1-alpha (Fragment)	Aeroglyphus robustus		Acari
EKAR_NSI_G306	PB TD 4 VD_a	gut	PBS	PBS	Y	High	Master Protein	XP_019880910.1	PREDICTED: succinate--CoA ligase [GDP-forming] subunit beta, mitochondrial [Aethina tumida]	FALSE	2	1	2	1	414	45.2	7.4	5.04								High	PREDICTED: succinate--CoA ligase GDP-forming subunit beta, mitochondrial	Aethina tumida		Coleoptera
EKAR_NSI_H292	CG_3AD_b	fat body	N/A	older_adult	Y	High	Master Protein	XP_019875635.1	PREDICTED: glycerol-3-phosphate dehydrogenase [NAD(+)], cytoplasmic isoform X1 [Aethina tumida]	FALSE	3	1	3	0	433	47.6	8.02	1.67								High	PREDICTED: glycerol-3-phosphate dehydrogenase NAD(+), cytoplasmic isoform X1	Aethina tumida		Coleoptera
EKAR_NSI_H289	CG_3AD_a	fat body	N/A	older_adult	Y	High	Master Protein	XP_019875635.1	PREDICTED: glycerol-3-phosphate dehydrogenase [NAD(+)], cytoplasmic isoform X1 [Aethina tumida]	FALSE	3	1	1	0	433	47.6	8.02	2.03								High	PREDICTED: glycerol-3-phosphate dehydrogenase NAD(+), cytoplasmic isoform X1	Aethina tumida		Coleoptera
EKAR_NSI_G290	TD4VD_NY	gut	Pupa	Pupa	Y	Medium	Master Protein	XP_019869188.1	PREDICTED: glycogen [starch] synthase [Aethina tumida]	FALSE	2	1	2	1	689	78.8	6.6	3.36								High	PREDICTED: glycogen starch synthase	Aethina tumida		Coleoptera
EKAR_NSI_G276	LAR TD 4 VD_b	gut	Larva	Larva	Y	Medium	Master Protein	XP_019869188.1	PREDICTED: glycogen [starch] synthase [Aethina tumida]	FALSE	2	1	1	1	689	78.8	6.6	1.94								High	PREDICTED: glycogen starch synthase	Aethina tumida		Coleoptera
EKAR_NSI_G285	NYM TD 4 VD_a	gut	Pupa	Pupa	Y	High	Master Protein	XP_019865091.1	PREDICTED: NADH dehydrogenase [ubiquinone] flavoprotein 1, mitochondrial [Aethina tumida]	FALSE	7	1	1	0	490	53.7	7.94	0								High	PREDICTED: NADH dehydrogenase ubiquinone flavoprotein 1, mitochondrial	Aethina tumida		Coleoptera
EKAR_NSI_H298	CG_3LA_b	fat body	N/A	Larva	Y	High	Master Protein	XP_019877817.1	PREDICTED: actin, muscle-like [Aethina tumida]	FALSE	41	12	65	0	376	41.8	5.48	186.57	cell cycle OR cell proliferation			Pf00022	[GO:0000281]; GO:0061640; GO:1903047; GO:0000910; GO:0022402; GO:0000278; GO:0051301; GO:0009987; GO:0007049; GO:0008150	655409	LOC115879902	High	PREDICTED: actin, muscle-like	Aethina tumida		Coleoptera
EKAR_NSI_H298	CG_3LA_b	fat body	N/A	Larva	Y	High	Master Protein	XP_019870671.1	PREDICTED: LOW QUALITY PROTEIN: actin, muscle-like [Aethina tumida]	FALSE	41	12	61	0	376	41.8	5.48	172.73	cell cycle OR cell proliferation			Pf00022	[GO:0000281]; GO:0061640; GO:1903047; GO:0000910; GO:0022402; GO:0000278; GO:0051301; GO:0009987; GO:0007049; GO:0008150	108915778; 109534455; 656991	act; ACT; LOC114341938; LOC115877832	High	PREDICTED: LOW QUALITY PROTEIN: actin, muscle-like	Aethina tumida		Coleoptera
EKAR_NSI_H298	CG_3LA_b	fat body	N/A	Larva	Y	High	Master Protein	XP_019874962.1	PREDICTED: LOW QUALITY PROTEIN: tubulin beta chain-like [Aethina tumida]	FALSE	20	7	49	1	371	42	5.06	114.93								High	PREDICTED: LOW QUALITY PROTEIN: tubulin beta chain-like	Aethina tumida		Coleoptera
EKAR_NSI_H298	CG_3LA_b	fat body	N/A	Larva	Y	High	Master Protein	XP_019870154.1	PREDICTED: LOW QUALITY PROTEIN: heat shock 70 kDa protein cognate 4-like [Aethina tumida]	FALSE	12	7	23	1	649	71	5.47	59.91								High	PREDICTED: LOW QUALITY PROTEIN: heat shock 70 kDa protein cognate 4-like	Aethina tumida		Coleoptera
EKAR_NSI_H298	CG_3LA_b	fat body	N/A	Larva	Y	High	Master Protein	XP_019867226.1	PREDICTED: V-type proton ATPase subunit B [Aethina tumida]	FALSE	17	5	10	1	493	54.9	5.4	32.4								High	PREDICTED: V-type proton ATPase subunit B	Aethina tumida		Coleoptera
EKAR_NSI_H298	CG_3LA_b	fat body	N/A	Larva	Y	High	Master Protein	XP_019878277.1	PREDICTED: actin, acrosomal process isoform-like [Aethina tumida]	FALSE	9	3	20	1	376	42	5.58	51.26								High	PREDICTED: actin, acrosomal process isoform-like	Aethina tumida		Coleoptera
EKAR_NSI_H298	CG_3LA_b	fat body	N/A	Larva	Y	High	Master Protein	XP_019868163.1	PREDICTED: tubulin alpha-8 chain-like [Aethina tumida]	FALSE	7	2	5	1	451	50.5	5.41	12.28								High	PREDICTED: tubulin alpha-8 chain-like	Aethina tumida		Coleoptera
EKAR_NSI_H298	CG_3LA_b	fat body	N/A	Larva	Y	High	Master Protein	XP_019865933.1	PREDICTED: serine protease 48-like [Aethina tumida]	FALSE	3	1	1	1	504	54.3	4.92	1.84								High	PREDICTED: serine protease 48-like	Aethina tumida		Coleoptera
EKAR_NSI_H298	CG_3LA_b	fat body	N/A	Larva	Y	High	Master Protein	XP_019864742.1	PREDICTED: alpha-aspartyl dipeptidase [Aethina tumida]	FALSE	7	1	2	1	270	30.6	8.06	3.78								High	PREDICTED: alpha-aspartyl dipeptidase	Aethina tumida		Coleoptera
EKAR_NSI_H298	CG_3LA_b	fat body	N/A	Larva	Y	High	Master Protein	XP_019869912.1	PREDICTED: carbohydrate sulfotransferase 11 isoform X2 [Aethina tumida]	FALSE	8	1	3	0	305	34.7	5.33	0								Medium	PREDICTED: carbohydrate sulfotransferase 11 isoform X2	Aethina tumida		Coleoptera
EKAR_NSI_H295	CG_3LA_a	fat body	N/A	Larva	Y	High	Master Protein	XP_019877817.1	PREDICTED: actin, muscle-like [Aethina tumida]	FALSE	38	10	52	0	376	41.8	5.48	158.4	cell cycle OR cell proliferation			Pf00022	[GO:0000281]; GO:0061640; GO:1903047; GO:0000910; GO:0022402; GO:0000278; GO:0051301; GO:0009987; GO:0007049; GO:0008150	655409	LOC115879902	High	PREDICTED: actin, muscle-like	Aethina tumida		Coleoptera
EKAR_NSI_H295	CG_3LA_a	fat body	N/A	Larva	Y	High	Master Protein	XP_019870671.1	PREDICTED: LOW QUALITY PROTEIN: actin, muscle-like [Aethina tumida]	FALSE	38	10	49	0	376	41.8	5.48	152.53	cell cycle OR cell proliferation			Pf00022	[GO:0000281]; GO:0061640; GO:1903047; GO:0000910; GO:0022402; GO:0000278; GO:0051301; GO:0009987; GO:0007049; GO:0008150	108915778; 109534455; 656991	act; ACT; LOC114341938; LOC115877832	High	PREDICTED: LOW QUALITY PROTEIN: actin, muscle-like	Aethina tumida		Coleoptera
EKAR_NSI_H295	CG_3LA_a	fat body	N/A	Larva	Y	High	Master Protein	XP_019874962.1	PREDICTED: LOW QUALITY PROTEIN: tubulin beta chain-like [Aethina tumida]	FALSE	21	7	51	1	371	42	5.06	123.56								High	PREDICTED: LOW QUALITY PROTEIN: tubulin beta chain-like	Aethina tumida		Coleoptera
EKAR_NSI_H295	CG_3LA_a	fat body	N/A	Larva	Y	High	Master Protein	XP_019868377.1	PREDICTED: LOW QUALITY PROTEIN: ATP synthase subunit alpha, mitochondrial [Aethina tumida]	FALSE	17	8	26	1	552	59.6	9.01	69.41								High	PREDICTED: LOW QUALITY PROTEIN: ATP synthase subunit alpha, mitochondrial	Aethina tumida		Coleoptera
EKAR_NSI_H295	CG_3LA_a	fat body	N/A	Larva	Y	High	Master Protein	XP_019878277.1	PREDICTED: actin, acrosomal process isoform-like [Aethina tumida]	FALSE	9	3	17	1	376	42	5.58	42.29								High	PREDICTED: actin, acrosomal process isoform-like	Aethina tumida		Coleoptera
EKAR_NSI_H295	CG_3LA_a	fat body	N/A	Larva	Y	High	Master Protein	XP_019881607.1	PREDICTED: 60S ribosomal protein L10a [Aethina tumida]	FALSE	14	2	5	0	217	24.7	9.73	11.07								High	PREDICTED: 60S ribosomal protein L10a	Aethina tumida		Coleoptera
EKAR_NSI_H295	CG_3LA_a	fat body	N/A	Larva	Y	High	Master Protein	XP_019868163.1	PREDICTED: tubulin alpha-8 chain-like [Aethina tumida]	FALSE	7	2	5	1	451	50.5	5.41	9.59								High	PREDICTED: tubulin alpha-8 chain-like	Aethina tumida		Coleoptera
EKAR_NSI_H295	CG_3LA_a	fat body	N/A	Larva	Y	High	Master Protein	XP_019871262.1	PREDICTED: translationally-controlled tumor protein homolog [Aethina tumida]	FALSE	15	2	5	0	172	19.8	4.75	5.81								High	PREDICTED: translationally-controlled tumor protein homolog	Aethina tumida		Coleoptera
EKAR_NSI_H295	CG_3LA_a	fat body	N/A	Larva	Y	High	Master Protein	XP_019867254.1	PREDICTED: tubulin alpha-1D chain-like [Aethina tumida]	FALSE	3	1	1	1	447	49.7	5.11	2.55								High	PREDICTED: tubulin alpha-1D chain-like	Aethina tumida		Coleoptera
EKAR_NSI_H295	CG_3LA_a	fat body	N/A	Larva	Y	High	Master Protein	XP_019867466.1	PREDICTED: regulating synaptic membrane exocytosis protein 2 isoform X1 [Aethina tumida]	FALSE	1	1	3	0	1297	145.6	9.16	0								High	PREDICTED: regulating synaptic membrane exocytosis protein 2 isoform X1	Aethina tumida		Coleoptera
EKAR_NSI_H295	CG_3LA_a	fat body	N/A	Larva	Y	High	Master Protein	XP_019869780.1	PREDICTED: LOW QUALITY PROTEIN: DNA repair protein XRCC3 homolog [Aethina tumida]	FALSE	6	1	1	1	309	35.1	6.07	2.1								High	PREDICTED: LOW QUALITY PROTEIN: DNA repair protein XRCC3 homolog	Aethina tumida		Coleoptera
EKAR_NSI_H295	CG_3LA_a	fat body	N/A	Larva	Y	High	Master Protein	XP_019869912.1	PREDICTED: carbohydrate sulfotransferase 11 isoform X2 [Aethina tumida]	FALSE	8	1	1	0	305	34.7	5.33	0								High	PREDICTED: carbohydrate sulfotransferase 11 isoform X2	Aethina tumida		Coleoptera
EKAR_NSI_H295	CG_3LA_a	fat body	N/A	Larva	Y	High	Master Protein	XP_019871775.1	PREDICTED: putative tricarboxylate transport protein, mitochondrial [Aethina tumida]	FALSE	7	1	1	1	314	34.6	9.44	0								Medium	PREDICTED: putative tricarboxylate transport protein, mitochondrial	Aethina tumida		Coleoptera
EKAR_NSI_H292	CG_3AD_b	fat body	N/A	older_adult	Y	High	Master Protein	XP_019870671.1	PREDICTED: LOW QUALITY PROTEIN: actin, muscle-like [Aethina tumida]	FALSE	34	9	26	0	376	41.8	5.48	71.16	cell cycle OR cell proliferation			Pf00022	[GO:0000281]; GO:0061640; GO:1903047; GO:0000910; GO:0022402; GO:0000278; GO:0051301; GO:0009987; GO:0007049; GO:0008150	108915778; 109534455; 656991	act; ACT; LOC114341938; LOC115877832	High	PREDICTED: LOW QUALITY PROTEIN: actin, muscle-like	Aethina tumida		Coleoptera
EKAR_NSI_H292	CG_3AD_b	fat body	N/A	older_adult	Y	High	Master Protein	XP_019878277.1	PREDICTED: actin, acrosomal process isoform-like [Aethina tumida]	FALSE	9	3	10	1	376	42	5.58	24.44								High	PREDICTED: actin, acrosomal process isoform-like	Aethina tumida		Coleoptera
EKAR_NSI_H292	CG_3AD_b	fat body	N/A	older_adult	Y	High	Master Protein	XP_019866278.1	PREDICTED: GTP-binding protein SAR1b [Aethina tumida]	FALSE	22	3	7	1	193	21.8	6.55	8.85								High	PREDICTED: GTP-binding protein SAR1b	Aethina tumida		Coleoptera
EKAR_NSI_H292	CG_3AD_b	fat body	N/A	older_adult	Y	High	Master Protein	XP_019868163.1	PREDICTED: tubulin alpha-8 chain-like [Aethina tumida]	FALSE	7	2	3	1	451	50.5	5.41	4.84								High	PREDICTED: tubulin alpha-8 chain-like	Aethina tumida		Coleoptera
EKAR_NSI_H289	CG_3AD_a	fat body	N/A	older_adult	Y	High	Master Protein	XP_019870671.1	PREDICTED: LOW QUALITY PROTEIN: actin, muscle-like [Aethina tumida]	FALSE	34	10	37	0	376	41.8	5.48	89.16	cell cycle OR cell proliferation			Pf00022	[GO:0000281]; GO:0061640; GO:1903047; GO:0000910; GO:0022402; GO:0000278; GO:0051301; GO:0009987; GO:0007049; GO:0008150	108915778; 109534455; 656991	act; ACT; LOC114341938; LOC115877832	High	PREDICTED: LOW QUALITY PROTEIN: actin, muscle-like	Aethina tumida		Coleoptera
EKAR_NSI_H289	CG_3AD_a	fat body	N/A	older_adult	Y	High	Master Protein	XP_019866278.1	PREDICTED: GTP-binding protein SAR1b [Aethina tumida]	FALSE	22	3	9	1	193	21.8	6.55	15.99								High	PREDICTED: GTP-binding protein SAR1b	Aethina tumida		Coleoptera
EKAR_NSI_H289	CG_3AD_a	fat body	N/A	older_adult	Y	High	Master Protein	XP_019878277.1	PREDICTED: actin, acrosomal process isoform-like [Aethina tumida]	FALSE	9	3	10	1	376	42	5.58	21.7								High	PREDICTED: actin, acrosomal process isoform-like	Aethina tumida		Coleoptera
EKAR_NSI_H286	CG_3NY_c	fat body	N/A	Pupa	Y	High	Master Protein	XP_019877817.1	PREDICTED: actin, muscle-like [Aethina tumida]	FALSE	43	12	57	0	376	41.8	5.48	157.45	cell cycle OR cell proliferation			Pf00022	[GO:0000281]; GO:0061640; GO:1903047; GO:0000910; GO:0022402; GO:0000278; GO:0051301; GO:0009987; GO:0007049; GO:0008150	655409	LOC115879902	High	PREDICTED: actin, muscle-like	Aethina tumida		Coleoptera
EKAR_NSI_H286	CG_3NY_c	fat body	N/A	Pupa	Y	High	Master Protein	XP_019870671.1	PREDICTED: LOW QUALITY PROTEIN: actin, muscle-like [Aethina tumida]	FALSE	43	12	55	0	376	41.8	5.48	144.99	cell cycle OR cell proliferation			Pf00022	[GO:0000281]; GO:0061640; GO:1903047; GO:0000910; GO:0022402; GO:0000278; GO:0051301; GO:0009987; GO:0007049; GO:0008150	108915778; 109534455; 656991	act; ACT; LOC114341938; LOC115877832	High	PREDICTED: LOW QUALITY PROTEIN: actin, muscle-like	Aethina tumida		Coleoptera
EKAR_NSI_H286	CG_3NY_c	fat body	N/A	Pupa	Y	High	Master Protein	XP_019868377.1	PREDICTED: LOW QUALITY PROTEIN: ATP synthase subunit alpha, mitochondrial [Aethina tumida]	FALSE	13	6	26	1	552	59.6	9.01	71.4								High	PREDICTED: LOW QUALITY PROTEIN: ATP synthase subunit alpha, mitochondrial	Aethina tumida		Coleoptera
EKAR_NSI_H286	CG_3NY_c	fat body	N/A	Pupa	Y	High	Master Protein	XP_019881416.1	PREDICTED: translation elongation factor 2 [Aethina tumida]	FALSE	9	4	21	1	844	94.7	6.55	60.56								High	PREDICTED: translation elongation factor 2	Aethina tumida		Coleoptera
EKAR_NSI_H286	CG_3NY_c	fat body	N/A	Pupa	Y	High	Master Protein	XP_019878277.1	PREDICTED: actin, acrosomal process isoform-like [Aethina tumida]	FALSE	9	3	19	1	376	42	5.58	38.78								High	PREDICTED: actin, acrosomal process isoform-like	Aethina tumida		Coleoptera
EKAR_NSI_H286	CG_3NY_c	fat body	N/A	Pupa	Y	High	Master Protein	XP_019871262.1	PREDICTED: translationally-controlled tumor protein homolog [Aethina tumida]	FALSE	15	2	3	0	172	19.8	4.75	3.97								High	PREDICTED: translationally-controlled tumor protein homolog	Aethina tumida		Coleoptera
EKAR_NSI_H286	CG_3NY_c	fat body	N/A	Pupa	Y	High	Master Protein	XP_019881754.1	PREDICTED: synaptic vesicle membrane protein VAT-1 homolog-like [Aethina tumida]	FALSE	4	1	2	1	457	50	5.41	0								High	PREDICTED: synaptic vesicle membrane protein VAT-1 homolog-like	Aethina tumida		Coleoptera
EKAR_NSI_H286	CG_3NY_c	fat body	N/A	Pupa	Y	High	Master Protein	XP_019868163.1	PREDICTED: tubulin alpha-8 chain-like [Aethina tumida]	FALSE	7	2	3	1	451	50.5	5.41	3.9								High	PREDICTED: tubulin alpha-8 chain-like	Aethina tumida		Coleoptera
EKAR_NSI_H286	CG_3NY_c	fat body	N/A	Pupa	Y	High	Master Protein	XP_019870836.1	PREDICTED: LOW QUALITY PROTEIN: uncharacterized protein LOC109599306 [Aethina tumida]	FALSE	1	1	1	1	4974	552.1	5.24	0								High	PREDICTED: LOW QUALITY PROTEIN: uncharacterized protein LOC109599306	Aethina tumida		Coleoptera
EKAR_NSI_H286	CG_3NY_c	fat body	N/A	Pupa	Y	High	Master Protein	XP_019867574.1	PREDICTED: LOW QUALITY PROTEIN: CREB-binding protein-like [Aethina tumida]	FALSE	1	1	1	0	2454	265.5	8.75	2.37								Medium	PREDICTED: LOW QUALITY PROTEIN: CREB-binding protein-like	Aethina tumida		Coleoptera
EKAR_NSI_H286	CG_3NY_c	fat body	N/A	Pupa	Y	Medium	Master Protein	XP_019869780.1	PREDICTED: LOW QUALITY PROTEIN: DNA repair protein XRCC3 homolog [Aethina tumida]	FALSE	6	1	1	1	309	35.1	6.07	0								Medium	PREDICTED: LOW QUALITY PROTEIN: DNA repair protein XRCC3 homolog	Aethina tumida		Coleoptera
EKAR_NSI_H283	CG_3NY_b	fat body	N/A	Pupa	Y	High	Master Protein	XP_019877817.1	PREDICTED: actin, muscle-like [Aethina tumida]	FALSE	41	12	61	0	376	41.8	5.48	161.11	cell cycle OR cell proliferation			Pf00022	[GO:0000281]; GO:0061640; GO:1903047; GO:0000910; GO:0022402; GO:0000278; GO:0051301; GO:0009987; GO:0007049; GO:0008150	655409	LOC115879902	High	PREDICTED: actin, muscle-like	Aethina tumida		Coleoptera
EKAR_NSI_H283	CG_3NY_b	fat body	N/A	Pupa	Y	High	Master Protein	XP_019870671.1	PREDICTED: LOW QUALITY PROTEIN: actin, muscle-like [Aethina tumida]	FALSE	41	12	61	0	376	41.8	5.48	171.29	cell cycle OR cell proliferation			Pf00022	[GO:0000281]; GO:0061640; GO:1903047; GO:0000910; GO:0022402; GO:0000278; GO:0051301; GO:0009987; GO:0007049; GO:0008150	108915778; 109534455; 656991	act; ACT; LOC114341938; LOC115877832	High	PREDICTED: LOW QUALITY PROTEIN: actin, muscle-like	Aethina tumida		Coleoptera
EKAR_NSI_H283	CG_3NY_b	fat body	N/A	Pupa	Y	High	Master Protein	XP_019870154.1	PREDICTED: LOW QUALITY PROTEIN: heat shock 70 kDa protein cognate 4-like [Aethina tumida]	FALSE	12	10	34	1	649	71	5.47	87.83								High	PREDICTED: LOW QUALITY PROTEIN: heat shock 70 kDa protein cognate 4-like	Aethina tumida		Coleoptera
EKAR_NSI_H283	CG_3NY_b	fat body	N/A	Pupa	Y	High	Master Protein	XP_019878277.1	PREDICTED: actin, acrosomal process isoform-like [Aethina tumida]	FALSE	9	3	16	1	376	42	5.58	35.96								High	PREDICTED: actin, acrosomal process isoform-like	Aethina tumida		Coleoptera
EKAR_NSI_H283	CG_3NY_b	fat body	N/A	Pupa	Y	High	Master Protein	XP_019866278.1	PREDICTED: GTP-binding protein SAR1b [Aethina tumida]	FALSE	22	3	8	1	193	21.8	6.55	13.2								High	PREDICTED: GTP-binding protein SAR1b	Aethina tumida		Coleoptera
EKAR_NSI_H283	CG_3NY_b	fat body	N/A	Pupa	Y	High	Master Protein	XP_019871863.1	PREDICTED: ubiquitin-conjugating enzyme E2 L3 [Aethina tumida]	FALSE	36	3	3	0	154	17.6	8.53	5.34								High	PREDICTED: ubiquitin-conjugating enzyme E2 L3	Aethina tumida		Coleoptera
EKAR_NSI_H283	CG_3NY_b	fat body	N/A	Pupa	Y	High	Master Protein	XP_019868163.1	PREDICTED: tubulin alpha-8 chain-like [Aethina tumida]	FALSE	7	2	3	1	451	50.5	5.41	5.26								High	PREDICTED: tubulin alpha-8 chain-like	Aethina tumida		Coleoptera
EKAR_NSI_H283	CG_3NY_b	fat body	N/A	Pupa	Y	High	Master Protein	XP_019871960.1	PREDICTED: LOW QUALITY PROTEIN: beta-1,4-glucuronyltransferase 1-like [Aethina tumida]	FALSE	5	1	1	1	438	51.3	8.87	0								High	PREDICTED: LOW QUALITY PROTEIN: beta-1,4-glucuronyltransferase 1-like	Aethina tumida		Coleoptera
EKAR_NSI_H283	CG_3NY_b	fat body	N/A	Pupa	Y	High	Master Protein	XP_019867466.1	PREDICTED: regulating synaptic membrane exocytosis protein 2 isoform X1 [Aethina tumida]	FALSE	1	1	9	0	1297	145.6	9.16	1.76								High	PREDICTED: regulating synaptic membrane exocytosis protein 2 isoform X1	Aethina tumida		Coleoptera
EKAR_NSI_H283	CG_3NY_b	fat body	N/A	Pupa	Y	High	Master Protein	XP_019865038.1	PREDICTED: LOW QUALITY PROTEIN: uncharacterized protein LOC109594273 [Aethina tumida]	FALSE	1	1	2	1	1017	117.6	8.53	0								High	PREDICTED: LOW QUALITY PROTEIN: uncharacterized protein LOC109594273	Aethina tumida		Coleoptera
EKAR_NSI_H280	CG_3NY_a	fat body	N/A	Pupa	Y	High	Master Protein	XP_019877817.1	PREDICTED: actin, muscle-like [Aethina tumida]	FALSE	42	12	77	0	376	41.8	5.48	213.7	cell cycle OR cell proliferation			Pf00022	[GO:0000281]; GO:0061640; GO:1903047; GO:0000910; GO:0022402; GO:0000278; GO:0051301; GO:0009987; GO:0007049; GO:0008150	655409	LOC115879902	High	PREDICTED: actin, muscle-like	Aethina tumida		Coleoptera
EKAR_NSI_H280	CG_3NY_a	fat body	N/A	Pupa	Y	High	Master Protein	XP_019870671.1	PREDICTED: LOW QUALITY PROTEIN: actin, muscle-like [Aethina tumida]	FALSE	42	12	69	0	376	41.8	5.48	191.26	cell cycle OR cell proliferation			Pf00022	[GO:0000281]; GO:0061640; GO:1903047; GO:0000910; GO:0022402; GO:0000278; GO:0051301; GO:0009987; GO:0007049; GO:0008150	108915778; 109534455; 656991	act; ACT; LOC114341938; LOC115877832	High	PREDICTED: LOW QUALITY PROTEIN: actin, muscle-like	Aethina tumida		Coleoptera
EKAR_NSI_H280	CG_3NY_a	fat body	N/A	Pupa	Y	High	Master Protein	XP_019878277.1	PREDICTED: actin, acrosomal process isoform-like [Aethina tumida]	FALSE	9	3	21	1	376	42	5.58	50.71								High	PREDICTED: actin, acrosomal process isoform-like	Aethina tumida		Coleoptera
EKAR_NSI_H280	CG_3NY_a	fat body	N/A	Pupa	Y	High	Master Protein	XP_019867466.1	PREDICTED: regulating synaptic membrane exocytosis protein 2 isoform X1 [Aethina tumida]	FALSE	1	1	7	0	1297	145.6	9.16	0								High	PREDICTED: regulating synaptic membrane exocytosis protein 2 isoform X1	Aethina tumida		Coleoptera
EKAR_NSI_H280	CG_3NY_a	fat body	N/A	Pupa	Y	High	Master Protein	XP_019867059.1	PREDICTED: uncharacterized protein LOC109596046 [Aethina tumida]	FALSE	9	1	1	1	462	53.2	7.15	2.87								High	PREDICTED: uncharacterized protein LOC109596046	Aethina tumida		Coleoptera
EKAR_NSI_H280	CG_3NY_a	fat body	N/A	Pupa	Y	Medium	Master Protein	XP_019872593.1	PREDICTED: cyclin-T2-like isoform X1 [Aethina tumida]	FALSE	2	1	1	0	418	48.4	8.73	0								Medium	PREDICTED: cyclin-T2-like isoform X1	Aethina tumida		Coleoptera
EKAR_NSI_H280	CG_3NY_a	fat body	N/A	Pupa	Y	Medium	Master Protein	XP_019867950.1	PREDICTED: LOW QUALITY PROTEIN: WD repeat-containing protein 75 [Aethina tumida]	FALSE	2	1	1	1	726	83.1	8.29	1.61								Medium	PREDICTED: LOW QUALITY PROTEIN: WD repeat-containing protein 75	Aethina tumida		Coleoptera
EKAR_NSI_H274	CG_3EM_b	fat body	N/A	emerging_adult	Y	High	Master Protein	XP_019877817.1	PREDICTED: actin, muscle-like [Aethina tumida]	FALSE	54	14	115	0	376	41.8	5.48	331.16	cell cycle OR cell proliferation			Pf00022	[GO:0000281]; GO:0061640; GO:1903047; GO:0000910; GO:0022402; GO:0000278; GO:0051301; GO:0009987; GO:0007049; GO:0008150	655409	LOC115879902	High	PREDICTED: actin, muscle-like	Aethina tumida		Coleoptera
EKAR_NSI_H274	CG_3EM_b	fat body	N/A	emerging_adult	Y	High	Master Protein	XP_019870671.1	PREDICTED: LOW QUALITY PROTEIN: actin, muscle-like [Aethina tumida]	FALSE	54	14	107	0	376	41.8	5.48	299.87	cell cycle OR cell proliferation			Pf00022	[GO:0000281]; GO:0061640; GO:1903047; GO:0000910; GO:0022402; GO:0000278; GO:0051301; GO:0009987; GO:0007049; GO:0008150	108915778; 109534455; 656991	act; ACT; LOC114341938; LOC115877832	High	PREDICTED: LOW QUALITY PROTEIN: actin, muscle-like	Aethina tumida		Coleoptera
EKAR_NSI_H274	CG_3EM_b	fat body	N/A	emerging_adult	Y	High	Master Protein	XP_019874962.1	PREDICTED: LOW QUALITY PROTEIN: tubulin beta chain-like [Aethina tumida]	FALSE	24	8	64	1	371	42	5.06	147.71								High	PREDICTED: LOW QUALITY PROTEIN: tubulin beta chain-like	Aethina tumida		Coleoptera
EKAR_NSI_H274	CG_3EM_b	fat body	N/A	emerging_adult	Y	High	Master Protein	XP_019878277.1	PREDICTED: actin, acrosomal process isoform-like [Aethina tumida]	FALSE	9	3	34	1	376	42	5.58	69.72								High	PREDICTED: actin, acrosomal process isoform-like	Aethina tumida		Coleoptera
EKAR_NSI_H274	CG_3EM_b	fat body	N/A	emerging_adult	Y	High	Master Protein	XP_019873785.1	PREDICTED: rRNA 2'-O-methyltransferase fibrillarin [Aethina tumida]	FALSE	8	2	4	0	326	33.4	10.15	11.19								High	PREDICTED: rRNA 2'-O-methyltransferase fibrillarin	Aethina tumida		Coleoptera
EKAR_NSI_H274	CG_3EM_b	fat body	N/A	emerging_adult	Y	High	Master Protein	XP_019880963.1	PREDICTED: putative leucine-rich repeat-containing protein DDB_G0290503 isoform X1 [Aethina tumida]	FALSE	5	1	1	0	503	56.5	9.1	0								High	PREDICTED: putative leucine-rich repeat-containing protein DDB_G0290503 isoform X1	Aethina tumida		Coleoptera
EKAR_NSI_H274	CG_3EM_b	fat body	N/A	emerging_adult	Y	High	Master Protein	XP_019869064.1	PREDICTED: uncharacterized protein LOC109597747 [Aethina tumida]	FALSE	2	1	2	1	666	77.6	6.21	0								High	PREDICTED: uncharacterized protein LOC109597747	Aethina tumida		Coleoptera
EKAR_NSI_H274	CG_3EM_b	fat body	N/A	emerging_adult	Y	High	Master Protein	XP_019869206.1	PREDICTED: annulin [Aethina tumida]	FALSE	1	1	1	1	764	87.4	5.57	0								High	PREDICTED: annulin	Aethina tumida		Coleoptera
EKAR_NSI_H274	CG_3EM_b	fat body	N/A	emerging_adult	Y	Medium	Master Protein	XP_019869912.1	PREDICTED: carbohydrate sulfotransferase 11 isoform X2 [Aethina tumida]	FALSE	8	1	2	0	305	34.7	5.33	0								Medium	PREDICTED: carbohydrate sulfotransferase 11 isoform X2	Aethina tumida		Coleoptera
EKAR_NSI_H271	CG_3EM_a	fat body	N/A	emerging_adult	Y	High	Master Protein	XP_019877817.1	PREDICTED: actin, muscle-like [Aethina tumida]	FALSE	48	13	106	0	376	41.8	5.48	299.95	cell cycle OR cell proliferation			Pf00022	[GO:0000281]; GO:0061640; GO:1903047; GO:0000910; GO:0022402; GO:0000278; GO:0051301; GO:0009987; GO:0007049; GO:0008150	655409	LOC115879902	High	PREDICTED: actin, muscle-like	Aethina tumida		Coleoptera
EKAR_NSI_H271	CG_3EM_a	fat body	N/A	emerging_adult	Y	High	Master Protein	XP_019870671.1	PREDICTED: LOW QUALITY PROTEIN: actin, muscle-like [Aethina tumida]	FALSE	48	13	94	0	376	41.8	5.48	255.96	cell cycle OR cell proliferation			Pf00022	[GO:0000281]; GO:0061640; GO:1903047; GO:0000910; GO:0022402; GO:0000278; GO:0051301; GO:0009987; GO:0007049; GO:0008150	108915778; 109534455; 656991	act; ACT; LOC114341938; LOC115877832	High	PREDICTED: LOW QUALITY PROTEIN: actin, muscle-like	Aethina tumida		Coleoptera
EKAR_NSI_H271	CG_3EM_a	fat body	N/A	emerging_adult	Y	High	Master Protein	XP_019874962.1	PREDICTED: LOW QUALITY PROTEIN: tubulin beta chain-like [Aethina tumida]	FALSE	24	8	66	1	371	42	5.06	124.86								High	PREDICTED: LOW QUALITY PROTEIN: tubulin beta chain-like	Aethina tumida		Coleoptera
EKAR_NSI_H271	CG_3EM_a	fat body	N/A	emerging_adult	Y	High	Master Protein	XP_019873785.1	PREDICTED: rRNA 2'-O-methyltransferase fibrillarin [Aethina tumida]	FALSE	14	4	11	0	326	33.4	10.15	22.48								High	PREDICTED: rRNA 2'-O-methyltransferase fibrillarin	Aethina tumida		Coleoptera
EKAR_NSI_H271	CG_3EM_a	fat body	N/A	emerging_adult	Y	High	Master Protein	XP_019878277.1	PREDICTED: actin, acrosomal process isoform-like [Aethina tumida]	FALSE	9	3	24	1	376	42	5.58	52.67								High	PREDICTED: actin, acrosomal process isoform-like	Aethina tumida		Coleoptera
EKAR_NSI_H271	CG_3EM_a	fat body	N/A	emerging_adult	Y	High	Master Protein	XP_019871262.1	PREDICTED: translationally-controlled tumor protein homolog [Aethina tumida]	FALSE	19	3	5	0	172	19.8	4.75	9.18								Medium	PREDICTED: translationally-controlled tumor protein homolog	Aethina tumida		Coleoptera
EKAR_NSI_H271	CG_3EM_a	fat body	N/A	emerging_adult	Y	High	Master Protein	XP_019881944.1	PREDICTED: LOW QUALITY PROTEIN: acaloleptin A-like [Aethina tumida]	FALSE	8	1	1	1	393	45.3	9.8	0								High	PREDICTED: LOW QUALITY PROTEIN: acaloleptin A-like	Aethina tumida		Coleoptera
EKAR_NSI_H271	CG_3EM_a	fat body	N/A	emerging_adult	Y	Medium	Master Protein	XP_019878361.1	PREDICTED: probable ATP-dependent RNA helicase DDX52 [Aethina tumida]	FALSE	3	1	1	1	594	67.3	9.85	0								Medium	PREDICTED: probable ATP-dependent RNA helicase DDX52	Aethina tumida		Coleoptera
EKAR_NSI_H271	CG_3EM_a	fat body	N/A	emerging_adult	Y	Medium	Master Protein	XP_019875786.1	PREDICTED: putative inorganic phosphate cotransporter [Aethina tumida]	FALSE	2	1	1	1	507	56.1	5.19	0								Medium	PREDICTED: putative inorganic phosphate cotransporter	Aethina tumida		Coleoptera
EKAR_NSI_H262	HE-3EM_b	hemolymph	N/A	emerging_adult	Y	High	Master Protein	XP_019877817.1	PREDICTED: actin, muscle-like [Aethina tumida]	FALSE	36	10	63	0	376	41.8	5.48	177.85	cell cycle OR cell proliferation			Pf00022	[GO:0000281]; GO:0061640; GO:1903047; GO:0000910; GO:0022402; GO:0000278; GO:0051301; GO:0009987; GO:0007049; GO:0008150	655409	LOC115879902	High	PREDICTED: actin, muscle-like	Aethina tumida		Coleoptera
EKAR_NSI_H262	HE-3EM_b	hemolymph	N/A	emerging_adult	Y	High	Master Protein	XP_019870671.1	PREDICTED: LOW QUALITY PROTEIN: actin, muscle-like [Aethina tumida]	FALSE	36	10	55	0	376	41.8	5.48	137.27	cell cycle OR cell proliferation			Pf00022	[GO:0000281]; GO:0061640; GO:1903047; GO:0000910; GO:0022402; GO:0000278; GO:0051301; GO:0009987; GO:0007049; GO:0008150	108915778; 109534455; 656991	act; ACT; LOC114341938; LOC115877832	High	PREDICTED: LOW QUALITY PROTEIN: actin, muscle-like	Aethina tumida		Coleoptera
EKAR_NSI_H262	HE-3EM_b	hemolymph	N/A	emerging_adult	Y	High	Master Protein	XP_019878277.1	PREDICTED: actin, acrosomal process isoform-like [Aethina tumida]	FALSE	9	3	23	1	376	42	5.58	56.49								High	PREDICTED: actin, acrosomal process isoform-like	Aethina tumida		Coleoptera
EKAR_NSI_H262	HE-3EM_b	hemolymph	N/A	emerging_adult	Y	High	Master Protein	XP_019864591.1	PREDICTED: LOW QUALITY PROTEIN: insulin-like growth factor-binding protein complex acid labile subunit [Aethina tumida]	FALSE	5	1	1	1	464	53.8	5.62	2.24								High	PREDICTED: LOW QUALITY PROTEIN: insulin-like growth factor-binding protein complex acid labile subunit	Aethina tumida		Coleoptera
EKAR_NSI_H259	HE-3EM_a	hemolymph	N/A	emerging_adult	Y	High	Master Protein	XP_019877817.1	PREDICTED: actin, muscle-like [Aethina tumida]	FALSE	37	9	58	0	376	41.8	5.48	186.72	cell cycle OR cell proliferation			Pf00022	[GO:0000281]; GO:0061640; GO:1903047; GO:0000910; GO:0022402; GO:0000278; GO:0051301; GO:0009987; GO:0007049; GO:0008150	655409	LOC115879902	High	PREDICTED: actin, muscle-like	Aethina tumida		Coleoptera
EKAR_NSI_H259	HE-3EM_a	hemolymph	N/A	emerging_adult	Y	High	Master Protein	XP_019870671.1	PREDICTED: LOW QUALITY PROTEIN: actin, muscle-like [Aethina tumida]	FALSE	37	9	48	0	376	41.8	5.48	131.89	cell cycle OR cell proliferation			Pf00022	[GO:0000281]; GO:0061640; GO:1903047; GO:0000910; GO:0022402; GO:0000278; GO:0051301; GO:0009987; GO:0007049; GO:0008150	108915778; 109534455; 656991	act; ACT; LOC114341938; LOC115877832	High	PREDICTED: LOW QUALITY PROTEIN: actin, muscle-like	Aethina tumida		Coleoptera
EKAR_NSI_H259	HE-3EM_a	hemolymph	N/A	emerging_adult	Y	High	Master Protein	XP_019878277.1	PREDICTED: actin, acrosomal process isoform-like [Aethina tumida]	FALSE	9	3	21	1	376	42	5.58	44.83								High	PREDICTED: actin, acrosomal process isoform-like	Aethina tumida		Coleoptera
EKAR_NSI_H259	HE-3EM_a	hemolymph	N/A	emerging_adult	Y	Medium	Master Protein	XP_019875780.1	PREDICTED: keratin, type II cytoskeletal 1-like isoform X1 [Aethina tumida]	FALSE	6	1	1	0	341	39.7	8.32	2.06								High	PREDICTED: keratin, type II cytoskeletal 1-like isoform X1	Aethina tumida		Coleoptera
EKAR_NSI_G328	HE-AD_2	hemolymph	N/A	older_adult	Y	Medium	Master Protein	XP_019881472.1	PREDICTED: metallophosphoesterase domain-containing protein 1 [Aethina tumida]	FALSE	10	1	1	1	295	33.7	6.89	3.06								High	PREDICTED: metallophosphoesterase domain-containing protein 1	Aethina tumida		Coleoptera
EKAR_NSI_G328	HE-AD_2	hemolymph	N/A	older_adult	Y	Medium	Master Protein	XP_019871775.1	PREDICTED: putative tricarboxylate transport protein, mitochondrial [Aethina tumida]	FALSE	7	1	1	1	314	34.6	9.44	0								High	PREDICTED: putative tricarboxylate transport protein, mitochondrial	Aethina tumida		Coleoptera
EKAR_NSI_G328	HE-AD_2	hemolymph	N/A	older_adult	Y	Medium	Master Protein	XP_019871856.1	PREDICTED: voltage-dependent calcium channel subunit alpha-2/delta-3 isoform X1 [Aethina tumida]	FALSE	2	1	1	0	1276	148.7	6.23	2.21								Medium	PREDICTED: voltage-dependent calcium channel subunit alpha-2/delta-3 isoform X1	Aethina tumida		Coleoptera
EKAR_NSI_G328	HE-AD_2	hemolymph	N/A	older_adult	Y	Medium	Master Protein	XP_019875556.1	PREDICTED: rabenosyn-5 isoform X1 [Aethina tumida]	FALSE	5	1	1	0	431	49.8	7.78	0								Medium	PREDICTED: rabenosyn-5 isoform X1	Aethina tumida		Coleoptera
EKAR_NSI_G325	HE-AD_3	hemolymph	N/A	older_adult	Y	Medium	Master Protein	XP_019864591.1	PREDICTED: LOW QUALITY PROTEIN: insulin-like growth factor-binding protein complex acid labile subunit [Aethina tumida]	FALSE	5	1	1	1	464	53.8	5.62	2.07								High	PREDICTED: LOW QUALITY PROTEIN: insulin-like growth factor-binding protein complex acid labile subunit	Aethina tumida		Coleoptera
EKAR_NSI_G325	HE-AD_3	hemolymph	N/A	older_adult	Y	Medium	Master Protein	XP_019868179.1	PREDICTED: tubulin alpha-1C chain-like [Aethina tumida]	FALSE	2	1	1	1	448	50.3	5.3	2.24								High	PREDICTED: tubulin alpha-1C chain-like	Aethina tumida		Coleoptera
EKAR_NSI_G322	HE-NY_3	hemolymph	N/A	Pupa	Y	High	Master Protein	XP_019877817.1	PREDICTED: actin, muscle-like [Aethina tumida]	FALSE	38	11	65	0	376	41.8	5.48	198.92	cell cycle OR cell proliferation			Pf00022	[GO:0000281]; GO:0061640; GO:1903047; GO:0000910; GO:0022402; GO:0000278; GO:0051301; GO:0009987; GO:0007049; GO:0008150	655409	LOC115879902	High	PREDICTED: actin, muscle-like	Aethina tumida		Coleoptera
EKAR_NSI_G322	HE-NY_3	hemolymph	N/A	Pupa	Y	High	Master Protein	XP_019865081.1	PREDICTED: uncharacterized protein LOC109594314 isoform X1 [Aethina tumida]	FALSE	14	6	21	0	537	61	5.17	76.96								High	PREDICTED: uncharacterized protein LOC109594314 isoform X1	Aethina tumida		Coleoptera
EKAR_NSI_G322	HE-NY_3	hemolymph	N/A	Pupa	Y	High	Master Protein	XP_019878277.1	PREDICTED: actin, acrosomal process isoform-like [Aethina tumida]	FALSE	9	3	11	1	376	42	5.58	24.29								High	PREDICTED: actin, acrosomal process isoform-like	Aethina tumida		Coleoptera
EKAR_NSI_G322	HE-NY_3	hemolymph	N/A	Pupa	Y	High	Master Protein	XP_019869443.1	PREDICTED: rab11 family-interacting protein 2 isoform X1 [Aethina tumida]	FALSE	4	1	1	0	486	54.4	8.91	0								High	PREDICTED: rab11 family-interacting protein 2 isoform X1	Aethina tumida		Coleoptera
EKAR_NSI_G322	HE-NY_3	hemolymph	N/A	Pupa	Y	High	Master Protein	XP_019876066.1	PREDICTED: fatty acyl-CoA reductase 1-like [Aethina tumida]	FALSE	2	1	2	1	444	50.8	8.56	0								High	PREDICTED: fatty acyl-CoA reductase 1-like	Aethina tumida		Coleoptera
EKAR_NSI_G322	HE-NY_3	hemolymph	N/A	Pupa	Y	High	Master Protein	XP_019877395.1	PREDICTED: adenylate cyclase type 10-like [Aethina tumida]	FALSE	1	1	1	1	1287	150	8.81	0								High	PREDICTED: adenylate cyclase type 10-like	Aethina tumida		Coleoptera
EKAR_NSI_G322	HE-NY_3	hemolymph	N/A	Pupa	Y	High	Master Protein	XP_019880306.1	PREDICTED: LOW QUALITY PROTEIN: vitellogenin-like [Aethina tumida]	FALSE	2	1	1	1	1792	204.9	8.59	3.82								Medium	PREDICTED: LOW QUALITY PROTEIN: vitellogenin-like	Aethina tumida		Coleoptera
EKAR_NSI_G322	HE-NY_3	hemolymph	N/A	Pupa	Y	Medium	Master Protein	XP_019878578.1	PREDICTED: LOW QUALITY PROTEIN: uncharacterized protein LOC109606470 [Aethina tumida]	FALSE	2	1	1	0	1212	133	8.13	0								Medium	PREDICTED: LOW QUALITY PROTEIN: uncharacterized protein LOC109606470	Aethina tumida		Coleoptera
EKAR_NSI_G322	HE-NY_3	hemolymph	N/A	Pupa	Y	Medium	Master Protein	XP_019873985.1	PREDICTED: LOW QUALITY PROTEIN: long-chain-fatty-acid--CoA ligase 4 [Aethina tumida]	FALSE	3	1	1	1	716	80.1	8.16	0								Medium	PREDICTED: LOW QUALITY PROTEIN: long-chain-fatty-acid--CoA ligase 4	Aethina tumida		Coleoptera
EKAR_NSI_G315	TDVD_ADU	gut	older_adult	older_adult	N	High	Master Protein	XP_019871823.1	PREDICTED: 14-3-3 protein epsilon [Aethina tumida]	FALSE	21	4	6	1	256	29.2	4.86	11.71								High	PREDICTED: 14-3-3 protein epsilon	Aethina tumida		Coleoptera
EKAR_NSI_G315	TDVD_ADU	gut	older_adult	older_adult	N	Medium	Master Protein	XP_019877395.1	PREDICTED: adenylate cyclase type 10-like [Aethina tumida]	FALSE	1	1	1	1	1287	150	8.81	0								High	PREDICTED: adenylate cyclase type 10-like	Aethina tumida		Coleoptera
EKAR_NSI_G315	TDVD_ADU	gut	older_adult	older_adult	N	Low	Master Protein	XP_019876483.1	PREDICTED: argininosuccinate synthase [Aethina tumida]	FALSE	4	1	1	1	410	46.1	6.3	0								Medium	PREDICTED: argininosuccinate synthase	Aethina tumida		Coleoptera
EKAR_NSI_G315	TDVD_ADU	gut	older_adult	older_adult	N	Medium	Master Protein	XP_019873498.1	PREDICTED: gamma-soluble NSF attachment protein [Aethina tumida]	FALSE	4	1	1	1	334	37.4	5.26	1.74								High	PREDICTED: gamma-soluble NSF attachment protein	Aethina tumida		Coleoptera
EKAR_NSI_G315	TDVD_ADU	gut	older_adult	older_adult	N	High	Master Protein	XP_019869196.1	PREDICTED: lamin Dm0 isoform X1 [Aethina tumida]	FALSE	2	2	2	0	591	67.9	6.48	2.71								High	PREDICTED: lamin Dm0 isoform X1	Aethina tumida		Coleoptera
EKAR_NSI_G315	TDVD_ADU	gut	older_adult	older_adult	N	Medium	Master Protein	XP_019878292.1	PREDICTED: LOW QUALITY PROTEIN: biotin--protein ligase [Aethina tumida]	FALSE	2	1	1	1	591	65.7	6.52	0								High	PREDICTED: LOW QUALITY PROTEIN: biotin--protein ligase	Aethina tumida		Coleoptera
EKAR_NSI_G315	TDVD_ADU	gut	older_adult	older_adult	N	High	Master Protein	XP_019873339.1	PREDICTED: LOW QUALITY PROTEIN: glutamate dehydrogenase, mitochondrial-like [Aethina tumida]	FALSE	1	1	1	0	549	61	8.76	1.68								High	PREDICTED: LOW QUALITY PROTEIN: glutamate dehydrogenase, mitochondrial-like	Aethina tumida		Coleoptera
EKAR_NSI_G315	TDVD_ADU	gut	older_adult	older_adult	N	High	Master Protein	XP_019874651.1	PREDICTED: LOW QUALITY PROTEIN: heat shock protein 68-like [Aethina tumida]	FALSE	10	5	29	0	642	70.3	5.66	54.23								Medium	PREDICTED: LOW QUALITY PROTEIN: heat shock protein 68-like	Aethina tumida		Coleoptera
EKAR_NSI_G315	TDVD_ADU	gut	older_adult	older_adult	N	High	Master Protein	XP_019871530.1	PREDICTED: LOW QUALITY PROTEIN: T-complex protein 1 subunit epsilon [Aethina tumida]	FALSE	6	3	6	1	543	58.9	5.78	9.85								High	PREDICTED: LOW QUALITY PROTEIN: T-complex protein 1 subunit epsilon	Aethina tumida		Coleoptera
EKAR_NSI_G315	TDVD_ADU	gut	older_adult	older_adult	N	Medium	Master Protein	XP_019868093.1	PREDICTED: LOW QUALITY PROTEIN: tyrosine-protein kinase hopscotch [Aethina tumida]	FALSE	1	1	1	1	1109	127.5	7.14	0								High	PREDICTED: LOW QUALITY PROTEIN: tyrosine-protein kinase hopscotch	Aethina tumida		Coleoptera
EKAR_NSI_G315	TDVD_ADU	gut	older_adult	older_adult	N	Medium	Master Protein	XP_019879181.1	PREDICTED: rapamycin-insensitive companion of mTOR-like [Aethina tumida]	FALSE	1	1	1	0	1390	156.7	7.65	2.18								High	PREDICTED: rapamycin-insensitive companion of mTOR-like	Aethina tumida		Coleoptera
EKAR_NSI_G315	TDVD_ADU	gut	older_adult	older_adult	N	Medium	Master Protein	XP_019868707.1	PREDICTED: sulfotransferase 1C4-like [Aethina tumida]	FALSE	5	1	1	1	344	40.9	7.11	1.78								High	PREDICTED: sulfotransferase 1C4-like	Aethina tumida		Coleoptera
EKAR_NSI_G315	TDVD_ADU	gut	older_adult	older_adult	N	High	Master Protein	XP_019866611.1	PREDICTED: tubulin beta chain-like isoform X1 [Aethina tumida]	FALSE	5	2	5	0	445	50.6	5.54	12.7								High	PREDICTED: tubulin beta chain-like isoform X1	Aethina tumida		Coleoptera
EKAR_NSI_G312	TD VD 4 Lar nat	gut	Larva	Larva	Y	High	Master Protein	XP_019864831.1	PREDICTED: catalase-like [Aethina tumida]	FALSE	9	2	2	1	503	56.3	7.4	1.82								Medium	PREDICTED: catalase-like	Aethina tumida		Coleoptera
EKAR_NSI_G312	TD VD 4 Lar nat	gut	Larva	Larva	Y	Medium	Master Protein	XP_019880830.1	PREDICTED: histone-lysine N-methyltransferase 2C-like isoform X1 [Aethina tumida]	FALSE	0	1	1	0	1681	191.7	5.03	0								Medium	PREDICTED: histone-lysine N-methyltransferase 2C-like isoform X1	Aethina tumida		Coleoptera
EKAR_NSI_G312	TD VD 4 Lar nat	gut	Larva	Larva	Y	Medium	Master Protein	XP_019871473.1	PREDICTED: LOW QUALITY PROTEIN: innexin shaking-B-like [Aethina tumida]	FALSE	2	1	1	1	371	44.3	8.78	0								Medium	PREDICTED: LOW QUALITY PROTEIN: innexin shaking-B-like	Aethina tumida		Coleoptera
EKAR_NSI_G312	TD VD 4 Lar nat	gut	Larva	Larva	Y	High	Master Protein	XP_019871530.1	PREDICTED: LOW QUALITY PROTEIN: T-complex protein 1 subunit epsilon [Aethina tumida]	FALSE	6	3	5	0	543	58.9	5.78	8.8								High	PREDICTED: LOW QUALITY PROTEIN: T-complex protein 1 subunit epsilon	Aethina tumida		Coleoptera
EKAR_NSI_G312	TD VD 4 Lar nat	gut	Larva	Larva	Y	High	Master Protein	XP_019879181.1	PREDICTED: rapamycin-insensitive companion of mTOR-like [Aethina tumida]	FALSE	1	1	1	0	1390	156.7	7.65	2.55								High	PREDICTED: rapamycin-insensitive companion of mTOR-like	Aethina tumida		Coleoptera
EKAR_NSI_G312	TD VD 4 Lar nat	gut	Larva	Larva	Y	High	Master Protein	XP_019867466.1	PREDICTED: regulating synaptic membrane exocytosis protein 2 isoform X1 [Aethina tumida]	FALSE	1	1	1	0	1297	145.6	9.16	0								High	PREDICTED: regulating synaptic membrane exocytosis protein 2 isoform X1	Aethina tumida		Coleoptera
EKAR_NSI_G312	TD VD 4 Lar nat	gut	Larva	Larva	Y	Medium	Master Protein	XP_019870992.1	PREDICTED: titin-like [Aethina tumida]	FALSE	1	1	1	1	1566	166.1	5.67	0								Medium	PREDICTED: titin-like	Aethina tumida		Coleoptera
EKAR_NSI_G309	TD4VD_PB	gut	PBS	PBS	N	High	Master Protein	XP_019871823.1	PREDICTED: 14-3-3 protein epsilon [Aethina tumida]	FALSE	21	4	11	1	256	29.2	4.86	27.22								High	PREDICTED: 14-3-3 protein epsilon	Aethina tumida		Coleoptera
EKAR_NSI_G309	TD4VD_PB	gut	PBS	PBS	N	High	Master Protein	XP_019878277.1	PREDICTED: actin, acrosomal process isoform-like [Aethina tumida]	FALSE	14	5	17	1	376	42	5.58	33.23								High	PREDICTED: actin, acrosomal process isoform-like	Aethina tumida		Coleoptera
EKAR_NSI_G309	TD4VD_PB	gut	PBS	PBS	N	Medium	Master Protein	XP_019877395.1	PREDICTED: adenylate cyclase type 10-like [Aethina tumida]	FALSE	2	2	2	2	1287	150	8.81	0								Medium	PREDICTED: adenylate cyclase type 10-like	Aethina tumida		Coleoptera
EKAR_NSI_G309	TD4VD_PB	gut	PBS	PBS	N	Medium	Master Protein	XP_019879772.1	PREDICTED: BTB/POZ domain-containing protein 17-like isoform X1 [Aethina tumida]	FALSE	3	1	1	0	500	58.2	5.91	1.61								Medium	PREDICTED: BTB/POZ domain-containing protein 17-like isoform X1	Aethina tumida		Coleoptera
EKAR_NSI_G309	TD4VD_PB	gut	PBS	PBS	N	High	Master Protein	XP_019864831.1	PREDICTED: catalase-like [Aethina tumida]	FALSE	9	2	2	1	503	56.3	7.4	2.05								Medium	PREDICTED: catalase-like	Aethina tumida		Coleoptera
EKAR_NSI_G309	TD4VD_PB	gut	PBS	PBS	N	Medium	Master Protein	XP_019864814.1	PREDICTED: heterogeneous nuclear ribonucleoprotein U-like protein 2 isoform X1 [Aethina tumida]	FALSE	2	1	1	0	956	108.8	5.45	0								High	PREDICTED: heterogeneous nuclear ribonucleoprotein U-like protein 2 isoform X1	Aethina tumida		Coleoptera
EKAR_NSI_G309	TD4VD_PB	gut	PBS	PBS	N	High	Master Protein	XP_019879454.1	PREDICTED: histone H2A-like [Aethina tumida]	FALSE	31	2	3	0	122	13.2	10.32	6.91								High	PREDICTED: histone H2A-like	Aethina tumida		Coleoptera
EKAR_NSI_G309	TD4VD_PB	gut	PBS	PBS	N	High	Master Protein	XP_019870671.1	PREDICTED: LOW QUALITY PROTEIN: actin, muscle-like [Aethina tumida]	FALSE	40	12	55	0	376	41.8	5.48	173.13								High	PREDICTED: LOW QUALITY PROTEIN: actin, muscle-like	Aethina tumida		Coleoptera
EKAR_NSI_G309	TD4VD_PB	gut	PBS	PBS	N	High	Master Protein	XP_019879181.1	PREDICTED: rapamycin-insensitive companion of mTOR-like [Aethina tumida]	FALSE	1	1	1	0	1390	156.7	7.65	2.17								High	PREDICTED: rapamycin-insensitive companion of mTOR-like	Aethina tumida		Coleoptera
EKAR_NSI_G306	PB TD 4 VD_a	gut	PBS	PBS	Y	High	Master Protein	XP_019871823.1	PREDICTED: 14-3-3 protein epsilon [Aethina tumida]	FALSE	21	4	15	1	256	29.2	4.86	23.56								High	PREDICTED: 14-3-3 protein epsilon	Aethina tumida		Coleoptera
EKAR_NSI_G306	PB TD 4 VD_a	gut	PBS	PBS	Y	Medium	Master Protein	XP_019870630.1	PREDICTED: AT-rich interactive domain-containing protein 4B isoform X1 [Aethina tumida]	FALSE	1	1	1	0	1822	204.4	7.11	0								Medium	PREDICTED: AT-rich interactive domain-containing protein 4B isoform X1	Aethina tumida		Coleoptera
EKAR_NSI_G306	PB TD 4 VD_a	gut	PBS	PBS	Y	High	Master Protein	XP_019879454.1	PREDICTED: histone H2A-like [Aethina tumida]	FALSE	31	2	5	0	122	13.2	10.32	16.97								High	PREDICTED: histone H2A-like	Aethina tumida		Coleoptera
EKAR_NSI_G306	PB TD 4 VD_a	gut	PBS	PBS	Y	Medium	Master Protein	XP_019880672.1	PREDICTED: KAT8 regulatory NSL complex subunit 3 isoform X1 [Aethina tumida]	FALSE	1	1	1	0	977	105.3	9.67	0								Medium	PREDICTED: KAT8 regulatory NSL complex subunit 3 isoform X1	Aethina tumida		Coleoptera
EKAR_NSI_G306	PB TD 4 VD_a	gut	PBS	PBS	Y	Medium	Master Protein	XP_019867545.1	PREDICTED: LOW QUALITY PROTEIN: DNA ligase 1 [Aethina tumida]	FALSE	3	1	1	1	903	102.4	8.72	0								Medium	PREDICTED: LOW QUALITY PROTEIN: DNA ligase 1	Aethina tumida		Coleoptera
EKAR_NSI_G306	PB TD 4 VD_a	gut	PBS	PBS	Y	Medium	Master Protein	XP_019870528.1	PREDICTED: LOW QUALITY PROTEIN: neuroligin-1-like [Aethina tumida]	FALSE	1	1	1	1	839	94.1	8.68	0								Medium	PREDICTED: LOW QUALITY PROTEIN: neuroligin-1-like	Aethina tumida		Coleoptera
EKAR_NSI_G306	PB TD 4 VD_a	gut	PBS	PBS	Y	Low	Master Protein	XP_019865445.1	PREDICTED: LOW QUALITY PROTEIN: N-sulphoglucosamine sulphohydrolase [Aethina tumida]	FALSE	2	1	1	1	503	58.3	6.9	0								Medium	PREDICTED: LOW QUALITY PROTEIN: N-sulphoglucosamine sulphohydrolase	Aethina tumida		Coleoptera
EKAR_NSI_G306	PB TD 4 VD_a	gut	PBS	PBS	Y	Medium	Master Protein	XP_019880298.1	PREDICTED: LOW QUALITY PROTEIN: RUN domain-containing protein 1-like [Aethina tumida]	FALSE	2	1	1	1	536	61.1	6.54	1.72								Medium	PREDICTED: LOW QUALITY PROTEIN: RUN domain-containing protein 1-like	Aethina tumida		Coleoptera
EKAR_NSI_G306	PB TD 4 VD_a	gut	PBS	PBS	Y	High	Master Protein	XP_019868146.1	PREDICTED: probable aconitate hydratase, mitochondrial [Aethina tumida]	FALSE	4	3	8	1	789	85.7	8.35	20.81								High	PREDICTED: probable aconitate hydratase, mitochondrial	Aethina tumida		Coleoptera
EKAR_NSI_G306	PB TD 4 VD_a	gut	PBS	PBS	Y	Medium	Master Protein	XP_019879181.1	PREDICTED: rapamycin-insensitive companion of mTOR-like [Aethina tumida]	FALSE	1	1	1	0	1390	156.7	7.65	0								High	PREDICTED: rapamycin-insensitive companion of mTOR-like	Aethina tumida		Coleoptera
EKAR_NSI_G303	PB TD 3 VD_b	gut	PBS	PBS	Y	High	Master Protein	XP_019867505.1	PREDICTED: catenin alpha [Aethina tumida]	FALSE	1	1	1	1	905	100.9	6.15	0								High	PREDICTED: catenin alpha	Aethina tumida		Coleoptera
EKAR_NSI_G303	PB TD 3 VD_b	gut	PBS	PBS	Y	High	Master Protein	XP_019870029.1	PREDICTED: LOW QUALITY PROTEIN: breast carcinoma-amplified sequence 3 homolog [Aethina tumida]	FALSE	1	1	1	1	1232	135.9	5.99	0								High	PREDICTED: LOW QUALITY PROTEIN: breast carcinoma-amplified sequence 3 homolog	Aethina tumida		Coleoptera
EKAR_NSI_G303	PB TD 3 VD_b	gut	PBS	PBS	Y	Medium	Master Protein	XP_019877284.1	PREDICTED: LOW QUALITY PROTEIN: BUD13 homolog [Aethina tumida]	FALSE	4	1	2	0	563	65.4	9.89	0								Medium	PREDICTED: LOW QUALITY PROTEIN: BUD13 homolog	Aethina tumida		Coleoptera
EKAR_NSI_G303	PB TD 3 VD_b	gut	PBS	PBS	Y	Medium	Master Protein	XP_019879264.1	PREDICTED: LOW QUALITY PROTEIN: dynein heavy chain 3, axonemal-like [Aethina tumida]	FALSE	1	1	1	1	4090	469.9	6.19	0								Medium	PREDICTED: LOW QUALITY PROTEIN: dynein heavy chain 3, axonemal-like	Aethina tumida		Coleoptera
EKAR_NSI_G303	PB TD 3 VD_b	gut	PBS	PBS	Y	High	Master Protein	XP_019873339.1	PREDICTED: LOW QUALITY PROTEIN: glutamate dehydrogenase, mitochondrial-like [Aethina tumida]	FALSE	1	1	1	0	549	61	8.76	1.99								High	PREDICTED: LOW QUALITY PROTEIN: glutamate dehydrogenase, mitochondrial-like	Aethina tumida		Coleoptera
EKAR_NSI_G303	PB TD 3 VD_b	gut	PBS	PBS	Y	Medium	Master Protein	XP_019879181.1	PREDICTED: rapamycin-insensitive companion of mTOR-like [Aethina tumida]	FALSE	1	1	1	0	1390	156.7	7.65	2.4								High	PREDICTED: rapamycin-insensitive companion of mTOR-like	Aethina tumida		Coleoptera
EKAR_NSI_G303	PB TD 3 VD_b	gut	PBS	PBS	Y	Medium	Master Protein	XP_019872024.1	PREDICTED: uncharacterized protein LOC109600325 [Aethina tumida]	FALSE	5	1	1	0	190	22.8	5.19	0								High	PREDICTED: uncharacterized protein LOC109600325	Aethina tumida		Coleoptera
EKAR_NSI_G303	PB TD 3 VD_b	gut	PBS	PBS	Y	Medium	Master Protein	XP_019878517.1	PREDICTED: uncharacterized protein LOC109606395 [Aethina tumida]	FALSE	4	1	1	1	474	54	6.64	0								Medium	PREDICTED: uncharacterized protein LOC109606395	Aethina tumida		Coleoptera
EKAR_NSI_G300	ADU TD 4 VD_b	gut	Emerging_adult	emerging_adult	Y	High	Master Protein	XP_019868146.1	PREDICTED: probable aconitate hydratase, mitochondrial [Aethina tumida]	FALSE	4	3	4	2	789	85.7	8.35	2.71								High	PREDICTED: probable aconitate hydratase, mitochondrial	Aethina tumida		Coleoptera
EKAR_NSI_G300	ADU TD 4 VD_b	gut	Emerging_adult	emerging_adult	Y	High	Master Protein	XP_019874361.1	PREDICTED: protein l(2)37Cc [Aethina tumida]	FALSE	9	2	4	0	276	30.3	6.62	6.13								High	PREDICTED: protein l(2)37Cc	Aethina tumida		Coleoptera
EKAR_NSI_G300	ADU TD 4 VD_b	gut	Emerging_adult	emerging_adult	Y	High	Master Protein	XP_019868179.1	PREDICTED: tubulin alpha-1C chain-like [Aethina tumida]	FALSE	4	2	5	1	448	50.3	5.3	5.65								High	PREDICTED: tubulin alpha-1C chain-like	Aethina tumida		Coleoptera
EKAR_NSI_G300	ADU TD 4 VD_b	gut	Emerging_adult	emerging_adult	Y	High	Master Protein	XP_019873339.1	PREDICTED: LOW QUALITY PROTEIN: glutamate dehydrogenase, mitochondrial-like [Aethina tumida]	FALSE	1	1	1	0	549	61	8.76	0								High	PREDICTED: LOW QUALITY PROTEIN: glutamate dehydrogenase, mitochondrial-like	Aethina tumida		Coleoptera
EKAR_NSI_G300	ADU TD 4 VD_b	gut	Emerging_adult	emerging_adult	Y	Medium	Master Protein	XP_019864591.1	PREDICTED: LOW QUALITY PROTEIN: insulin-like growth factor-binding protein complex acid labile subunit [Aethina tumida]	FALSE	5	1	1	1	464	53.8	5.62	2.11								High	PREDICTED: LOW QUALITY PROTEIN: insulin-like growth factor-binding protein complex acid labile subunit	Aethina tumida		Coleoptera
EKAR_NSI_G300	ADU TD 4 VD_b	gut	Emerging_adult	emerging_adult	Y	Medium	Master Protein	XP_019870661.1	PREDICTED: sorting nexin-14-like [Aethina tumida]	FALSE	2	1	1	1	898	103.4	8.81	0								Medium	PREDICTED: sorting nexin-14-like	Aethina tumida		Coleoptera
EKAR_NSI_G300	ADU TD 4 VD_b	gut	Emerging_adult	emerging_adult	Y	Medium	Master Protein	XP_019866712.1	PREDICTED: ribonucleases P/MRP protein subunit POP1 [Aethina tumida]	FALSE	3	1	1	1	759	88.6	9.7	0								Medium	PREDICTED: ribonucleases P/MRP protein subunit POP1	Aethina tumida		Coleoptera
EKAR_NSI_G294	TD3VD_EM	gut	Emerging_adult	emerging_adult	N	High	Master Protein	XP_019878277.1	PREDICTED: actin, acrosomal process isoform-like [Aethina tumida]	FALSE	14	6	25	1	376	42	5.58	42.2								High	PREDICTED: actin, acrosomal process isoform-like	Aethina tumida		Coleoptera
EKAR_NSI_G294	TD3VD_EM	gut	Emerging_adult	emerging_adult	N	High	Master Protein	XP_019877817.1	PREDICTED: actin, muscle-like [Aethina tumida]	FALSE	59	18	90	0	376	41.8	5.48	296.33								High	PREDICTED: actin, muscle-like	Aethina tumida		Coleoptera
EKAR_NSI_G294	TD3VD_EM	gut	Emerging_adult	emerging_adult	N	Medium	Master Protein	XP_019873238.1	PREDICTED: biotinidase-like [Aethina tumida]	FALSE	4	1	1	1	448	49	5.86	0								High	PREDICTED: biotinidase-like	Aethina tumida		Coleoptera
EKAR_NSI_G294	TD3VD_EM	gut	Emerging_adult	emerging_adult	N	Medium	Master Protein	XP_019870921.1	PREDICTED: cilia- and flagella-associated protein 45-like [Aethina tumida]	FALSE	3	1	1	1	519	61.9	9.03	0								Medium	PREDICTED: cilia- and flagella-associated protein 45-like	Aethina tumida		Coleoptera
EKAR_NSI_G294	TD3VD_EM	gut	Emerging_adult	emerging_adult	N	High	Master Protein	XP_019870671.1	PREDICTED: LOW QUALITY PROTEIN: actin, muscle-like [Aethina tumida]	FALSE	59	18	90	0	376	41.8	5.48	282.5								High	PREDICTED: LOW QUALITY PROTEIN: actin, muscle-like	Aethina tumida		Coleoptera
EKAR_NSI_G294	TD3VD_EM	gut	Emerging_adult	emerging_adult	N	Medium	Master Protein	XP_019877284.1	PREDICTED: LOW QUALITY PROTEIN: BUD13 homolog [Aethina tumida]	FALSE	4	1	1	0	563	65.4	9.89	2.1								Medium	PREDICTED: LOW QUALITY PROTEIN: BUD13 homolog	Aethina tumida		Coleoptera
EKAR_NSI_G294	TD3VD_EM	gut	Emerging_adult	emerging_adult	N	High	Master Protein	XP_019874962.1	PREDICTED: LOW QUALITY PROTEIN: tubulin beta chain-like [Aethina tumida]	FALSE	43	11	42	1	371	42	5.06	103.94								High	PREDICTED: LOW QUALITY PROTEIN: tubulin beta chain-like	Aethina tumida		Coleoptera
EKAR_NSI_G294	TD3VD_EM	gut	Emerging_adult	emerging_adult	N	Medium	Master Protein	XP_019866137.1	PREDICTED: serine/threonine-protein kinase RIO1 [Aethina tumida]	FALSE	1	1	3	1	508	59.2	5.66	6.76								Medium	PREDICTED: serine/threonine-protein kinase RIO1	Aethina tumida		Coleoptera
EKAR_NSI_G294	TD3VD_EM	gut	Emerging_adult	emerging_adult	N	High	Master Protein	XP_019867226.1	PREDICTED: V-type proton ATPase subunit B [Aethina tumida]	FALSE	19	4	6	1	493	54.9	5.4	7.64								High	PREDICTED: V-type proton ATPase subunit B	Aethina tumida		Coleoptera
EKAR_NSI_G290	TD4VD_NY	gut	Pupa	Pupa	Y	Medium	Master Protein	XP_019875950.1	PREDICTED: LOW QUALITY PROTEIN: myosin heavy chain, non-muscle-like [Aethina tumida]	FALSE	1	1	1	1	1972	226.8	5.6	0								Medium	PREDICTED: LOW QUALITY PROTEIN: myosin heavy chain, non-muscle-like	Aethina tumida		Coleoptera
EKAR_NSI_G290	TD4VD_NY	gut	Pupa	Pupa	Y	Medium	Master Protein	XP_019869175.1	PREDICTED: LOW QUALITY PROTEIN: translational activator of cytochrome c oxidase 1 [Aethina tumida]	FALSE	5	1	4	1	269	29.6	7.83	4.14								High	PREDICTED: LOW QUALITY PROTEIN: translational activator of cytochrome c oxidase 1	Aethina tumida		Coleoptera
EKAR_NSI_G290	TD4VD_NY	gut	Pupa	Pupa	Y	Medium	Master Protein	XP_019865038.1	PREDICTED: LOW QUALITY PROTEIN: uncharacterized protein LOC109594273 [Aethina tumida]	FALSE	1	1	1	1	1017	117.6	8.53	0								Medium	PREDICTED: LOW QUALITY PROTEIN: uncharacterized protein LOC109594273	Aethina tumida		Coleoptera
EKAR_NSI_G290	TD4VD_NY	gut	Pupa	Pupa	Y	High	Master Protein	XP_019867466.1	PREDICTED: regulating synaptic membrane exocytosis protein 2 isoform X1 [Aethina tumida]	FALSE	1	1	5	0	1297	145.6	9.16	5								High	PREDICTED: regulating synaptic membrane exocytosis protein 2 isoform X1	Aethina tumida		Coleoptera
EKAR_NSI_G290	TD4VD_NY	gut	Pupa	Pupa	Y	High	Master Protein	XP_019867254.1	PREDICTED: tubulin alpha-1D chain-like [Aethina tumida]	FALSE	3	1	1	1	447	49.7	5.11	2.99								High	PREDICTED: tubulin alpha-1D chain-like	Aethina tumida		Coleoptera
EKAR_NSI_G290	TD4VD_NY	gut	Pupa	Pupa	Y	High	Master Protein	XP_019865081.1	PREDICTED: uncharacterized protein LOC109594314 isoform X1 [Aethina tumida]	FALSE	17	6	22	0	537	61	5.17	78.33								Medium	PREDICTED: uncharacterized protein LOC109594314 isoform X1	Aethina tumida		Coleoptera
EKAR_NSI_G290	TD4VD_NY	gut	Pupa	Pupa	Y	Medium	Master Protein	XP_019866131.1	PREDICTED: vascular endothelial growth factor receptor 1-like isoform X1 [Aethina tumida]	FALSE	1	1	1	0	1015	115.1	6.71	0								Medium	PREDICTED: vascular endothelial growth factor receptor 1-like isoform X1	Aethina tumida		Coleoptera
EKAR_NSI_G285	NYM TD 4 VD_a	gut	Pupa	Pupa	Y	High	Master Protein	XP_019871107.1	PREDICTED: 60 kDa heat shock protein, mitochondrial-like [Aethina tumida]	FALSE	11	5	23	0	574	60.9	5.57	72.48								High	PREDICTED: 60 kDa heat shock protein, mitochondrial-like	Aethina tumida		Coleoptera
EKAR_NSI_G285	NYM TD 4 VD_a	gut	Pupa	Pupa	Y	Medium	Master Protein	XP_019877554.1	PREDICTED: GTP-binding protein 2 [Aethina tumida]	FALSE	2	1	1	1	557	61.3	7.9	0								Medium	PREDICTED: GTP-binding protein 2	Aethina tumida		Coleoptera
EKAR_NSI_G285	NYM TD 4 VD_a	gut	Pupa	Pupa	Y	High	Master Protein	XP_019868146.1	PREDICTED: probable aconitate hydratase, mitochondrial [Aethina tumida]	FALSE	4	3	6	1	789	85.7	8.35	13.55								High	PREDICTED: probable aconitate hydratase, mitochondrial	Aethina tumida		Coleoptera
EKAR_NSI_G285	NYM TD 4 VD_a	gut	Pupa	Pupa	Y	Medium	Master Protein	XP_019867466.1	PREDICTED: regulating synaptic membrane exocytosis protein 2 isoform X1 [Aethina tumida]	FALSE	1	1	6	0	1297	145.6	9.16	3.39								Medium	PREDICTED: regulating synaptic membrane exocytosis protein 2 isoform X1	Aethina tumida		Coleoptera
EKAR_NSI_G285	NYM TD 4 VD_a	gut	Pupa	Pupa	Y	High	Master Protein	XP_019865081.1	PREDICTED: uncharacterized protein LOC109594314 isoform X1 [Aethina tumida]	FALSE	14	6	30	0	537	61	5.17	103.1								High	PREDICTED: uncharacterized protein LOC109594314 isoform X1	Aethina tumida		Coleoptera
EKAR_NSI_G282	NYM TD 3 VD_b	gut	Pupa	Pupa	Y	Medium	Master Protein	XP_019870878.1	PREDICTED: Bardet-Biedl syndrome 4 protein homolog [Aethina tumida]	FALSE	3	1	1	1	470	52.3	5.3	2.16								Medium	PREDICTED: Bardet-Biedl syndrome 4 protein homolog	Aethina tumida		Coleoptera
EKAR_NSI_G282	NYM TD 3 VD_b	gut	Pupa	Pupa	Y	Medium	Master Protein	XP_019868428.1	PREDICTED: LOW QUALITY PROTEIN: condensin complex subunit 1 [Aethina tumida]	FALSE	1	1	1	1	1316	151.1	5.99	0								High	PREDICTED: LOW QUALITY PROTEIN: condensin complex subunit 1	Aethina tumida		Coleoptera
EKAR_NSI_G282	NYM TD 3 VD_b	gut	Pupa	Pupa	Y	High	Master Protein	XP_019873339.1	PREDICTED: LOW QUALITY PROTEIN: glutamate dehydrogenase, mitochondrial-like [Aethina tumida]	FALSE	1	1	2	0	549	61	8.76	1.71								High	PREDICTED: LOW QUALITY PROTEIN: glutamate dehydrogenase, mitochondrial-like	Aethina tumida		Coleoptera
EKAR_NSI_G282	NYM TD 3 VD_b	gut	Pupa	Pupa	Y	Medium	Master Protein	XP_019872141.1	PREDICTED: probable protein disulfide-isomerase A6 [Aethina tumida]	FALSE	4	1	1	1	261	30.2	8.24	0								Medium	PREDICTED: probable protein disulfide-isomerase A6	Aethina tumida		Coleoptera
EKAR_NSI_G282	NYM TD 3 VD_b	gut	Pupa	Pupa	Y	High	Master Protein	XP_019868163.1	PREDICTED: tubulin alpha-8 chain-like [Aethina tumida]	FALSE	11	3	6	1	451	50.5	5.41	9.57								High	PREDICTED: tubulin alpha-8 chain-like	Aethina tumida		Coleoptera
EKAR_NSI_G282	NYM TD 3 VD_b	gut	Pupa	Pupa	Y	Medium	Master Protein	XP_019868796.1	PREDICTED: uncharacterized protein LOC109597526 [Aethina tumida]	FALSE	5	1	1	1	296	34.3	9.64	0								Medium	PREDICTED: uncharacterized protein LOC109597526	Aethina tumida		Coleoptera
EKAR_NSI_G282	NYM TD 3 VD_b	gut	Pupa	Pupa	Y	High	Master Protein	XP_019875233.1	PREDICTED: uncharacterized protein LOC109603197 [Aethina tumida]	FALSE	2	1	1	0	1655	184.2	4.68	0								High	PREDICTED: uncharacterized protein LOC109603197	Aethina tumida		Coleoptera
EKAR_NSI_G279	TD4VD_LA	gut	Larva	Larva	N	Medium	Master Protein	XP_019877395.1	PREDICTED: adenylate cyclase type 10-like [Aethina tumida]	FALSE	1	1	1	1	1287	150	8.81	0								Medium	PREDICTED: adenylate cyclase type 10-like	Aethina tumida		Coleoptera
EKAR_NSI_G279	TD4VD_LA	gut	Larva	Larva	N	Medium	Master Protein	XP_019875255.1	PREDICTED: ammonium transporter 2-like [Aethina tumida]	FALSE	3	1	1	1	440	49.4	9.03	0								Medium	PREDICTED: ammonium transporter 2-like	Aethina tumida		Coleoptera
EKAR_NSI_G279	TD4VD_LA	gut	Larva	Larva	N	High	Master Protein	XP_019876066.1	PREDICTED: fatty acyl-CoA reductase 1-like [Aethina tumida]	FALSE	2	1	4	1	444	50.8	8.56	1.25								High	PREDICTED: fatty acyl-CoA reductase 1-like	Aethina tumida		Coleoptera
EKAR_NSI_G279	TD4VD_LA	gut	Larva	Larva	N	Medium	Master Protein	XP_019873339.1	PREDICTED: LOW QUALITY PROTEIN: glutamate dehydrogenase, mitochondrial-like [Aethina tumida]	FALSE	1	1	1	0	549	61	8.76	1.88								High	PREDICTED: LOW QUALITY PROTEIN: glutamate dehydrogenase, mitochondrial-like	Aethina tumida		Coleoptera
EKAR_NSI_G279	TD4VD_LA	gut	Larva	Larva	N	Medium	Master Protein	XP_019864591.1	PREDICTED: LOW QUALITY PROTEIN: insulin-like growth factor-binding protein complex acid labile subunit [Aethina tumida]	FALSE	5	1	2	1	464	53.8	5.62	4.33								High	PREDICTED: LOW QUALITY PROTEIN: insulin-like growth factor-binding protein complex acid labile subunit	Aethina tumida		Coleoptera
EKAR_NSI_G279	TD4VD_LA	gut	Larva	Larva	N	Medium	Master Protein	XP_019871131.1	PREDICTED: LOW QUALITY PROTEIN: rho GTPase-activating protein 26-like [Aethina tumida]	FALSE	1	1	1	1	813	94	7.88	0								Medium	PREDICTED: LOW QUALITY PROTEIN: rho GTPase-activating protein 26-like	Aethina tumida		Coleoptera
EKAR_NSI_G279	TD4VD_LA	gut	Larva	Larva	N	High	Master Protein	XP_019867466.1	PREDICTED: regulating synaptic membrane exocytosis protein 2 isoform X1 [Aethina tumida]	FALSE	1	1	8	0	1297	145.6	9.16	7.99								High	PREDICTED: regulating synaptic membrane exocytosis protein 2 isoform X1	Aethina tumida		Coleoptera
EKAR_NSI_G276	LAR TD 4 VD_b	gut	Larva	Larva	Y	High	Master Protein	XP_019871107.1	PREDICTED: 60 kDa heat shock protein, mitochondrial-like [Aethina tumida]	FALSE	17	7	43	0	574	60.9	5.57	136.97								High	PREDICTED: 60 kDa heat shock protein, mitochondrial-like	Aethina tumida		Coleoptera
EKAR_NSI_G276	LAR TD 4 VD_b	gut	Larva	Larva	Y	Medium	Master Protein	XP_019876066.1	PREDICTED: fatty acyl-CoA reductase 1-like [Aethina tumida]	FALSE	2	1	3	1	444	50.8	8.56	1.26								High	PREDICTED: fatty acyl-CoA reductase 1-like	Aethina tumida		Coleoptera
EKAR_NSI_G276	LAR TD 4 VD_b	gut	Larva	Larva	Y	High	Master Protein	XP_019879454.1	PREDICTED: histone H2A-like [Aethina tumida]	FALSE	31	2	8	0	122	13.2	10.32	29.51								High	PREDICTED: histone H2A-like	Aethina tumida		Coleoptera
EKAR_NSI_G276	LAR TD 4 VD_b	gut	Larva	Larva	Y	Medium	Master Protein	XP_019869074.1	PREDICTED: LOW QUALITY PROTEIN: ADP-ribosylation factor-like protein 1 [Aethina tumida]	FALSE	7	1	2	1	180	20.4	7.28	1.63								High	PREDICTED: LOW QUALITY PROTEIN: ADP-ribosylation factor-like protein 1	Aethina tumida		Coleoptera
EKAR_NSI_G276	LAR TD 4 VD_b	gut	Larva	Larva	Y	High	Master Protein	XP_019867057.1	PREDICTED: LOW QUALITY PROTEIN: bifunctional 3'-phosphoadenosine 5'-phosphosulfate synthase-like [Aethina tumida]	FALSE	2	1	1	0	633	71.6	6.74	2.91								High	PREDICTED: LOW QUALITY PROTEIN: bifunctional 3'-phosphoadenosine 5'-phosphosulfate synthase-like	Aethina tumida		Coleoptera
EKAR_NSI_G276	LAR TD 4 VD_b	gut	Larva	Larva	Y	Medium	Master Protein	XP_019868428.1	PREDICTED: LOW QUALITY PROTEIN: condensin complex subunit 1 [Aethina tumida]	FALSE	1	1	2	1	1316	151.1	5.99	0								Medium	PREDICTED: LOW QUALITY PROTEIN: condensin complex subunit 1	Aethina tumida		Coleoptera
EKAR_NSI_G276	LAR TD 4 VD_b	gut	Larva	Larva	Y	Medium	Master Protein	XP_019873339.1	PREDICTED: LOW QUALITY PROTEIN: glutamate dehydrogenase, mitochondrial-like [Aethina tumida]	FALSE	1	1	1	0	549	61	8.76	0								High	PREDICTED: LOW QUALITY PROTEIN: glutamate dehydrogenase, mitochondrial-like	Aethina tumida		Coleoptera
EKAR_NSI_G276	LAR TD 4 VD_b	gut	Larva	Larva	Y	High	Master Protein	XP_019871530.1	PREDICTED: LOW QUALITY PROTEIN: T-complex protein 1 subunit epsilon [Aethina tumida]	FALSE	5	2	3	0	543	58.9	5.78	10.47								High	PREDICTED: LOW QUALITY PROTEIN: T-complex protein 1 subunit epsilon	Aethina tumida		Coleoptera
EKAR_NSI_G276	LAR TD 4 VD_b	gut	Larva	Larva	Y	Medium	Master Protein	XP_019876306.1	PREDICTED: LOW QUALITY PROTEIN: tRNA (adenine(58)-N(1))-methyltransferase non-catalytic subunit TRM6 [Aethina tumida]	FALSE	5	1	1	1	392	45.2	8.85	0								High	PREDICTED: LOW QUALITY PROTEIN: tRNA (adenine(58)-N(1))-methyltransferase non-catalytic subunit TRM6	Aethina tumida		Coleoptera
EKAR_NSI_G276	LAR TD 4 VD_b	gut	Larva	Larva	Y	Medium	Master Protein	XP_019866274.1	PREDICTED: ornithine aminotransferase, mitochondrial [Aethina tumida]	FALSE	2	1	1	1	435	48	7.2	2.47								Medium	PREDICTED: ornithine aminotransferase, mitochondrial	Aethina tumida		Coleoptera
EKAR_NSI_G276	LAR TD 4 VD_b	gut	Larva	Larva	Y	Medium	Master Protein	XP_019867466.1	PREDICTED: regulating synaptic membrane exocytosis protein 2 isoform X1 [Aethina tumida]	FALSE	1	1	6	0	1297	145.6	9.16	6.57								Medium	PREDICTED: regulating synaptic membrane exocytosis protein 2 isoform X1	Aethina tumida		Coleoptera
EKAR_NSI_F661	ADU TD 4 VD_a	gut	Emerging_adult	emerging_adult	Y	High	Master Protein	XP_019878277.1	PREDICTED: actin, acrosomal process isoform-like [Aethina tumida]	FALSE	12	5	23	1	376	42	5.58	45.66				Pf00022		109606151	LOC109606151	High	PREDICTED: actin, acrosomal process isoform-like	Aethina tumida		Coleoptera
EKAR_NSI_F661	ADU TD 4 VD_a	gut	Emerging_adult	emerging_adult	Y	High	Master Protein	XP_019877817.1	PREDICTED: actin, muscle-like [Aethina tumida]	FALSE	53	17	79	0	376	41.8	5.48	284.56				Pf00022		109605663	LOC109605663	High	PREDICTED: actin, muscle-like	Aethina tumida		Coleoptera
EKAR_NSI_F661	ADU TD 4 VD_a	gut	Emerging_adult	emerging_adult	Y	High	Master Protein	XP_019864925.1	PREDICTED: centrosomin isoform X1 [Aethina tumida]	FALSE	1	1	1	0	1474	168.8	5.47	3.16				Pf07888, Pf07989, Pf12128, Pf13166		109594175	LOC109594175	High	PREDICTED: centrosomin isoform X1	Aethina tumida		Coleoptera
EKAR_NSI_F661	ADU TD 4 VD_a	gut	Emerging_adult	emerging_adult	Y	High	Master Protein	XP_019870671.1	PREDICTED: LOW QUALITY PROTEIN: actin, muscle-like [Aethina tumida]	FALSE	53	17	77	0	376	41.8	5.48	273.18				Pf00022		109599162	LOC109599162	High	PREDICTED: LOW QUALITY PROTEIN: actin, muscle-like	Aethina tumida		Coleoptera
EKAR_NSI_F661	ADU TD 4 VD_a	gut	Emerging_adult	emerging_adult	Y	High	Master Protein	XP_019869074.1	PREDICTED: LOW QUALITY PROTEIN: ADP-ribosylation factor-like protein 1 [Aethina tumida]	FALSE	7	1	2	1	180	20.4	7.28	0				Pf00025, Pf00071, Pf00503, Pf01926, Pf04670, Pf08477, Pf09439		109597757; 109605927	LOC109597757; LOC109605927	High	PREDICTED: LOW QUALITY PROTEIN: ADP-ribosylation factor-like protein 1	Aethina tumida		Coleoptera
EKAR_NSI_F661	ADU TD 4 VD_a	gut	Emerging_adult	emerging_adult	Y	Medium	Master Protein	XP_019877284.1	PREDICTED: LOW QUALITY PROTEIN: BUD13 homolog [Aethina tumida]	FALSE	4	1	1	0	563	65.4	9.89	0				Pf09736		109605153	LOC109605153	Medium	PREDICTED: LOW QUALITY PROTEIN: BUD13 homolog	Aethina tumida		Coleoptera
EKAR_NSI_F661	ADU TD 4 VD_a	gut	Emerging_adult	emerging_adult	Y	High	Master Protein	XP_019871486.1	PREDICTED: LOW QUALITY PROTEIN: fructose-1,6-bisphosphatase 1 [Aethina tumida]	FALSE	4	1	1	1	336	36.4	6.39	2.98				Pf00316	[GO:0016021]; GO:0031224; GO:0044425; GO:0005575; GO:0016020	109599877	LOC109599877	High	PREDICTED: LOW QUALITY PROTEIN: fructose-1,6-bisphosphatase 1	Aethina tumida		Coleoptera
EKAR_NSI_F661	ADU TD 4 VD_a	gut	Emerging_adult	emerging_adult	Y	High	Master Protein	XP_019873339.1	PREDICTED: LOW QUALITY PROTEIN: glutamate dehydrogenase, mitochondrial-like [Aethina tumida]	FALSE	1	1	1	0	549	61	8.76	2.38				Pf00208, Pf02812		109601536	LOC109601536	High	PREDICTED: LOW QUALITY PROTEIN: glutamate dehydrogenase, mitochondrial-like	Aethina tumida		Coleoptera
EKAR_NSI_F661	ADU TD 4 VD_a	gut	Emerging_adult	emerging_adult	Y	Medium	Master Protein	XP_019868093.1	PREDICTED: LOW QUALITY PROTEIN: tyrosine-protein kinase hopscotch [Aethina tumida]	FALSE	1	1	4	1	1109	127.5	7.14	0				Pf00017, Pf00069, Pf07714	[GO:0016021]; GO:0031224; GO:0044425; GO:0005575; GO:0016020	109596930	LOC109596930	Medium	PREDICTED: LOW QUALITY PROTEIN: tyrosine-protein kinase hopscotch	Aethina tumida		Coleoptera
EKAR_NSI_F661	ADU TD 4 VD_a	gut	Emerging_adult	emerging_adult	Y	High	Master Protein	XP_019871247.1	PREDICTED: NADH-ubiquinone oxidoreductase 75 kDa subunit, mitochondrial [Aethina tumida]	FALSE	2	1	1	0	723	79.1	6.71	3.73				Pf00111, Pf00384, Pf09326, Pf10588, Pf13510		109599654	LOC109599654	High	PREDICTED: NADH-ubiquinone oxidoreductase 75 kDa subunit, mitochondrial	Aethina tumida		Coleoptera
EKAR_NSI_F661	ADU TD 4 VD_a	gut	Emerging_adult	emerging_adult	Y	High	Master Protein	XP_019868146.1	PREDICTED: probable aconitate hydratase, mitochondrial [Aethina tumida]	FALSE	4	2	3	1	789	85.7	8.35	8.48				Pf00330, Pf00694	[GO:0016021]; GO:0031224; GO:0044425; GO:0005575; GO:0016020	109596974	LOC109596974	High	PREDICTED: probable aconitate hydratase, mitochondrial	Aethina tumida		Coleoptera
EKAR_NSI_F661	ADU TD 4 VD_a	gut	Emerging_adult	emerging_adult	Y	Medium	Master Protein	XP_019873002.1	PREDICTED: ras-like GTP-binding protein Rho1 [Aethina tumida]	FALSE	7	1	1	1	188	21.4	7.74	0				Pf00025, Pf00071, Pf08477		109601221	LOC109601221	Medium	PREDICTED: ras-like GTP-binding protein Rho1	Aethina tumida		Coleoptera
EKAR_NSI_F661	ADU TD 4 VD_a	gut	Emerging_adult	emerging_adult	Y	High	Master Protein	XP_019866137.1	PREDICTED: serine/threonine-protein kinase RIO1 [Aethina tumida]	FALSE	1	1	6	1	508	59.2	5.66	14.32				Pf01163, Pf06293		109595262	LOC109595262	High	PREDICTED: serine/threonine-protein kinase RIO1	Aethina tumida		Coleoptera
EKAR_NSI_F661	ADU TD 4 VD_a	gut	Emerging_adult	emerging_adult	Y	High	Master Protein	XP_019878162.1	PREDICTED: short-chain specific acyl-CoA dehydrogenase, mitochondrial [Aethina tumida]	FALSE	6	2	3	1	404	43.4	8.12	6.87				Pf00441, Pf02770, Pf02771, Pf08028		109606027	LOC109606027	Medium	PREDICTED: short-chain specific acyl-CoA dehydrogenase, mitochondrial	Aethina tumida		Coleoptera
EKAR_NSI_F661	ADU TD 4 VD_a	gut	Emerging_adult	emerging_adult	Y	High	Master Protein	XP_019868707.1	PREDICTED: sulfotransferase 1C4-like [Aethina tumida]	FALSE	5	1	2	1	344	40.9	7.11	4.51				Pf00685		109597462	LOC109597462	High	PREDICTED: sulfotransferase 1C4-like	Aethina tumida		Coleoptera
EKAR_NSI_F661	ADU TD 4 VD_a	gut	Emerging_adult	emerging_adult	Y	High	Master Protein	XP_019867767.1	PREDICTED: uncharacterized protein LOC109596637 isoform X1 [Aethina tumida]	FALSE	10	2	2	0	271	29.6	4.94	2.19				Pf01607		109596637	LOC109596637	High	PREDICTED: uncharacterized protein LOC109596637 isoform X1	Aethina tumida		Coleoptera
EKAR_NSI_F661	ADU TD 4 VD_a	gut	Emerging_adult	emerging_adult	Y	High	Master Protein	XP_019867226.1	PREDICTED: V-type proton ATPase subunit B [Aethina tumida]	FALSE	12	2	6	1	493	54.9	5.4	16.1				Pf00006, Pf00306, Pf02874	[GO:0016021]; GO:0031224; GO:0044425; GO:0005575; GO:0016020	109596171	LOC109596171	High	PREDICTED: V-type proton ATPase subunit B	Aethina tumida		Coleoptera
EKAR_NSI_F658	LAR TD 4 VD_a	gut	Larva	Larva	Y	High	Master Protein	XP_019878277.1	PREDICTED: actin, acrosomal process isoform-like [Aethina tumida]	FALSE	15	5	23	1	376	42	5.58	51.24				Pf00022		109606151	LOC109606151	High	PREDICTED: actin, acrosomal process isoform-like	Aethina tumida		Coleoptera
EKAR_NSI_F658	LAR TD 4 VD_a	gut	Larva	Larva	Y	High	Master Protein	XP_019877817.1	PREDICTED: actin, muscle-like [Aethina tumida]	FALSE	49	15	70	0	376	41.8	5.48	257.46				Pf00022		109605663	LOC109605663	High	PREDICTED: actin, muscle-like	Aethina tumida		Coleoptera
EKAR_NSI_F658	LAR TD 4 VD_a	gut	Larva	Larva	Y	Medium	Master Protein	XP_019874850.1	PREDICTED: ATP-dependent RNA helicase dbp2-like isoform X3 [Aethina tumida]	FALSE	3	1	1	0	664	74.2	10.43	2.18				Pf00270, Pf00271		109602839	LOC109602839	Medium	PREDICTED: ATP-dependent RNA helicase dbp2-like isoform X3	Aethina tumida		Coleoptera
EKAR_NSI_F658	LAR TD 4 VD_a	gut	Larva	Larva	Y	Medium	Master Protein	XP_019879772.1	PREDICTED: BTB/POZ domain-containing protein 17-like isoform X1 [Aethina tumida]	FALSE	3	1	1	0	500	58.2	5.91	1.65				Pf00651, Pf07707		109602686; 109607742	LOC109602686; LOC109607742	Medium	PREDICTED: BTB/POZ domain-containing protein 17-like isoform X1	Aethina tumida		Coleoptera
EKAR_NSI_F658	LAR TD 4 VD_a	gut	Larva	Larva	Y	Medium	Master Protein	XP_019869738.1	PREDICTED: dnaJ homolog subfamily C member 10-like [Aethina tumida]	FALSE	1	1	1	1	773	89.4	6.54	2.19				Pf00085, Pf00226, Pf13098		109598296	LOC109598296	Medium	PREDICTED: dnaJ homolog subfamily C member 10-like	Aethina tumida		Coleoptera
EKAR_NSI_F658	LAR TD 4 VD_a	gut	Larva	Larva	Y	High	Master Protein	XP_019870671.1	PREDICTED: LOW QUALITY PROTEIN: actin, muscle-like [Aethina tumida]	FALSE	49	15	65	0	376	41.8	5.48	234.31				Pf00022		109599162	LOC109599162	High	PREDICTED: LOW QUALITY PROTEIN: actin, muscle-like	Aethina tumida		Coleoptera
EKAR_NSI_F658	LAR TD 4 VD_a	gut	Larva	Larva	Y	Medium	Master Protein	XP_019869074.1	PREDICTED: LOW QUALITY PROTEIN: ADP-ribosylation factor-like protein 1 [Aethina tumida]	FALSE	7	1	2	1	180	20.4	7.28	0				Pf00025, Pf00071, Pf00503, Pf01926, Pf04670, Pf08477, Pf09439		109597757; 109605927	LOC109597757; LOC109605927	Medium	PREDICTED: LOW QUALITY PROTEIN: ADP-ribosylation factor-like protein 1	Aethina tumida		Coleoptera
EKAR_NSI_F658	LAR TD 4 VD_a	gut	Larva	Larva	Y	Medium	Master Protein	XP_019867466.1	PREDICTED: regulating synaptic membrane exocytosis protein 2 isoform X1 [Aethina tumida]	FALSE	1	1	1	0	1297	145.6	9.16	1.62				Pf00168, Pf00595	[GO:0016021]; GO:0031224; GO:0044425; GO:0005575; GO:0016020	109596373	LOC109596373	Medium	PREDICTED: regulating synaptic membrane exocytosis protein 2 isoform X1	Aethina tumida		Coleoptera
EKAR_NSI_F658	LAR TD 4 VD_a	gut	Larva	Larva	Y	Medium	Master Protein	XP_019868707.1	PREDICTED: sulfotransferase 1C4-like [Aethina tumida]	FALSE	5	1	1	1	344	40.9	7.11	2.46				Pf00685		109597462	LOC109597462	Medium	PREDICTED: sulfotransferase 1C4-like	Aethina tumida		Coleoptera
EKAR_NSI_F658	LAR TD 4 VD_a	gut	Larva	Larva	Y	High	Master Protein	XP_019867226.1	PREDICTED: V-type proton ATPase subunit B [Aethina tumida]	FALSE	4	1	2	1	493	54.9	5.4	5.64				Pf00006, Pf00306, Pf02874	[GO:0016021]; GO:0031224; GO:0044425; GO:0005575; GO:0016020	109596171	LOC109596171	High	PREDICTED: V-type proton ATPase subunit B	Aethina tumida		Coleoptera
EKAR_NSI_F655	CG_AD_3 pools	fat body	N/A	older_adult	Y	High	Master Protein	XP_019870671.1	PREDICTED: LOW QUALITY PROTEIN: actin, muscle-like [Aethina tumida]	FALSE	67	22	97	0	376	41.8	5.48	364.38	cell cycle OR cell proliferation			Pf00022	[GO:0000281]; GO:0061640; GO:1903047; GO:0000910; GO:0022402; GO:0000278; GO:0051301; GO:0009987; GO:0007049; GO:0008150	108915778; 109534455; 656991	act; ACT; LOC114341938; LOC115877832	High	PREDICTED: LOW QUALITY PROTEIN: actin, muscle-like	Aethina tumida		Coleoptera
EKAR_NSI_F655	CG_AD_3 pools	fat body	N/A	older_adult	Y	High	Master Protein	XP_019877817.1	PREDICTED: actin, muscle-like [Aethina tumida]	FALSE	61	21	90	0	376	41.8	5.48	339.21	cell cycle OR cell proliferation			Pf00022	[GO:0000281]; GO:0061640; GO:1903047; GO:0000910; GO:0022402; GO:0000278; GO:0051301; GO:0009987; GO:0007049; GO:0008150	655409	LOC115879902	High	PREDICTED: actin, muscle-like	Aethina tumida		Coleoptera
EKAR_NSI_F655	CG_AD_3 pools	fat body	N/A	older_adult	Y	High	Master Protein	XP_019868377.1	PREDICTED: LOW QUALITY PROTEIN: ATP synthase subunit alpha, mitochondrial [Aethina tumida]	FALSE	33	16	65	2	552	59.6	9.01	216.33								High	PREDICTED: LOW QUALITY PROTEIN: ATP synthase subunit alpha, mitochondrial	Aethina tumida		Coleoptera
EKAR_NSI_F655	CG_AD_3 pools	fat body	N/A	older_adult	Y	High	Master Protein	XP_019871033.1	PREDICTED: tubulin alpha-3 chain [Aethina tumida]	FALSE	35	13	55	0	450	50	5.1	203.19								High	PREDICTED: tubulin alpha-3 chain	Aethina tumida		Coleoptera
EKAR_NSI_F655	CG_AD_3 pools	fat body	N/A	older_adult	Y	High	Master Protein	XP_019874962.1	PREDICTED: LOW QUALITY PROTEIN: tubulin beta chain-like [Aethina tumida]	FALSE	39	13	52	2	371	42	5.06	171.23								High	PREDICTED: LOW QUALITY PROTEIN: tubulin beta chain-like	Aethina tumida		Coleoptera
EKAR_NSI_F655	CG_AD_3 pools	fat body	N/A	older_adult	Y	High	Master Protein	XP_019877091.1	PREDICTED: LOW QUALITY PROTEIN: 26S protease regulatory subunit 8-like [Aethina tumida]	FALSE	43	11	16	1	404	45.5	8.41	52.86								High	PREDICTED: LOW QUALITY PROTEIN: 26S protease regulatory subunit 8-like	Aethina tumida		Coleoptera
EKAR_NSI_F655	CG_AD_3 pools	fat body	N/A	older_adult	Y	High	Master Protein	XP_019872770.1	PREDICTED: LOW QUALITY PROTEIN: spectrin alpha chain-like [Aethina tumida]	FALSE	7	11	15	1	2438	281.3	5.27	45.62								High	PREDICTED: LOW QUALITY PROTEIN: spectrin alpha chain-like	Aethina tumida		Coleoptera
EKAR_NSI_F655	CG_AD_3 pools	fat body	N/A	older_adult	Y	High	Master Protein	XP_019866278.1	PREDICTED: GTP-binding protein SAR1b [Aethina tumida]	FALSE	22	4	13	1	193	21.8	6.55	40.24								High	PREDICTED: GTP-binding protein SAR1b	Aethina tumida		Coleoptera
EKAR_NSI_F655	CG_AD_3 pools	fat body	N/A	older_adult	Y	High	Master Protein	XP_019875505.1	PREDICTED: peptidyl-prolyl cis-trans isomerase [Aethina tumida]	FALSE	21	3	10	1	202	21.8	9.29	26.49								High	PREDICTED: peptidyl-prolyl cis-trans isomerase	Aethina tumida		Coleoptera
EKAR_NSI_F655	CG_AD_3 pools	fat body	N/A	older_adult	Y	High	Master Protein	XP_019878277.1	PREDICTED: actin, acrosomal process isoform-like [Aethina tumida]	FALSE	14	5	24	2	376	42	5.58	49.1								High	PREDICTED: actin, acrosomal process isoform-like	Aethina tumida		Coleoptera
EKAR_NSI_F655	CG_AD_3 pools	fat body	N/A	older_adult	Y	High	Master Protein	XP_019868163.1	PREDICTED: tubulin alpha-8 chain-like [Aethina tumida]	FALSE	10	3	5	2	451	50.5	5.41	9.38								High	PREDICTED: tubulin alpha-8 chain-like	Aethina tumida		Coleoptera
EKAR_NSI_F655	CG_AD_3 pools	fat body	N/A	older_adult	Y	High	Master Protein	XP_019865262.1	PREDICTED: ras-related protein Rab-37-like isoform X2 [Aethina tumida]	FALSE	9	1	1	1	255	29.2	7.74	1.7								High	PREDICTED: ras-related protein Rab-37-like isoform X2	Aethina tumida		Coleoptera
EKAR_NSI_F655	CG_AD_3 pools	fat body	N/A	older_adult	Y	High	Master Protein	XP_019867254.1	PREDICTED: tubulin alpha-1D chain-like [Aethina tumida]	FALSE	3	1	1	1	447	49.7	5.11	2.98								High	PREDICTED: tubulin alpha-1D chain-like	Aethina tumida		Coleoptera
EKAR_NSI_F655	CG_AD_3 pools	fat body	N/A	older_adult	Y	High	Master Protein	XP_019869178.1	PREDICTED: LOW QUALITY PROTEIN: probable phosphoglycerate kinase [Aethina tumida]	FALSE	7	1	1	1	415	44.8	7.09	2.83								High	PREDICTED: LOW QUALITY PROTEIN: probable phosphoglycerate kinase	Aethina tumida		Coleoptera
EKAR_NSI_F655	CG_AD_3 pools	fat body	N/A	older_adult	Y	High	Master Protein	XP_019865589.1	PREDICTED: LOW QUALITY PROTEIN: calphotin-like, partial [Aethina tumida]	FALSE	3	1	1	0	920	93.9	8.73	0								High	PREDICTED: LOW QUALITY PROTEIN: calphotin-like, partial	Aethina tumida		Coleoptera
EKAR_NSI_F655	CG_AD_3 pools	fat body	N/A	older_adult	Y	High	Master Protein	XP_019880394.1	PREDICTED: protein msta-like [Aethina tumida]	FALSE	3	1	1	1	531	60.2	7.28	2.62								High	PREDICTED: protein msta-like	Aethina tumida		Coleoptera
EKAR_NSI_F655	CG_AD_3 pools	fat body	N/A	older_adult	Y	High	Master Protein	XP_019877223.1	PREDICTED: mitochondrial-processing peptidase subunit beta [Aethina tumida]	FALSE	5	1	2	1	474	52.3	6.27	2.34								High	PREDICTED: mitochondrial-processing peptidase subunit beta	Aethina tumida		Coleoptera
EKAR_NSI_F655	CG_AD_3 pools	fat body	N/A	older_adult	Y	High	Master Protein	XP_019869929.1	PREDICTED: LOW QUALITY PROTEIN: nuclear pore complex protein Nup88 [Aethina tumida]	FALSE	4	1	1	1	713	81.3	5.71	2.69								Medium	PREDICTED: LOW QUALITY PROTEIN: nuclear pore complex protein Nup88	Aethina tumida		Coleoptera
EKAR_NSI_F655	CG_AD_3 pools	fat body	N/A	older_adult	Y	High	Master Protein	XP_019868700.1	PREDICTED: cysteine/serine-rich nuclear protein 1-like [Aethina tumida]	FALSE	5	1	1	1	242	27.7	7.56	0								Medium	PREDICTED: cysteine/serine-rich nuclear protein 1-like	Aethina tumida		Coleoptera
EKAR_NSI_F655	CG_AD_3 pools	fat body	N/A	older_adult	Y	Medium	Master Protein	XP_019880692.1	PREDICTED: putative glucosylceramidase 2 [Aethina tumida]	FALSE	6	1	1	1	312	35.8	7.56	0								Medium	PREDICTED: putative glucosylceramidase 2	Aethina tumida		Coleoptera
EKAR_NSI_F655	CG_AD_3 pools	fat body	N/A	older_adult	Y	Medium	Master Protein	XP_019881606.1	PREDICTED: LOW QUALITY PROTEIN: head-specific guanylate cyclase [Aethina tumida]	FALSE	2	1	1	1	628	69.8	5.2	0								Medium	PREDICTED: LOW QUALITY PROTEIN: head-specific guanylate cyclase	Aethina tumida		Coleoptera
EKAR_NSI_F655	CG_AD_3 pools	fat body	N/A	older_adult	Y	Medium	Master Protein	XP_019874318.1	PREDICTED: lysosomal alpha-mannosidase-like [Aethina tumida]	FALSE	2	1	1	1	988	112.5	5.88	1.88								Medium	PREDICTED: lysosomal alpha-mannosidase-like	Aethina tumida		Coleoptera
EKAR_NSI_F655	CG_AD_3 pools	fat body	N/A	older_adult	Y	Medium	Master Protein	XP_019878546.1	PREDICTED: cAMP-dependent protein kinase regulatory subunit-like [Aethina tumida]	FALSE	11	1	1	1	194	23	7.77	0								Medium	PREDICTED: cAMP-dependent protein kinase regulatory subunit-like	Aethina tumida		Coleoptera
EKAR_NSI_F652	CG_EM_2 pools	fat body	N/A	emerging_adult	Y	High	Master Protein	XP_019878277.1	PREDICTED: actin, acrosomal process isoform-like [Aethina tumida]	FALSE	22	11	77	4	376	42	5.58	157.42				Pf00022		109606151	LOC109606151	High	PREDICTED: actin, acrosomal process isoform-like	Aethina tumida		Coleoptera
EKAR_NSI_F652	CG_EM_2 pools	fat body	N/A	emerging_adult	Y	High	Master Protein	XP_019877817.1	PREDICTED: actin, muscle-like [Aethina tumida]	FALSE	67	25	208	0	376	41.8	5.48	680.1				Pf00022		109605663	LOC109605663	High	PREDICTED: actin, muscle-like	Aethina tumida		Coleoptera
EKAR_NSI_F652	CG_EM_2 pools	fat body	N/A	emerging_adult	Y	High	Master Protein	XP_019870671.1	PREDICTED: LOW QUALITY PROTEIN: actin, muscle-like [Aethina tumida]	FALSE	73	26	254	0	376	41.8	5.48	863.58				Pf00022		109599162	LOC109599162	High	PREDICTED: LOW QUALITY PROTEIN: actin, muscle-like	Aethina tumida		Coleoptera
EKAR_NSI_F652	CG_EM_2 pools	fat body	N/A	emerging_adult	Y	High	Master Protein	XP_019868377.1	PREDICTED: LOW QUALITY PROTEIN: ATP synthase subunit alpha, mitochondrial [Aethina tumida]	FALSE	33	16	55	2	552	59.6	9.01	157.08				Pf00006, Pf00306, Pf02874, Pf09378		109597177	LOC109597177	High	PREDICTED: LOW QUALITY PROTEIN: ATP synthase subunit alpha, mitochondrial	Aethina tumida		Coleoptera
EKAR_NSI_F652	CG_EM_2 pools	fat body	N/A	emerging_adult	Y	High	Master Protein	XP_019869422.1	PREDICTED: LOW QUALITY PROTEIN: myosin heavy chain, muscle [Aethina tumida]	FALSE	3	6	35	3	1960	223.5	6.04	80.35				Pf00038, Pf00063, Pf00769, Pf01540, Pf01576, Pf02463, Pf02736, Pf04094, Pf04111, Pf05262, Pf05483, Pf05557, Pf05667, Pf07111, Pf07888, Pf09726, Pf09731, Pf10174, Pf12128, Pf13166, Pf13514, Pf14662		109598056	LOC109598056	High	PREDICTED: LOW QUALITY PROTEIN: myosin heavy chain, muscle	Aethina tumida		Coleoptera
EKAR_NSI_F652	CG_EM_2 pools	fat body	N/A	emerging_adult	Y	High	Master Protein	XP_019875950.1	PREDICTED: LOW QUALITY PROTEIN: myosin heavy chain, non-muscle-like [Aethina tumida]	FALSE	2	2	2	1	1972	226.8	5.6	5.56				Pf00063, Pf01576, Pf02736, Pf04111, Pf05667, Pf05701, Pf07888, Pf09731, Pf12128, Pf14662	[GO:0016021]; GO:0031224; GO:0044425; GO:0005575; GO:0016020	109603890	LOC109603890	Medium	PREDICTED: LOW QUALITY PROTEIN: myosin heavy chain, non-muscle-like	Aethina tumida		Coleoptera
EKAR_NSI_F652	CG_EM_2 pools	fat body	N/A	emerging_adult	Y	Medium	Master Protein	XP_019867528.1	PREDICTED: LOW QUALITY PROTEIN: PDZ and LIM domain protein Zasp [Aethina tumida]	FALSE	1	1	1	1	880	95.7	7.87	0				Pf00412, Pf00595, Pf13180		109596427	LOC109596427	Medium	PREDICTED: LOW QUALITY PROTEIN: PDZ and LIM domain protein Zasp	Aethina tumida		Coleoptera
EKAR_NSI_F652	CG_EM_2 pools	fat body	N/A	emerging_adult	Y	High	Master Protein	XP_019880901.1	PREDICTED: LOW QUALITY PROTEIN: uroporphyrinogen decarboxylase [Aethina tumida]	FALSE	2	1	2	1	359	40.5	7.02	3.9				Pf01208	[GO:0016021]; GO:0031224; GO:0044425; GO:0005575; GO:0016020	109608793	LOC109608793	High	PREDICTED: LOW QUALITY PROTEIN: uroporphyrinogen decarboxylase	Aethina tumida		Coleoptera
EKAR_NSI_F652	CG_EM_2 pools	fat body	N/A	emerging_adult	Y	High	Master Protein	XP_019867301.1	PREDICTED: probable phospholipid hydroperoxide glutathione peroxidase isoform X1 [Aethina tumida]	FALSE	6	1	4	0	203	22.9	8.12	9.31				Pf00255, Pf00578, Pf08534	[GO:0016021]; GO:0031224; GO:0044425; GO:0005575; GO:0016020	109596246	LOC109596246	High	PREDICTED: probable phospholipid hydroperoxide glutathione peroxidase isoform X1	Aethina tumida		Coleoptera
EKAR_NSI_F652	CG_EM_2 pools	fat body	N/A	emerging_adult	Y	High	Master Protein	XP_019875786.1	PREDICTED: putative inorganic phosphate cotransporter [Aethina tumida]	FALSE	2	1	2	1	507	56.1	5.19	3.51				Pf00083, Pf07690	[GO:0016021]; GO:0031224; GO:0044425; GO:0005575; GO:0016020	109603733	LOC109603733	High	PREDICTED: putative inorganic phosphate cotransporter	Aethina tumida		Coleoptera
EKAR_NSI_F652	CG_EM_2 pools	fat body	N/A	emerging_adult	Y	High	Master Protein	XP_019868707.1	PREDICTED: sulfotransferase 1C4-like [Aethina tumida]	FALSE	5	1	1	1	344	40.9	7.11	2.33				Pf00685		109597462	LOC109597462	High	PREDICTED: sulfotransferase 1C4-like	Aethina tumida		Coleoptera
EKAR_NSI_F652	CG_EM_2 pools	fat body	N/A	emerging_adult	Y	High	Master Protein	XP_019868163.1	PREDICTED: tubulin alpha-8 chain-like [Aethina tumida]	FALSE	7	2	5	1	451	50.5	5.41	8.25				Pf00091, Pf03953	[GO:0016021]; GO:0031224; GO:0044425; GO:0005575; GO:0016020	109596985	LOC109596985	High	PREDICTED: tubulin alpha-8 chain-like	Aethina tumida		Coleoptera
EKAR_NSI_F652	CG_EM_2 pools	fat body	N/A	emerging_adult	Y	Medium	Master Protein	XP_019870900.1	PREDICTED: UPF0160 protein MYG1, mitochondrial isoform X1 [Aethina tumida]	FALSE	4	1	1	0	374	42.3	6.37	0				Pf03690		109599351	LOC109599351	Medium	PREDICTED: UPF0160 protein MYG1, mitochondrial isoform X1	Aethina tumida		Coleoptera
EKAR_NSI_F649	CG_NY_3 pools	fat body	N/A	Pupa	Y	High	Master Protein	XP_019870671.1	PREDICTED: LOW QUALITY PROTEIN: actin, muscle-like [Aethina tumida]	FALSE	43	12	42	0	376	41.8	5.48	156.07	cell cycle OR cell proliferation			Pf00022	[GO:0000281]; GO:0061640; GO:1903047; GO:0000910; GO:0022402; GO:0000278; GO:0051301; GO:0009987; GO:0007049; GO:0008150	108915778; 109534455; 656991	act; ACT; LOC114341938; LOC115877832	High	PREDICTED: LOW QUALITY PROTEIN: actin, muscle-like	Aethina tumida		Coleoptera
EKAR_NSI_F649	CG_NY_3 pools	fat body	N/A	Pupa	Y	High	Master Protein	XP_019878277.1	PREDICTED: actin, acrosomal process isoform-like [Aethina tumida]	FALSE	7	2	2	1	376	42	5.58	4.48								High	PREDICTED: actin, acrosomal process isoform-like	Aethina tumida		Coleoptera
EKAR_NSI_F649	CG_NY_3 pools	fat body	N/A	Pupa	Y	High	Master Protein	XP_019881754.1	PREDICTED: synaptic vesicle membrane protein VAT-1 homolog-like [Aethina tumida]	FALSE	4	1	7	1	457	50	5.41	15.71								High	PREDICTED: synaptic vesicle membrane protein VAT-1 homolog-like	Aethina tumida		Coleoptera
EKAR_NSI_F649	CG_NY_3 pools	fat body	N/A	Pupa	Y	High	Master Protein	XP_019865262.1	PREDICTED: ras-related protein Rab-37-like isoform X2 [Aethina tumida]	FALSE	9	1	4	1	255	29.2	7.74	6.03								High	PREDICTED: ras-related protein Rab-37-like isoform X2	Aethina tumida		Coleoptera
EKAR_NSI_F649	CG_NY_3 pools	fat body	N/A	Pupa	Y	High	Master Protein	XP_019875351.1	PREDICTED: larval cuticle protein A3A-like [Aethina tumida]	FALSE	6	1	3	1	243	24.4	8.82	5.5								High	PREDICTED: larval cuticle protein A3A-like	Aethina tumida		Coleoptera
EKAR_NSI_F649	CG_NY_3 pools	fat body	N/A	Pupa	Y	High	Master Protein	XP_019875601.1	PREDICTED: protein PF14_0175-like [Aethina tumida]	FALSE	3	1	1	1	1436	160.6	8.95	0								Medium	PREDICTED: protein PF14_0175-like	Aethina tumida		Coleoptera
EKAR_NSI_F646	CG_LA_3 pools	fat body	N/A	Larva	Y	High	Master Protein	XP_019877817.1	PREDICTED: actin, muscle-like [Aethina tumida]	FALSE	54	19	98	0	376	41.8	5.48	350.16	cell cycle OR cell proliferation			Pf00022	[GO:0000281]; GO:0061640; GO:1903047; GO:0000910; GO:0022402; GO:0000278; GO:0051301; GO:0009987; GO:0007049; GO:0008150	655409	LOC115879902	High	PREDICTED: actin, muscle-like	Aethina tumida		Coleoptera
EKAR_NSI_F646	CG_LA_3 pools	fat body	N/A	Larva	Y	High	Master Protein	XP_019870671.1	PREDICTED: LOW QUALITY PROTEIN: actin, muscle-like [Aethina tumida]	FALSE	60	20	98	0	376	41.8	5.48	353.06	cell cycle OR cell proliferation			Pf00022	[GO:0000281]; GO:0061640; GO:1903047; GO:0000910; GO:0022402; GO:0000278; GO:0051301; GO:0009987; GO:0007049; GO:0008150	108915778; 109534455; 656991	act; ACT; LOC114341938; LOC115877832	High	PREDICTED: LOW QUALITY PROTEIN: actin, muscle-like	Aethina tumida		Coleoptera
EKAR_NSI_F646	CG_LA_3 pools	fat body	N/A	Larva	Y	High	Master Protein	XP_019871033.1	PREDICTED: tubulin alpha-3 chain [Aethina tumida]	FALSE	34	14	55	0	450	50	5.1	193.95								High	PREDICTED: tubulin alpha-3 chain	Aethina tumida		Coleoptera
EKAR_NSI_F646	CG_LA_3 pools	fat body	N/A	Larva	Y	High	Master Protein	XP_019874962.1	PREDICTED: LOW QUALITY PROTEIN: tubulin beta chain-like [Aethina tumida]	FALSE	26	11	58	1	371	42	5.06	193.12								High	PREDICTED: LOW QUALITY PROTEIN: tubulin beta chain-like	Aethina tumida		Coleoptera
EKAR_NSI_F646	CG_LA_3 pools	fat body	N/A	Larva	Y	High	Master Protein	XP_019868377.1	PREDICTED: LOW QUALITY PROTEIN: ATP synthase subunit alpha, mitochondrial [Aethina tumida]	FALSE	25	14	46	2	552	59.6	9.01	148.47								High	PREDICTED: LOW QUALITY PROTEIN: ATP synthase subunit alpha, mitochondrial	Aethina tumida		Coleoptera
EKAR_NSI_F646	CG_LA_3 pools	fat body	N/A	Larva	Y	High	Master Protein	XP_019867254.1	PREDICTED: tubulin alpha-1D chain-like [Aethina tumida]	FALSE	6	2	9	1	447	49.7	5.11	33.78								High	PREDICTED: tubulin alpha-1D chain-like	Aethina tumida		Coleoptera
EKAR_NSI_F646	CG_LA_3 pools	fat body	N/A	Larva	Y	High	Master Protein	XP_019878277.1	PREDICTED: actin, acrosomal process isoform-like [Aethina tumida]	FALSE	9	3	23	1	376	42	5.58	50.05								High	PREDICTED: actin, acrosomal process isoform-like	Aethina tumida		Coleoptera
EKAR_NSI_F646	CG_LA_3 pools	fat body	N/A	Larva	Y	High	Master Protein	XP_019868163.1	PREDICTED: tubulin alpha-8 chain-like [Aethina tumida]	FALSE	7	2	4	1	451	50.5	5.41	12.53								High	PREDICTED: tubulin alpha-8 chain-like	Aethina tumida		Coleoptera
EKAR_NSI_F646	CG_LA_3 pools	fat body	N/A	Larva	Y	High	Master Protein	XP_019865262.1	PREDICTED: ras-related protein Rab-37-like isoform X2 [Aethina tumida]	FALSE	9	1	2	1	255	29.2	7.74	4.64								High	PREDICTED: ras-related protein Rab-37-like isoform X2	Aethina tumida		Coleoptera
EKAR_NSI_F646	CG_LA_3 pools	fat body	N/A	Larva	Y	High	Master Protein	XP_019871262.1	PREDICTED: translationally-controlled tumor protein homolog [Aethina tumida]	FALSE	13	2	2	0	172	19.8	4.75	5.32								High	PREDICTED: translationally-controlled tumor protein homolog	Aethina tumida		Coleoptera
EKAR_NSI_F646	CG_LA_3 pools	fat body	N/A	Larva	Y	High	Master Protein	XP_019867709.1	PREDICTED: LOW QUALITY PROTEIN: probable H/ACA ribonucleoprotein complex subunit 1 [Aethina tumida]	FALSE	5	1	1	0	232	22.8	11.14	2.22								High	PREDICTED: LOW QUALITY PROTEIN: probable H/ACA ribonucleoprotein complex subunit 1	Aethina tumida		Coleoptera
EKAR_NSI_F646	CG_LA_3 pools	fat body	N/A	Larva	Y	High	Master Protein	XP_019881754.1	PREDICTED: synaptic vesicle membrane protein VAT-1 homolog-like [Aethina tumida]	FALSE	4	1	2	1	457	50	5.41	2.88								High	PREDICTED: synaptic vesicle membrane protein VAT-1 homolog-like	Aethina tumida		Coleoptera
EKAR_NSI_F646	CG_LA_3 pools	fat body	N/A	Larva	Y	High	Master Protein	XP_019875351.1	PREDICTED: larval cuticle protein A3A-like [Aethina tumida]	FALSE	6	1	2	1	243	24.4	8.82	4.25								High	PREDICTED: larval cuticle protein A3A-like	Aethina tumida		Coleoptera
EKAR_NSI_F646	CG_LA_3 pools	fat body	N/A	Larva	Y	High	Master Protein	XP_019880394.1	PREDICTED: protein msta-like [Aethina tumida]	FALSE	3	1	1	1	531	60.2	7.28	2.5								High	PREDICTED: protein msta-like	Aethina tumida		Coleoptera
EKAR_NSI_F646	CG_LA_3 pools	fat body	N/A	Larva	Y	High	Master Protein	XP_019867466.1	PREDICTED: regulating synaptic membrane exocytosis protein 2 isoform X1 [Aethina tumida]	FALSE	1	1	2	0	1297	145.6	9.16	3.35								Medium	PREDICTED: regulating synaptic membrane exocytosis protein 2 isoform X1	Aethina tumida		Coleoptera
EKAR_NSI_F646	CG_LA_3 pools	fat body	N/A	Larva	Y	High	Master Protein	XP_019868928.1	PREDICTED: LOW QUALITY PROTEIN: nesprin-1-like [Aethina tumida]	FALSE	0	1	1	1	2736	314.1	5.49	1.99								Medium	PREDICTED: LOW QUALITY PROTEIN: nesprin-1-like	Aethina tumida		Coleoptera
EKAR_NSI_F646	CG_LA_3 pools	fat body	N/A	Larva	Y	Medium	Master Protein	XP_019880692.1	PREDICTED: putative glucosylceramidase 2 [Aethina tumida]	FALSE	6	1	1	1	312	35.8	7.56	2.42								Medium	PREDICTED: putative glucosylceramidase 2	Aethina tumida		Coleoptera
EKAR_NSI_F646	CG_LA_3 pools	fat body	N/A	Larva	Y	Medium	Master Protein	XP_019875344.1	PREDICTED: SLIT and NTRK-like protein 4 [Aethina tumida]	FALSE	3	1	2	1	529	60.2	7.37	1.71								Medium	PREDICTED: SLIT and NTRK-like protein 4	Aethina tumida		Coleoptera
EKAR_NSI_F640	HE_AD_1 pool	hemolymph	N/A	older_adult	Y	High	Master Protein	XP_019878277.1	PREDICTED: actin, acrosomal process isoform-like [Aethina tumida]	FALSE	4	1	2	1	376	42	5.58	4.56				Pf00022		109606151	LOC109606151	High	PREDICTED: actin, acrosomal process isoform-like	Aethina tumida		Coleoptera
EKAR_NSI_F640	HE_AD_1 pool	hemolymph	N/A	older_adult	Y	High	Master Protein	XP_019870671.1	PREDICTED: LOW QUALITY PROTEIN: actin, muscle-like [Aethina tumida]	FALSE	25	5	13	0	376	41.8	5.48	43.45				Pf00022		109599162	LOC109599162	High	PREDICTED: LOW QUALITY PROTEIN: actin, muscle-like	Aethina tumida		Coleoptera
EKAR_NSI_F640	HE_AD_1 pool	hemolymph	N/A	older_adult	Y	Medium	Master Protein	XP_019865231.1	PREDICTED: uncharacterized protein LOC109594453 [Aethina tumida]	FALSE	1	1	1	1	1371	152.5	8.73	1.95				Pf13634, Pf15309		109594453	LOC109594453	High	PREDICTED: uncharacterized protein LOC109594453	Aethina tumida		Coleoptera
EKAR_NSI_F640	HE_AD_1 pool	hemolymph	N/A	older_adult	Y	Medium	Master Protein	XP_019867572.1	PREDICTED: uncharacterized protein LOC109596463 [Aethina tumida]	FALSE	11	1	3	1	177	19.7	9.26	8.61				Pf01035		109596463	LOC109596463	High	PREDICTED: uncharacterized protein LOC109596463	Aethina tumida		Coleoptera
EKAR_NSI_F637	HE_EM_2 pools	hemolymph	N/A	emerging_adult	Y	High	Master Protein	XP_019881557.1	PREDICTED: 1,5-anhydro-D-fructose reductase-like [Aethina tumida]	FALSE	5	1	1	1	336	37.8	7.5	0				Pf00248		109609344	LOC109609344	Medium	PREDICTED: 1,5-anhydro-D-fructose reductase-like	Aethina tumida		Coleoptera
EKAR_NSI_F637	HE_EM_2 pools	hemolymph	N/A	emerging_adult	Y	High	Master Protein	XP_019878277.1	PREDICTED: actin, acrosomal process isoform-like [Aethina tumida]	FALSE	14	5	31	2	376	42	5.58	72.33				Pf00022		109606151	LOC109606151	High	PREDICTED: actin, acrosomal process isoform-like	Aethina tumida		Coleoptera
EKAR_NSI_F637	HE_EM_2 pools	hemolymph	N/A	emerging_adult	Y	High	Master Protein	XP_019877817.1	PREDICTED: actin, muscle-like [Aethina tumida]	FALSE	59	18	109	0	376	41.8	5.48	406.17				Pf00022		109605663	LOC109605663	High	PREDICTED: actin, muscle-like	Aethina tumida		Coleoptera
EKAR_NSI_F637	HE_EM_2 pools	hemolymph	N/A	emerging_adult	Y	High	Master Protein	XP_019867478.1	PREDICTED: ATP-dependent RNA helicase WM6 [Aethina tumida]	FALSE	21	6	8	1	425	48.7	5.86	27				Pf00270, Pf00271		109596377	LOC109596377	High	PREDICTED: ATP-dependent RNA helicase WM6	Aethina tumida		Coleoptera
EKAR_NSI_F637	HE_EM_2 pools	hemolymph	N/A	emerging_adult	Y	High	Master Protein	XP_019881062.1	PREDICTED: glycine-rich cell wall structural protein-like [Aethina tumida]	FALSE	18	1	1	1	135	12.5	10.24	0					[GO:0016021]; GO:0031224; GO:0044425; GO:0005575; GO:0016020	109608941	LOC109608941	High	PREDICTED: glycine-rich cell wall structural protein-like	Aethina tumida		Coleoptera
EKAR_NSI_F637	HE_EM_2 pools	hemolymph	N/A	emerging_adult	Y	High	Master Protein	XP_019870671.1	PREDICTED: LOW QUALITY PROTEIN: actin, muscle-like [Aethina tumida]	FALSE	65	19	115	0	376	41.8	5.48	436.03				Pf00022		109599162	LOC109599162	High	PREDICTED: LOW QUALITY PROTEIN: actin, muscle-like	Aethina tumida		Coleoptera
EKAR_NSI_F637	HE_EM_2 pools	hemolymph	N/A	emerging_adult	Y	High	Master Protein	XP_019864591.1	PREDICTED: LOW QUALITY PROTEIN: insulin-like growth factor-binding protein complex acid labile subunit [Aethina tumida]	FALSE	5	1	1	1	464	53.8	5.62	2.46				Pf12799, Pf13855		109593901	LOC109593901	High	PREDICTED: LOW QUALITY PROTEIN: insulin-like growth factor-binding protein complex acid labile subunit	Aethina tumida		Coleoptera
EKAR_NSI_F637	HE_EM_2 pools	hemolymph	N/A	emerging_adult	Y	High	Master Protein	XP_019868928.1	PREDICTED: LOW QUALITY PROTEIN: nesprin-1-like [Aethina tumida]	FALSE	0	1	2	1	2736	314.1	5.49	4.12				Pf00435, Pf10541	[GO:0016021]; GO:0031224; GO:0044425; GO:0005575; GO:0016020	109597628	LOC109597628	Medium	PREDICTED: LOW QUALITY PROTEIN: nesprin-1-like	Aethina tumida		Coleoptera
EKAR_NSI_F637	HE_EM_2 pools	hemolymph	N/A	emerging_adult	Y	High	Master Protein	XP_019869178.1	PREDICTED: LOW QUALITY PROTEIN: probable phosphoglycerate kinase [Aethina tumida]	FALSE	17	6	19	1	415	44.8	7.09	66.79				Pf00162		109597842	LOC109597842	High	PREDICTED: LOW QUALITY PROTEIN: probable phosphoglycerate kinase	Aethina tumida		Coleoptera
EKAR_NSI_F637	HE_EM_2 pools	hemolymph	N/A	emerging_adult	Y	High	Master Protein	XP_019874962.1	PREDICTED: LOW QUALITY PROTEIN: tubulin beta chain-like [Aethina tumida]	FALSE	28	12	60	2	371	42	5.06	203.12				Pf00091, Pf03953		109602958	LOC109602958	High	PREDICTED: LOW QUALITY PROTEIN: tubulin beta chain-like	Aethina tumida		Coleoptera
EKAR_NSI_F637	HE_EM_2 pools	hemolymph	N/A	emerging_adult	Y	High	Master Protein	XP_019868017.1	PREDICTED: LOW QUALITY PROTEIN: uncharacterized protein LOC109596860 [Aethina tumida]	FALSE	1	1	1	1	1269	145.3	6.14	2.96				Pf00005, Pf00570, Pf01612, Pf08066, Pf12848, Pf13304		109596860	LOC109596860	High	PREDICTED: LOW QUALITY PROTEIN: uncharacterized protein LOC109596860	Aethina tumida		Coleoptera
EKAR_NSI_F637	HE_EM_2 pools	hemolymph	N/A	emerging_adult	Y	High	Master Protein	XP_019872113.1	PREDICTED: monoacylglycerol lipase ABHD12-like isoform X1 [Aethina tumida]	FALSE	6	1	1	0	379	43.6	8.34	2.91				Pf00561, Pf02230, Pf12695, Pf12697	[GO:0016021]; GO:0031224; GO:0044425; GO:0005575; GO:0016020	109600407	LOC109600407	Medium	PREDICTED: monoacylglycerol lipase ABHD12-like isoform X1	Aethina tumida		Coleoptera
EKAR_NSI_F637	HE_EM_2 pools	hemolymph	N/A	emerging_adult	Y	High	Master Protein	XP_019867301.1	PREDICTED: probable phospholipid hydroperoxide glutathione peroxidase isoform X1 [Aethina tumida]	FALSE	6	1	2	0	203	22.9	8.12	6.21				Pf00255, Pf00578, Pf08534	[GO:0016021]; GO:0031224; GO:0044425; GO:0005575; GO:0016020	109596246	LOC109596246	High	PREDICTED: probable phospholipid hydroperoxide glutathione peroxidase isoform X1	Aethina tumida		Coleoptera
EKAR_NSI_F637	HE_EM_2 pools	hemolymph	N/A	emerging_adult	Y	High	Master Protein	XP_019880692.1	PREDICTED: putative glucosylceramidase 2 [Aethina tumida]	FALSE	6	1	2	1	312	35.8	7.56	5.19				Pf02055		109608627	LOC109608627	High	PREDICTED: putative glucosylceramidase 2	Aethina tumida		Coleoptera
EKAR_NSI_F637	HE_EM_2 pools	hemolymph	N/A	emerging_adult	Y	High	Master Protein	XP_019868707.1	PREDICTED: sulfotransferase 1C4-like [Aethina tumida]	FALSE	5	1	1	1	344	40.9	7.11	2.26				Pf00685		109597462	LOC109597462	Medium	PREDICTED: sulfotransferase 1C4-like	Aethina tumida		Coleoptera
EKAR_NSI_F637	HE_EM_2 pools	hemolymph	N/A	emerging_adult	Y	High	Master Protein	XP_019867254.1	PREDICTED: tubulin alpha-1D chain-like [Aethina tumida]	FALSE	8	3	7	1	447	49.7	5.11	22.71				Pf00091, Pf03953		109596198	LOC109596198	High	PREDICTED: tubulin alpha-1D chain-like	Aethina tumida		Coleoptera
EKAR_NSI_F637	HE_EM_2 pools	hemolymph	N/A	emerging_adult	Y	High	Master Protein	XP_019871033.1	PREDICTED: tubulin alpha-3 chain [Aethina tumida]	FALSE	35	12	67	0	450	50	5.1	253.78				Pf00091, Pf03953		109599468	LOC109599468	High	PREDICTED: tubulin alpha-3 chain	Aethina tumida		Coleoptera
EKAR_NSI_F637	HE_EM_2 pools	hemolymph	N/A	emerging_adult	Y	High	Master Protein	XP_019868163.1	PREDICTED: tubulin alpha-8 chain-like [Aethina tumida]	FALSE	10	3	8	2	451	50.5	5.41	23.07				Pf00091, Pf03953	[GO:0016021]; GO:0031224; GO:0044425; GO:0005575; GO:0016020	109596985	LOC109596985	High	PREDICTED: tubulin alpha-8 chain-like	Aethina tumida		Coleoptera
EKAR_NSI_F637	HE_EM_2 pools	hemolymph	N/A	emerging_adult	Y	High	Master Protein	XP_019867767.1	PREDICTED: uncharacterized protein LOC109596637 isoform X1 [Aethina tumida]	FALSE	19	4	10	0	271	29.6	4.94	19.43				Pf01607		109596637	LOC109596637	High	PREDICTED: uncharacterized protein LOC109596637 isoform X1	Aethina tumida		Coleoptera
EKAR_NSI_F637	HE_EM_2 pools	hemolymph	N/A	emerging_adult	Y	High	Master Protein	XP_019874627.1	PREDICTED: uncharacterized protein LOC109602646 [Aethina tumida]	FALSE	19	3	12	1	150	16.4	5.12	27.3				Pf15430		109602646	LOC109602646	High	PREDICTED: uncharacterized protein LOC109602646	Aethina tumida		Coleoptera
EKAR_NSI_F637	HE_EM_2 pools	hemolymph	N/A	emerging_adult	Y	High	Master Protein	XP_019881513.1	PREDICTED: uncharacterized protein LOC109609306 isoform X1 [Aethina tumida]	FALSE	1	1	2	1	882	101.3	9.19	4.69						109609306	LOC109609306	Medium	PREDICTED: uncharacterized protein LOC109609306 isoform X1	Aethina tumida		Coleoptera
EKAR_NSI_F634	HE_NY_2 pools	hemolymph	N/A	Pupa	Y	High	Master Protein	XP_019877817.1	PREDICTED: actin, muscle-like [Aethina tumida]	FALSE	36	9	50	0	376	41.8	5.48	174.03	cell cycle OR cell proliferation			Pf00022	[GO:0000281]; GO:0061640; GO:1903047; GO:0000910; GO:0022402; GO:0000278; GO:0051301; GO:0009987; GO:0007049; GO:0008150	655409	LOC115879902	High	PREDICTED: actin, muscle-like	Aethina tumida		Coleoptera
EKAR_NSI_F634	HE_NY_2 pools	hemolymph	N/A	Pupa	Y	High	Master Protein	XP_019870671.1	PREDICTED: LOW QUALITY PROTEIN: actin, muscle-like [Aethina tumida]	FALSE	43	10	47	0	376	41.8	5.48	159.69	cell cycle OR cell proliferation			Pf00022	[GO:0000281]; GO:0061640; GO:1903047; GO:0000910; GO:0022402; GO:0000278; GO:0051301; GO:0009987; GO:0007049; GO:0008150	108915778; 109534455; 656991	act; ACT; LOC114341938; LOC115877832	High	PREDICTED: LOW QUALITY PROTEIN: actin, muscle-like	Aethina tumida		Coleoptera
EKAR_NSI_F634	HE_NY_2 pools	hemolymph	N/A	Pupa	Y	High	Master Protein	XP_019878277.1	PREDICTED: actin, acrosomal process isoform-like [Aethina tumida]	FALSE	9	3	17	1	376	42	5.58	39.36								High	PREDICTED: actin, acrosomal process isoform-like	Aethina tumida		Coleoptera
EKAR_NSI_F634	HE_NY_2 pools	hemolymph	N/A	Pupa	Y	High	Master Protein	XP_019881754.1	PREDICTED: synaptic vesicle membrane protein VAT-1 homolog-like [Aethina tumida]	FALSE	4	1	3	1	457	50	5.41	8.51								High	PREDICTED: synaptic vesicle membrane protein VAT-1 homolog-like	Aethina tumida		Coleoptera
EKAR_NSI_F634	HE_NY_2 pools	hemolymph	N/A	Pupa	Y	High	Master Protein	XP_019875351.1	PREDICTED: larval cuticle protein A3A-like [Aethina tumida]	FALSE	6	1	3	1	243	24.4	8.82	6.7								High	PREDICTED: larval cuticle protein A3A-like	Aethina tumida		Coleoptera
EKAR_NSI_F634	HE_NY_2 pools	hemolymph	N/A	Pupa	Y	High	Master Protein	XP_019880692.1	PREDICTED: putative glucosylceramidase 2 [Aethina tumida]	FALSE	6	1	1	1	312	35.8	7.56	2.68								High	PREDICTED: putative glucosylceramidase 2	Aethina tumida		Coleoptera
EKAR_NSI_F634	HE_NY_2 pools	hemolymph	N/A	Pupa	Y	High	Master Protein	XP_019876718.1	PREDICTED: N-acetylgalactosaminyltransferase 7 isoform X1 [Aethina tumida]	FALSE	5	1	3	0	579	67.1	8.05	7.47								High	PREDICTED: N-acetylgalactosaminyltransferase 7 isoform X1	Aethina tumida		Coleoptera
EKAR_NSI_F634	HE_NY_2 pools	hemolymph	N/A	Pupa	Y	High	Master Protein	XP_019868928.1	PREDICTED: LOW QUALITY PROTEIN: nesprin-1-like [Aethina tumida]	FALSE	0	1	1	1	2736	314.1	5.49	2.31								High	PREDICTED: LOW QUALITY PROTEIN: nesprin-1-like	Aethina tumida		Coleoptera
EKAR_NSI_F634	HE_NY_2 pools	hemolymph	N/A	Pupa	Y	High	Master Protein	XP_019867466.1	PREDICTED: regulating synaptic membrane exocytosis protein 2 isoform X1 [Aethina tumida]	FALSE	1	1	3	0	1297	145.6	9.16	5.13								High	PREDICTED: regulating synaptic membrane exocytosis protein 2 isoform X1	Aethina tumida		Coleoptera
EKAR_NSI_F634	HE_NY_2 pools	hemolymph	N/A	Pupa	Y	High	Master Protein	XP_019866050.1	PREDICTED: uncharacterized protein LOC109595187 [Aethina tumida]	FALSE	4	1	1	1	791	89	8.43	0								High	PREDICTED: uncharacterized protein LOC109595187	Aethina tumida		Coleoptera
EKAR_NSI_F631	HE_LA_3 pools	hemolymph	N/A	Larva	Y	High	Master Protein	XP_019877817.1	PREDICTED: actin, muscle-like [Aethina tumida]	FALSE	41	10	36	0	376	41.8	5.48	130.17	cell cycle OR cell proliferation			Pf00022	[GO:0000281]; GO:0061640; GO:1903047; GO:0000910; GO:0022402; GO:0000278; GO:0051301; GO:0009987; GO:0007049; GO:0008150	655409	LOC115879902	High	PREDICTED: actin, muscle-like	Aethina tumida		Coleoptera
EKAR_NSI_F631	HE_LA_3 pools	hemolymph	N/A	Larva	Y	High	Master Protein	XP_019870671.1	PREDICTED: LOW QUALITY PROTEIN: actin, muscle-like [Aethina tumida]	FALSE	41	10	32	0	376	41.8	5.48	116.39	cell cycle OR cell proliferation			Pf00022	[GO:0000281]; GO:0061640; GO:1903047; GO:0000910; GO:0022402; GO:0000278; GO:0051301; GO:0009987; GO:0007049; GO:0008150	108915778; 109534455; 656991	act; ACT; LOC114341938; LOC115877832	High	PREDICTED: LOW QUALITY PROTEIN: actin, muscle-like	Aethina tumida		Coleoptera
EKAR_NSI_F631	HE_LA_3 pools	hemolymph	N/A	Larva	Y	High	Master Protein	XP_019874962.1	PREDICTED: LOW QUALITY PROTEIN: tubulin beta chain-like [Aethina tumida]	FALSE	26	10	31	1	371	42	5.06	107.15								High	PREDICTED: LOW QUALITY PROTEIN: tubulin beta chain-like	Aethina tumida		Coleoptera
EKAR_NSI_F631	HE_LA_3 pools	hemolymph	N/A	Larva	Y	High	Master Protein	XP_019874748.1	PREDICTED: 40S ribosomal protein S3a [Aethina tumida]	FALSE	11	2	4	1	266	29.7	9.63	13.02								High	PREDICTED: 40S ribosomal protein S3a	Aethina tumida		Coleoptera
EKAR_NSI_F631	HE_LA_3 pools	hemolymph	N/A	Larva	Y	High	Master Protein	XP_019878277.1	PREDICTED: actin, acrosomal process isoform-like [Aethina tumida]	FALSE	6	2	4	1	376	42	5.58	8.54								High	PREDICTED: actin, acrosomal process isoform-like	Aethina tumida		Coleoptera
EKAR_NSI_F631	HE_LA_3 pools	hemolymph	N/A	Larva	Y	High	Master Protein	XP_019867254.1	PREDICTED: tubulin alpha-1D chain-like [Aethina tumida]	FALSE	3	1	1	1	447	49.7	5.11	2.74								High	PREDICTED: tubulin alpha-1D chain-like	Aethina tumida		Coleoptera
EKAR_NSI_F631	HE_LA_3 pools	hemolymph	N/A	Larva	Y	High	Master Protein	XP_019881754.1	PREDICTED: synaptic vesicle membrane protein VAT-1 homolog-like [Aethina tumida]	FALSE	4	1	2	1	457	50	5.41	4.89								High	PREDICTED: synaptic vesicle membrane protein VAT-1 homolog-like	Aethina tumida		Coleoptera
EKAR_NSI_F631	HE_LA_3 pools	hemolymph	N/A	Larva	Y	High	Master Protein	XP_019865262.1	PREDICTED: ras-related protein Rab-37-like isoform X2 [Aethina tumida]	FALSE	9	1	1	1	255	29.2	7.74	1.72								High	PREDICTED: ras-related protein Rab-37-like isoform X2	Aethina tumida		Coleoptera
EKAR_NSI_F631	HE_LA_3 pools	hemolymph	N/A	Larva	Y	High	Master Protein	XP_019872221.1	PREDICTED: LOW QUALITY PROTEIN: uncharacterized protein LOC109600502 [Aethina tumida]	FALSE	2	1	1	1	1697	194.9	8.68	0								High	PREDICTED: LOW QUALITY PROTEIN: uncharacterized protein LOC109600502	Aethina tumida		Coleoptera
EKAR_NSI_F631	HE_LA_3 pools	hemolymph	N/A	Larva	Y	High	Master Protein	XP_019867572.1	PREDICTED: uncharacterized protein LOC109596463 [Aethina tumida]	FALSE	11	1	3	1	177	19.7	9.26	7.89								High	PREDICTED: uncharacterized protein LOC109596463	Aethina tumida		Coleoptera
EKAR_NSI_F631	HE_LA_3 pools	hemolymph	N/A	Larva	Y	High	Master Protein	XP_019877894.1	PREDICTED: division abnormally delayed protein-like [Aethina tumida]	FALSE	9	1	1	1	216	24	6.79	2.43								High	PREDICTED: division abnormally delayed protein-like	Aethina tumida		Coleoptera
ASVO_NSI_F465	PBB_TDVD_6	gut	PBS	PBS	N	High	Master Protein	XP_019878277.1	PREDICTED: actin, acrosomal process isoform-like [Aethina tumida]	FALSE	7	2	16	1	376	42	5.58	8.53				Pf00022		109606151	LOC109606151	High	PREDICTED: actin, acrosomal process isoform-like	Aethina tumida		Coleoptera
ASVO_NSI_F465	PBB_TDVD_6	gut	PBS	PBS	N	High	Master Protein	XP_019877817.1	PREDICTED: actin, muscle-like [Aethina tumida]	FALSE	33	9	90	0	376	41.8	5.48	215.11				Pf00022		109605663	LOC109605663	High	PREDICTED: actin, muscle-like	Aethina tumida		Coleoptera
ASVO_NSI_F465	PBB_TDVD_6	gut	PBS	PBS	N	Medium	Master Protein	XP_019869074.1	PREDICTED: LOW QUALITY PROTEIN: ADP-ribosylation factor-like protein 1 [Aethina tumida]	FALSE	7	1	6	1	180	20.4	7.28	0				Pf00025, Pf00071, Pf00503, Pf01926, Pf04670, Pf08477, Pf09439		109597757; 109605927	LOC109597757; LOC109605927	Medium	PREDICTED: LOW QUALITY PROTEIN: ADP-ribosylation factor-like protein 1	Aethina tumida		Coleoptera
ASVO_NSI_F465	PBB_TDVD_6	gut	PBS	PBS	N	High	Master Protein	XP_019868428.1	PREDICTED: LOW QUALITY PROTEIN: condensin complex subunit 1 [Aethina tumida]	FALSE	1	1	2	1	1316	151.1	5.99	0				Pf12717, Pf12922	[GO:0016021]; GO:0031224; GO:0044425; GO:0005575; GO:0016020	109597225	LOC109597225	High	PREDICTED: LOW QUALITY PROTEIN: condensin complex subunit 1	Aethina tumida		Coleoptera
[truncated: 55,622 more rows]

## Sheet: Apis proteins only
File name LC_ESI-MS/MS	Sample name	Organe prelevé	Feeding type 2	Feeding type + organe bee	Files used for LFQ (Yes/No)	Protein FDR Confidence: Combined	Master	Accession	Description	Contaminant	Sum PEP Score	Coverage [%]	# Peptides	# PSMs	# Protein Unique Peptides	# AAs	MW [kDa]	calc. pI	Proteomics score (Sequest HT database search engine)	Biological Process	Cellular Component	Molecular Function	Pfam IDs	GO Accessions	Entrez Gene ID	Gene Symbol	Found in Sample: [S1] F1: Sample	Description2	Name	Genera
[truncated: 16,235 more rows]
