# Supplementary material for: The proteomic content of Varroa destructor gut varies according to the developmental stage of its host
Source: PLoS Pathog. 2024 Dec 30;20(12):e1012802. doi: 10.1371/journal.ppat.1012802 (PMC11723617; doi:10.1371/journal.ppat.1012802)
Supplement: S2 Data — (XLSX) [file ppat.1012802.s011.xlsx]

## Sheet: LFQ data 
Varroa gut
Protein FDR Confidence: Combined	Master	Accession	Description	Contaminant	Marked as	Sum PEP Score	Coverage [%]	# Peptides	# PSMs	# AAs	MW [kDa]	calc. pI	Score Sequest HT: A Sequest HT	Biological Process	Cellular Component	Molecular Function	Pfam IDs	Entrez Gene ID	Gene Symbol	Gene ID	Reactome Pathways	Ensembl Gene ID	WikiPathways	# Protein Pathway Groups	# Razor Peptides	(Larva) / (Emerging Adult)	(Emerging Adult) / (Nymph)	(Larva) / (Nymph)	(Emerging Adult) / (PBS)	(Larva) / (PBS)	(Nymph) / (PBS)	P-Value: (Larva) / (Emerging Adult)	P-Value: (Emerging Adult) / (Nymph)	P-Value: (Larva) / (Nymph)	P-Value: (Emerging Adult) / (PBS)	P-Value: (Larva) / (PBS)	P-Value: (Nymph) / (PBS)	Abundance Ratio Variability [%]: (Larva) / (Emerging Adult)	Abundance Ratio Variability [%]: (Emerging Adult) / (Nymph)	Abundance Ratio Variability [%]: (Larva) / (Nymph)	Abundance Ratio Variability [%]: (Emerging Adult) / (PBS)	Abundance Ratio Variability [%]: (Larva) / (PBS)	Abundance Ratio Variability [%]: (Nymph) / (PBS)	Abundances (Grouped): Emerging Adult	Abundances (Grouped): Larva	Abundances (Grouped): Nymph	Abundances (Grouped): PBS	Abundances (Grouped) CV [%]: Emerging Adult	Abundances (Grouped) CV [%]: Larva
High	Master Protein	5L8Q	A Chain A, VP1	FALSE	Varroa-Hymeno-Viruses-2021-08-19	412.176	59	17	1002	258	28.6	6.1	3250.96							5L8Q				0	0	0.366	3.538	1.293	1.167	0.566	0.221	0.717984	0.418526	0.840478	0.830786	0.993777	0.198084	39.88	0	31.43	61.14	103	81.84	1.54241e+07	5.63964e+06	577062	2.01707e+07		101.72
High	Master Protein	5MUP	B Chain B, VP2	FALSE	Varroa-Hymeno-Viruses-2021-08-19	459.104	61	17	1058	253	28.3	5.66	3024.31							5MUP				0	0	0.469	15.931	3.805	16.031	8.003	1.974	0.923774	2.28756e-09	1.89349e-05	6.61618e-17	3.50622e-14	0.157873	30.22	71.82	25.1	27.68	25.98	27.68	2.15326e+08	7.76214e+07	4.61075e+06	1.03331e+07		25.69
High	Master Protein	6O4M	B Chain B, Melittin	FALSE	Varroa-Hymeno-Viruses-2021-08-19	14.114	81	3	12	27	3	12.03	18.25							6O4M				0	0	0.081	100	100	100	100		0.00265197	1.09855e-16	1.09783e-16	6.61618e-17	6.67132e-17		126.66						4.64617e+07	2.58604e+06			90.97
High	Master Protein	A0A023GS43	Elongation factor 1 alpha (Fragment) OS=Neoseiulus californicus OX=84382 GN=EF-1 alpha PE=4 SV=1	FALSE	Varroa-Hymeno-Viruses-2021-08-19	272.246	63	7	536	202	22.2	6.79	1871.19	protein metabolism;other metabolic processes		nucleic acid binding activity;other molecular function	Pf00009		EF-1 alpha	A0A023GS43				0	0	1.516	100	100	2.728	4.897	0.01	0.441939	1.09855e-16	1.09783e-16	0.132029	0.0041438	6.53768e-17	131.54			81.9	79.23		1.73695e+07	9.11685e+06		1.0315e+07	80.69	129.06
Medium	Master Protein	A0A076V7I7	Glycoprotein OS=High Plains wheat mosaic emaravirus OX=1980428 PE=4 SV=1	FALSE	Varroa-Hymeno-Viruses-2021-08-19	0.963	3	1	2	667	76.6	8.07	0		other membranes					A0A076V7I7				0	0	0.01	2.072	0.01	0.759	0.01	0.113	1.15965e-16	0.932492	1.09783e-16	0.907488	6.67132e-17	0.0409148		303.59		90.42		31.11	2.11296e+06		1.01974e+06	8.99013e+06	127.92
High	Master Protein	A0A0K0PZC0	Heat shock protein cognate 5 (Fragment) OS=Tachornithoglyphus tachornis OX=1663134 GN=Hsc70-5 PE=3 SV=1	FALSE	Varroa-Hymeno-Viruses-2021-08-19	39.718	7	3	19	571	62.3	5.55	59.08	other biological processes		other molecular function	Pf00012		Hsc70-5	A0A0K0PZC0				0	0	1.282	1.164	1.611	0.584	0.683	0.502	0.613661	0.941978	0.674502	0.686634	0.964419	0.927685	105.83	22.58	105.94	33.1	91.52	33.1	4.19571e+06	5.80591e+06	3.60429e+06	7.18645e+06	43.85	76.05
Medium	Master Protein	A0A131ZVT9	Uncharacterized protein OS=Sarcoptes scabiei OX=52283 GN=QR98_0011900 PE=4 SV=1	FALSE	Varroa-Hymeno-Viruses-2021-08-19	0.613	45	1	1	47	5.7	10.7	0							A0A131ZVT9				0	0	0.418	2.203	0.957	0.962	0.629	0.658	0.850482	0.875289	0.996209	0.995048	0.999328	0.994055	97.99	15.73	54.12	71.25	71.63	27.52	3.75562e+06	1.56848e+06	1.6391e+06	2.49047e+06	49.02	80.82
High	Master Protein	A0A131ZVZ2	Ras-related protein Rab-14 OS=Sarcoptes scabiei OX=52283 GN=QR98_0014190 PE=3 SV=1	FALSE	Varroa-Hymeno-Viruses-2021-08-19	10.823	12	2	6	218	24.4	7.37	17.46	cell organization and biogenesis;stress response;transport	other membranes;cytosol;ER/Golgi;other cytoplasmic organelle;other cell component	other molecular function	Pf00071			A0A131ZVZ2				0	0	0.763	0.738	0.62	0.53	0.404	0.682	0.978013	0.704035	0.689231	0.565104	0.854984	0.960277	62.91	62.91	31.36	73.68	63.62	49.22	5.51839e+06	4.70661e+06	7.47404e+06	1.09521e+07	60.69	27.36
High	Master Protein	A0A131ZWR8	26S proteasome non-ATPase regulatory subunit 2 OS=Sarcoptes scabiei OX=52283 GN=QR98_0016760 PE=3 SV=1	FALSE	Varroa-Hymeno-Viruses-2021-08-19	5.482	3	2	7	930	102.3	5.4	3.83	other biological processes	other cell component	enzyme regulator activity	Pf01851, Pf17781, Pf18051			A0A131ZWR8				0	0	0.86	47.97	41.273	0.928	0.817	0.02	0.943917	1.28262e-06	1.88831e-12	0.996649	0.875851	3.63067e-06	68.22	79.89	23.52	73.79	26.67	32.9	1.07847e+07	9.27901e+06	224820	1.09948e+07	67.09	22.16
Medium	Master Protein	A0A131ZWS0	RuvB-like helicase OS=Sarcoptes scabiei OX=52283 GN=QR98_0011530 PE=3 SV=1	FALSE	Varroa-Hymeno-Viruses-2021-08-19	0.784	2	1	1	724	80.1	6.99	0	cell organization and biogenesis;DNA metabolism;other metabolic processes;stress response	nucleus;other cell component	other molecular function	Pf06068, Pf13561, Pf17856			A0A131ZWS0				0	0	1.06	1.131	1.199	12.29	13.029	10.863	0.785128	0.970509	0.723545	6.52237e-07	2.27558e-08	1.70852e-06	123.65	88.16	125.39	0	123.65	146.29	2.9795e+07	3.15886e+07	26336884	2.42442e+06		83.66
Medium	Master Protein	A0A132A0G5	Ankyrin repeat domain containing protein 13 (Fragment) OS=Sarcoptes scabiei OX=52283 GN=QR98_0028800 PE=4 SV=1	FALSE	Varroa-Hymeno-Viruses-2021-08-19	0.669	3	1	2	839	90.6	7.77	5.26	transport;other biological processes	plasma membrane;other membranes	other molecular function	Pf12796, Pf13637			A0A132A0G5				0	0	0.01	100		4.434	0.01	0.01	1.15965e-16	1.09855e-16		4.27418e-05	6.67132e-17	6.53768e-17				102.4			4.41958e+07			7.10132e+06	61.2
Medium	Master Protein	A0A132A254	Translation initiation factor IF-2, mitochondrial-like protein (Fragment) OS=Sarcoptes scabiei OX=52283 GN=QR98_0035260 PE=3 SV=1	FALSE	Varroa-Hymeno-Viruses-2021-08-19	1.197	1	1	3	629	71.4	8.78	7.19	protein metabolism;other metabolic processes		nucleic acid binding activity;other molecular function	Pf00009, Pf11987			A0A132A254				0	0	0.375	4.587	1.419	1.505	0.564	0.344	0.744945	0.155559	0.724526	0.549967	0.997764	0.577277	83.28	124.02	105.8	65.2	83.1	115.11	1.94181e+07	1.57491e+07	7.53838e+06	2.16173e+07	78.48	66.56
High	Master Protein	A0A132A364	Propionyl-CoA carboxylase beta chain, mitochondrial-like protein OS=Sarcoptes scabiei OX=52283 GN=QR98_0038430 PE=4 SV=1	FALSE	Varroa-Hymeno-Viruses-2021-08-19	11.253	3	1	5	549	60.2	7.24	16.48			other molecular function	Pf01039			A0A132A364				0	0	1.452	0.665	0.965	0.517	0.701	0.749	0.464022	0.636625	0.996209	0.565174	0.9618	0.882208	54.19	56.33	21.79	57.9	23.8	17.02	3.12987e+06	5.46614e+06	6.08312e+06	8.11944e+06	51.67	19.61
High	Master Protein	A0A132A4B3	60S ribosomal protein L23 OS=Sarcoptes scabiei OX=52283 GN=QR98_0042940 PE=3 SV=1	FALSE	Varroa-Hymeno-Viruses-2021-08-19	43.029	22	2	16	140	14.8	10.58	55.74	protein metabolism;other metabolic processes	translational apparatus	other molecular function	Pf00238			A0A132A4B3				0	0	0.702	0.67	0.492	0.52	0.261	0.794	0.997166	0.369505	0.145284	0.263574	0.139665	0.772763	113.63	77.78	90.29	71.62	87.56	58.22	7.71258e+07	4.1411e+07	1.6271e+08	1.45e+08	61.24	48.29
High	Master Protein	A0A132A4K8	ATP synthase subunit alpha OS=Sarcoptes scabiei OX=52283 GN=QR98_0043940 PE=3 SV=1	FALSE	Varroa-Hymeno-Viruses-2021-08-19	81.849	16	6	118	562	60.8	9.11	389.31	other metabolic processes;transport	other membranes	transporter activity;other molecular function	Pf00006, Pf00306, Pf02874			A0A132A4K8				0	0	0.81	2.061	26.045	0.655	1.708	0.248	0.954431	0.863919	7.24121e-15	0.782094	0.31249	0.313607	119.56	124.08	104.99	101.64	266	66.05	4.24718e+06	1.04196e+07	1.56506e+07	6.48544e+06	148.4	130.88
Medium	Master Protein	A0A132A6A4	Zinc finger protein squeeze-like protein OS=Sarcoptes scabiei OX=52283 GN=QR98_0049830 PE=4 SV=1	FALSE	Varroa-Hymeno-Viruses-2021-08-19	0.677	3	1	4	832	93	9.41	10.08				Pf00096			A0A132A6A4				0	0	1.934	100	100	1.476	2.395	0.01	0.240021	1.09855e-16	1.09783e-16	0.667427	0.00175194	6.53768e-17	91.09			109.33	101.59		1.68716e+07	3.82119e+07		1.30361e+07	72.72	76.43
High	Master Protein	A0A132AB45	Guanine nucleotide-binding subunit beta-like protein OS=Sarcoptes scabiei OX=52283 GN=QR98_0066570 PE=3 SV=1	FALSE	Varroa-Hymeno-Viruses-2021-08-19	12.458	6	1	1	365	40.2	6.77	3.53	signal transduction			Pf00400			A0A132AB45				0	0	0.594	2.845	1.646	0.925	0.541	0.323	0.997166	0.58364	0.679889	0.995048	0.9618	0.660794	56.67	22.54	54.21	24.13	54.46	23.35	6.94546e+06	4.12543e+06	2.50668e+06	7.6267e+06	15.84	56.07
High	Master Protein	A0A132ABR9	Thioredoxin-dependent peroxide reductase-like protein OS=Sarcoptes scabiei OX=52283 GN=QR98_0069250 PE=3 SV=1	FALSE	Varroa-Hymeno-Viruses-2021-08-19	11.789	10	2	33	193	21.9	5.66	54.02	other biological processes		other molecular function	Pf00578, Pf10417			A0A132ABR9				0	0	0.413	1.424	0.622	100	100	100	0.843325	0.941978	0.514217	6.61618e-17	6.67132e-17	6.53768e-17	73.58	71.06	21.75				3.29441e+07	1.17979e+07	1.89712e+07		77.57	30.5
High	Master Protein	A0A132ACK3	Histone H2A OS=Sarcoptes scabiei OX=52283 GN=QR98_0072500 PE=3 SV=1	FALSE	Varroa-Hymeno-Viruses-2021-08-19	7.241	24	2	2	124	13.3	10.7	4.42		nucleus;other cell component	nucleic acid binding activity;other molecular function	Pf00125, Pf16211			A0A132ACK3				0	0	0.388	0.739	0.287	0.748	0.29	1.012	0.805177	0.681416	0.207971	0.905009	0.481086	0.721791	0	0	0	109.84	109.84	102.75	2.34026e+06	908002	3.16629e+06	5.61836e+06
High	Master Protein	A0A132AD51	Sar s 28 (Heat shock protein 70-like protein 5) OS=Sarcoptes scabiei OX=52283 GN=QR98_0073780 PE=3 SV=1	FALSE	Varroa-Hymeno-Viruses-2021-08-19	129.749	16	6	585	520	57.6	5.47	1225.1	other biological processes		other molecular function	Pf00012			A0A132AD51				0	0	0.01	100		100			1.15965e-16	1.09855e-16		6.61618e-17									6.8854e+06				87
Medium	Master Protein	A0A132ADD6	Leucine rich repeat containing protein 12 OS=Sarcoptes scabiei OX=52283 GN=QR98_0075330 PE=4 SV=1	FALSE	Varroa-Hymeno-Viruses-2021-08-19	0.808	4	1	1	432	50	8.37	0				Pf13855			A0A132ADD6				0	0	0.01	100		5.095	0.01	0.01	1.15965e-16	1.09855e-16		0.105018	6.67132e-17	6.53768e-17				194.17			1.66019e+06			262169	126.12
High	Master Protein	A0A132AKY7	60S ribosomal protein L9 OS=Sarcoptes scabiei OX=52283 GN=QR98_0102040 PE=3 SV=1	FALSE	Varroa-Hymeno-Viruses-2021-08-19	3.054	5	1	14	187	21.2	9.96	10.91	protein metabolism;other metabolic processes	translational apparatus	nucleic acid binding activity;other molecular function	Pf00347			A0A132AKY7				0	0	1.115	1.506	1.734	0.619	0.69	0.677	0.737653	0.941978	0.353883	0.744813	0.854984	0.946198	23.28	67.15	67.15	42.8	44.81	119.55	1.78502e+07	2.05571e+07	1.18536e+07	3.16433e+07	18.5	21.2
High	Master Protein	A0A132AL67	Neurocalcin-like protein OS=Sarcoptes scabiei OX=52283 GN=QR98_0102500 PE=4 SV=1	FALSE	Varroa-Hymeno-Viruses-2021-08-19	2.95	3	1	1	365	42.4	4.89	0			other molecular function	Pf00036, Pf13499, Pf13833			A0A132AL67				0	0	1.246	1.975	2.871	0.782	0.801	0.247	0.644138	0.932492	0.203423	0.931114	0.900812	0.443616	69.97	42.32	45.15	99.04	63.38	55.78	2.75177e+06	4.32123e+06	1.62011e+06	6.55836e+06	63.82	44.06
Medium	Master Protein	A0A1P8W281	Heat shock protein (Fragment) OS=Typhlodromus phialatus OX=714358 GN=HSP PE=3 SV=1	FALSE	Varroa-Hymeno-Viruses-2021-08-19	1.617	10	1	4	157	18.5	4.94	5.69	other biological processes		other molecular function	Pf00183		HSP	A0A1P8W281				0	0	3.062	1.944	5.954	2.004	6.138	1.031	0.0422836	0.910845	6.43766e-06	0.464985	0.000181657	0.707722	94.65	100.06	0	94.49	17.16	17.16	8.63909e+06	2.64531e+07	4.44288e+06	4.31e+06	92.42
High	Master Protein	A0A1V9WYT3	Mitochondrial 2-oxodicarboxylate carrier isoform 1 OS=Tropilaelaps mercedesae OX=418985 GN=BIW11_14214 PE=3 SV=1	FALSE	Varroa-Hymeno-Viruses-2021-08-19	24.348	19	4	20	305	34	9.51	31.9	transport	other membranes		Pf00153			A0A1V9WYT3				0	0	0.673	1.232	0.91	0.633	0.454	0.487	0.997166	0.983858	0.984276	0.698092	0.914977	0.816705	58.82	82.03	88.99	49.38	52.84	87.68	4.56687e+07	2.71367e+07	2.6315e+07	7.88153e+07	28.46	75.58
Medium	Master Protein	A0A1V9WZ92	Uncharacterized protein OS=Tropilaelaps mercedesae OX=418985 GN=BIW11_14122 PE=4 SV=1	FALSE	Varroa-Hymeno-Viruses-2021-08-19	0.686	7	1	4	229	25.4	9.39	0							A0A1V9WZ92				0	0	3.946	0.97	0.938	100	100	100	0.0119066	0.876606	0.994132	6.61618e-17	6.67132e-17	6.53768e-17	26.8	124.15	26.8				6.16668e+06	2.43347e+07	28608788		99.04	10.68
Medium	Master Protein	A0A1V9X0N7	Lipoyltransferase 1: mitochondrial-like OS=Tropilaelaps mercedesae OX=418985 GN=BIW11_04837 PE=4 SV=1	FALSE	Varroa-Hymeno-Viruses-2021-08-19	0.948	12	1	3	114	12.9	9.11	3.82		nucleus	nucleic acid binding activity;other molecular function	Pf00046			A0A1V9X0N7				0	0	100	0.01	1.654	0.01	1.951	2.075	1.15965e-16	1.09855e-16	0.463847	6.61618e-17	0.19639	0.135319			116.16		95.18	63.43		1.3512e+07	1.54191e+07	7.42968e+06		91.88
High	Master Protein	A0A1V9X1E3	Fatty acid-binding protein5 isoform 1 OS=Tropilaelaps mercedesae OX=418985 GN=BIW11_13646 PE=3 SV=1	FALSE	Varroa-Hymeno-Viruses-2021-08-19	1.714	15	1	1	136	15.5	6.18	0			other molecular function	Pf00061			A0A1V9X1E3				0	0	0.623	2.507	1.561	0.988	0.335	0.214	0.997166	0.847066	0.810446	0.995048	0.647763	0.319198	25.27	25.27	0	135.73	112.84	112.84	971677	605136	387633	1.80811e+06	156.9
High	Master Protein	A0A1V9X1G5	Splicing factor U2af 38 kDa subunit-like OS=Tropilaelaps mercedesae OX=418985 GN=BIW11_04764 PE=4 SV=1	FALSE	Varroa-Hymeno-Viruses-2021-08-19	3.798	10	1	1	181	20.8	5.17	2.3	RNA metabolism OR transcription;other metabolic processes	nucleus	nucleic acid binding activity;other molecular function	Pf00076, Pf00642			A0A1V9X1G5				0	0	0.553	1.472	0.833	1.186	0.656	0.805	0.97978	0.970509	0.917736	0.959237	0.979815	0.841792	49.03	67.22	77.08	41.43	37.21	66.94	9.16874e+06	5.07328e+06	6.22919e+06	7.7337e+06		44.4
High	Master Protein	A0A1V9X2T6	60S ribosomal protein L30 OS=Tropilaelaps mercedesae OX=418985 GN=BIW11_02154 PE=3 SV=1	FALSE	Varroa-Hymeno-Viruses-2021-08-19	12.046	36	3	6	112	12.4	9.77	16.72		cytosol;translational apparatus	nucleic acid binding activity;other molecular function	Pf01248			A0A1V9X2T6				0	0	0.553	1	0.794	0.765	0.466	0.554	0.97978	0.941213	0.835457	0.962859	0.928792	0.921682	38.43	109.37	57.56	58.78	58.18	91.4	5.77024e+07	3.08621e+07	27452457	7.56299e+07	30.18	7.39
Medium	Master Protein	A0A1V9X573	Fukutin-like OS=Tropilaelaps mercedesae OX=418985 GN=BIW11_01992 PE=4 SV=1	FALSE	Varroa-Hymeno-Viruses-2021-08-19	0.805	6	1	1	506	57.6	7.4	0		other membranes		Pf04991			A0A1V9X573				0	0	0.269	1.786	0.672	7.003	2.636	3.921	0.439273	0.932492	0.773175	0.00177275	0.08358	0.0372529	95.97	103.19	63.07	134.33	103.82	39.56	8.30454e+06	3.12569e+06	4.64926e+06	1.1858e+06	94.96	70.1
High	Master Protein	A0A1V9X5U4	Ras-related protein Rab-7a-like OS=Tropilaelaps mercedesae OX=418985 GN=BIW11_12567 PE=4 SV=1	FALSE	Varroa-Hymeno-Viruses-2021-08-19	83.56	38	5	30	207	23.2	5.77	108.77			other molecular function	Pf00071			A0A1V9X5U4				0	0	0.276	1.149	0.626	0.711	0.26	0.73	0.441939	0.973617	0.50548	0.83437	0.156431	0.824896	74.18	80.48	56.03	48.77	68.2	76.66	6.36543e+07	1.86589e+07	2.63619e+07	1.20876e+08	65.36	45.55
High	Master Protein	A0A1V9X652	F-actin-capping protein subunit alpha OS=Tropilaelaps mercedesae OX=418985 GN=BIW11_12497 PE=3 SV=1	FALSE	Varroa-Hymeno-Viruses-2021-08-19	9.857	48	1	4	46	5.1	7.87	9.47	cell organization and biogenesis	cytoskeleton	cytoskeletal activity	Pf01267			A0A1V9X652				0	0	1.759	1.007	1.839	0.497	0.907	0.493	0.314218	0.932492	0.543321	0.522289	0.853421	0.920313	41.24	76.74	70.33	67.08	73.32	77.27	3.24482e+06	5.92574e+06	3.22265e+06	6.53391e+06	17.18	37.62
High	Master Protein	A0A1V9X790	Chloride intracellular channel exc-4-like OS=Tropilaelaps mercedesae OX=418985 GN=BIW11_04371 PE=4 SV=1	FALSE	Varroa-Hymeno-Viruses-2021-08-19	49.338	27	3	50	225	26.1	6.54	150.52							A0A1V9X790				0	0	0.547	1.459	0.961	0.707	0.438	0.506	0.978013	0.933716	0.954427	0.826631	0.875851	0.818714	69.45	112.11	93.83	73.09	60.81	93.86	7.63302e+07	5.73538e+07	5.23278e+07	1.23974e+08	66.3	42.37
High	Master Protein	A0A1V9X7L5	Actin OS=Tropilaelaps mercedesae OX=418985 GN=BIW11_01832 PE=3 SV=1	FALSE	Varroa-Hymeno-Viruses-2021-08-19	314.979	52	11	557	376	41.8	5.39	2065.51				Pf00022			A0A1V9X7L5				0	3	0.469	1.941	1.081	1.778	1.052	1.067	0.923918	0.615503	0.828343	0.0355204	0.107761	0.349657	119.9	110.44	113.35	81.42	94.26	71.9	1.72193e+08	1.96669e+08	2.50989e+08	1.88212e+08	46.73	70.17
High	Master Protein	A0A1V9X9G5	Translational activator GCN1-like OS=Tropilaelaps mercedesae OX=418985 GN=BIW11_11783 PE=3 SV=1	FALSE	Varroa-Hymeno-Viruses-2021-08-19	5.874	1	1	1	2670	293.8	6.52	2.66	cell organization and biogenesis;other biological processes		enzyme regulator activity;translation activity;other molecular function	Pf02985, Pf13646			A0A1V9X9G5				0	0
High	Master Protein	A0A1V9XBP9	60S ribosomal protein L38 OS=Tropilaelaps mercedesae OX=418985 GN=BIW11_11400 PE=3 SV=1	FALSE	Varroa-Hymeno-Viruses-2021-08-19	1.856	7	1	3	122	14.5	9.74	2	protein metabolism;other metabolic processes	translational apparatus	other molecular function	Pf01781			A0A1V9XBP9				0	0	2.806	0.621	1.744	0.459	1.52	1.014	0.0627632	0.433046	0.174406	0.415681	0.0337048	0.577907	78.5	66.59	38.17	78.5	55.06	45.95	1.25498e+07	3.52191e+07	20193660	2.73649e+07	71.68	25.28
High	Master Protein	A0A1V9XBZ6	40S ribosomal protein S13 OS=Tropilaelaps mercedesae OX=418985 GN=BIW11_11336 PE=3 SV=1	FALSE	Varroa-Hymeno-Viruses-2021-08-19	30.701	19	3	41	151	17.2	10.39	50.04	protein metabolism;other metabolic processes	translational apparatus	other molecular function	Pf00312, Pf08069			A0A1V9XBZ6				0	0	0.593	1.338	0.741	0.826	0.4	0.6	0.997166	0.95532	0.785026	0.995048	0.789165	0.998815	99.62	81.78	55.33	82.48	77.45	67.43	7.28038e+07	4.28401e+07	4.57252e+07	1.10606e+08	82.16	69.08
Medium	Master Protein	A0A1V9XCA4	Adenylate kinase isoenzyme 1-like OS=Tropilaelaps mercedesae OX=418985 GN=BIW11_01593 PE=3 SV=1	FALSE	Varroa-Hymeno-Viruses-2021-08-19	1.423	8	1	3	196	21.4	6.23	0	other metabolic processes		kinase activity;other molecular function	Pf00406			A0A1V9XCA4				0	0	0.723	1.674	1.21	0.649	0.469	0.388	0.997166	0.941978	0.896651	0.767955	0.912824	0.791972	95.62	84.77	25.1	81.86	30.08	26.67	4.99731e+06	3.6119e+06	2.98467e+06	7.69977e+06	79.8	8.2
High	Master Protein	A0A1V9XCJ5	26S proteasome complex subunit DSS1-like OS=Tropilaelaps mercedesae OX=418985 GN=BIW11_11115 PE=4 SV=1	FALSE	Varroa-Hymeno-Viruses-2021-08-19	15.2	28	1	3	82	9.4	4.15	12.29	cell organization and biogenesis;other metabolic processes;transport	other cell component		Pf05160			A0A1V9XCJ5				0	0	1.654	0.898	0.908	0.385	0.543	0.428	0.366133	0.904863	0.940907	0.262822	0.975991	0.783134	64.08	130.31	79.72	51	71.56	92.98	6.27309e+06	1.03746e+07	6.98832e+06	1.63134e+07		65.95
High	Master Protein	A0A1V9XDH5	Vacuolar protein sorting-associated protein 28 homolog OS=Tropilaelaps mercedesae OX=418985 GN=BIW11_10967 PE=3 SV=1	FALSE	Varroa-Hymeno-Viruses-2021-08-19	1.857	7	1	2	254	28.9	6.54	2.06	transport	other membranes;other cytoplasmic organelle		Pf03997			A0A1V9XDH5				0	0	0.377	0.469	0.177	100	100	100	0.778965	0.357769	0.0489459	6.61618e-17	6.67132e-17	6.53768e-17	125.39	11.28	123.64				659262	248750	1.40683e+06			125.5
High	Master Protein	A0A1V9XDM6	26S protease regulatory subunit 6A-like OS=Tropilaelaps mercedesae OX=418985 GN=BIW11_01456 PE=3 SV=1	FALSE	Varroa-Hymeno-Viruses-2021-08-19	75.653	24	6	66	423	47.2	5.76	156.16	protein metabolism;other metabolic processes;other biological processes	nucleus;other cell component	other molecular function	Pf00004, Pf16450, Pf17862			A0A1V9XDM6				0	0	3.18	0.873	2.088	0.632	2.009	0.962	0.0475394	0.839665	0.560664	0.739347	0.215101	0.896802	95.58	60.01	76.46	91.15	53.43	74.63	757511	2.40891e+06	868062	1.199e+06		76.63
High	Master Protein	A0A1V9XED7	Regucalcin-like OS=Tropilaelaps mercedesae OX=418985 GN=BIW11_01404 PE=3 SV=1	FALSE	Varroa-Hymeno-Viruses-2021-08-19	7.5	5	1	22	339	36.7	5.35	30.44				Pf08450			A0A1V9XED7				0	0	0.332	5.278	1.573	1.147	0.363	0.231	0.644138	0.022887	0.480414	0.676183	0.616478	0.118992	39.27	49.28	36.99	44.43	55.68	59.8	4.71388e+07	2.00762e+07	1.27635e+07	5.52719e+07	42.08	17.57
High	Master Protein	A0A1V9XEE0	Alpha-centractin-like OS=Tropilaelaps mercedesae OX=418985 GN=BIW11_10736 PE=3 SV=1	FALSE	Varroa-Hymeno-Viruses-2021-08-19	12.671	8	1	5	376	42.6	7.11	18.77				Pf00022			A0A1V9XEE0				0	0	0.484	1.206	0.601	0.677	0.366	0.608	0.944955	0.965118	0.668751	0.834845	0.761104	0.981981	40.61	62.48	47.63	56.16	30.23	61.32	8.2944e+06	4.0176e+06	8628178	1.22609e+07	57.44	42.58
High	Master Protein	A0A1V9XIB7	V-type proton ATPase subunit G OS=Tropilaelaps mercedesae OX=418985 GN=BIW11_09840 PE=3 SV=1	FALSE	Varroa-Hymeno-Viruses-2021-08-19	16.586	9	1	27	120	13.6	9.86	59.85	transport	other membranes;other cytoplasmic organelle	transporter activity	Pf03179			A0A1V9XIB7				0	0	2.336	0.425	0.987	0.73	1.491	1.659	0.126292	0.154397	0.918126	0.934494	0.0101462	0.0535401	11.13	29.54	30.37	31.97	45.64	40.92	2.67852e+07	6.25621e+07	63413930	4.19724e+07	32.98	4.87
High	Master Protein	A0A1V9XIW3	Protein SET-like OS=Tropilaelaps mercedesae OX=418985 GN=BIW11_09802 PE=3 SV=1	FALSE	Varroa-Hymeno-Viruses-2021-08-19	48.098	23	3	37	265	30.3	4.45	157.32	cell organization and biogenesis	nucleus		Pf00956			A0A1V9XIW3				0	0	0.641	1.68	0.92	0.832	0.548	0.775	0.99732	0.809403	0.982301	0.995048	0.954919	0.782088	103.09	114.12	102.1	82.02	85.59	72.22	1.03925e+08	6.32194e+07	6.60395e+07	8.61833e+07	72.09	39.38
High	Master Protein	A0A1V9XJM8	Small nuclear ribonucleoprotein E OS=Tropilaelaps mercedesae OX=418985 GN=BIW11_09579 PE=3 SV=1	FALSE	Varroa-Hymeno-Viruses-2021-08-19	4.913	12	1	7	91	10.5	9.64	15.31	cell organization and biogenesis;RNA metabolism OR transcription;other metabolic processes	nucleus;other cell component	nucleic acid binding activity	Pf01423			A0A1V9XJM8				0	0	0.879	1.131	1.224	0.511	0.449	0.428	0.930631	0.941978	0.828343	0.533884	0.907972	0.733559	79.62	49.53	83.44	49.53	66.88	38.93	1.43638e+07	1.5549e+07	12703411	2.40433e+07	39.55	66.03
High	Master Protein	A0A1V9XLP2	Sorting and assembly machinery component 50-like OS=Tropilaelaps mercedesae OX=418985 GN=BIW11_09096 PE=3 SV=1	FALSE	Varroa-Hymeno-Viruses-2021-08-19	11.016	4	1	5	444	48.5	8.27	14.29		other membranes		Pf01103			A0A1V9XLP2				0	0	0.475	1.384	0.644	0.729	0.261	0.343	0.934442	0.993168	0.764152	0.86996	0.427014	0.674579	88.5	88.7	60.2	66.23	47.04	65.31	7.05527e+06	3.04716e+06	3.32317e+06	9.67948e+06	74.8	50.47
Medium	Master Protein	A0A1V9XLS0	Serine protease inhibitor A3K-like OS=Tropilaelaps mercedesae OX=418985 GN=BIW11_03428 PE=3 SV=1	FALSE	Varroa-Hymeno-Viruses-2021-08-19	1.38	3	1	1	416	46.6	9.11	0	other biological processes	non-structural extracellular	enzyme regulator activity	Pf00079			A0A1V9XLS0				0	0	0.371	2.801	0.986	1.286	0.477	0.493	0.737653	0.677692	0.983521	0.884096	0.914977	0.880798	43.02	53.32	52.99	53.12	16.89	46.71	4.36718e+06	2.28373e+06	1.89409e+06	5.29052e+06	43.72	32.7
High	Master Protein	A0A1V9XMA7	60S ribosomal protein L34 OS=Tropilaelaps mercedesae OX=418985 GN=BIW11_03411 PE=3 SV=1	FALSE	Varroa-Hymeno-Viruses-2021-08-19	3.495	7	1	27	107	12.4	11.24	23.32	protein metabolism;other metabolic processes	translational apparatus	other molecular function	Pf01199			A0A1V9XMA7				0	0	0.665	1.103	1.141	1.18	0.664	0.582	0.997166	0.966445	0.811611	0.628546	0.819614	0.963287	57.56	120.59	64.29	31.61	22.8	31.61	5.66255e+07	3.00436e+07	2.63337e+07	4.5256e+07	42.54	25.41
High	Master Protein	A0A1V9XMJ5	Tubulin beta chain OS=Tropilaelaps mercedesae OX=418985 GN=BIW11_08887 PE=3 SV=1	FALSE	Varroa-Hymeno-Viruses-2021-08-19	492.128	63	21	782	458	51.3	4.88	2312.98	cell organization and biogenesis;other biological processes	cytoskeleton	cytoskeletal activity;other molecular function	Pf00091, Pf03953			A0A1V9XMJ5				0	25	0.671	1.076	0.912	0.797	0.548	0.644	0.997166	0.941978	0.999899	0.995048	0.9618	0.959287	69.68	79.07	60.65	62.25	55.43	70.88	2.13478e+09	1.52749e+09	1.66396e+09	2.87862e+09	38.21	26.4
Medium	Master Protein	A0A1V9XMV3	AP-3 complex subunit mu-1-like OS=Tropilaelaps mercedesae OX=418985 GN=BIW11_08872 PE=3 SV=1	FALSE	Varroa-Hymeno-Viruses-2021-08-19	0.69	4	1	1	424	47.2	6.6	0	transport	other membranes		Pf00928			A0A1V9XMV3				0	0	1.342	1.383	1.868	0.375	0.707	0.379	0.554583	0.993936	0.522965	0.245776	0.935283	0.719935	20.3	26.98	13.95	53.05	43.01	43.01	6.64366e+06	8.30533e+06	4.44545e+06	1.17416e+07	43.33	8.99
High	Master Protein	A0A1V9XQ10	Lissencephaly-1isoform 1-like (Fragment) OS=Tropilaelaps mercedesae OX=418985 GN=BIW11_08321 PE=3 SV=1	FALSE	Varroa-Hymeno-Viruses-2021-08-19	14.712	5	1	4	394	44	6.86	12.3	cell cycle OR cell proliferation;other biological processes	cytoskeleton;other cell component		Pf00400			A0A1V9XQ10				0	0	0.413	2.667	1.102	1.179	0.475	0.414	0.843906	0.669462	0.946772	0.939518	0.914977	0.788412	44.72	74.81	74.83	44.42	12.87	74.96	1.22834e+07	5.07293e+06	4605325	1.11267e+07	43.11	8.38
High	Master Protein	A0A1V9XQ12	Phosphatidylinositol-binding clathrin assembly protein LAP-like OS=Tropilaelaps mercedesae OX=418985 GN=BIW11_08327 PE=3 SV=1	FALSE	Varroa-Hymeno-Viruses-2021-08-19	9.071	5	1	3	376	42.1	8.91	2.5	cell organization and biogenesis;transport;other biological processes	other cell component	other molecular function	Pf07651			A0A1V9XQ12				0	0	0.421	1.444	0.714	1.049	0.358	0.501	0.850482	0.970509	0.823607	0.995048	0.742176	0.902628	90.33	115.89	57.47	79.99	34.69	62.15	9.93505e+06	4.18166e+06	3.79359e+06	9.47311e+06	63.74	26.77
High	Master Protein	A0A1V9XQ45	Acetyl-coenzyme A synthetase OS=Tropilaelaps mercedesae OX=418985 GN=BIW11_00744 PE=3 SV=1	FALSE	Varroa-Hymeno-Viruses-2021-08-19	11.5	7	2	4	595	66	6.58	11.38	other metabolic processes	other membranes	other molecular function	Pf00501, Pf13193			A0A1V9XQ45				0	0	1.048	0.464	0.6	1.471	1.186	2.278	0.802243	0.343503	0.625167	0.767955	0.572763	0.107348	48.56	100.55	117.14	73.9	44.73	114.99	5.46042e+06	6.12307e+06	10202243	5.01141e+06	36.75	31.29
High	Master Protein	A0A1V9XRN5	Ubiquitin protein ligase-like OS=Tropilaelaps mercedesae OX=418985 GN=BIW11_03140 PE=3 SV=1	FALSE	Varroa-Hymeno-Viruses-2021-08-19	5.488	9	1	2	182	20.4	5.08	2.84			other molecular function	Pf00179			A0A1V9XRN5				0	0	1.418	0.482	0.666	0.622	0.986	1.34	0.488912	0.285945	0.602806	0.746974	0.750399	0.416701	78.6	87.5	42.57	78.6	31.42	42.93	8.65705e+06	1.22798e+07	18671913	1.39292e+07	91.3	25.21
High	Master Protein	A0A1V9XRX1	Coiled-coil domain-containing protein 58 OS=Tropilaelaps mercedesae OX=418985 GN=BIW11_07895 PE=3 SV=1	FALSE	Varroa-Hymeno-Viruses-2021-08-19	3.07	10	1	3	140	16.3	8.85	0		mitochondrion		Pf09774			A0A1V9XRX1				0	0	0.643	0.94	0.786	0.712	0.458	0.484	0.998646	0.926079	0.893036	0.846342	0.907176	0.870782	102.55	82.42	104.27	74.95	17.68	88.2	6.64802e+06	4.27643e+06	5.23858e+06	9.33164e+06	71.55	6.69
High	Master Protein	A0A1V9XS42	Importin subunit alpha OS=Tropilaelaps mercedesae OX=418985 GN=BIW11_03113 PE=3 SV=1	FALSE	Varroa-Hymeno-Viruses-2021-08-19	3.849	3	1	2	540	59.4	4.87	4.47	transport	other cell component	other molecular function	Pf00514, Pf01749, Pf16186			A0A1V9XS42				0	0	0.794	1.007	1.762	0.683	0.542	0.311	0.962134	0.932492	0.61704	0.813643	0.97033	0.629656	95.61	126.51	30.02	76.71	25.25	85.55	4.68191e+06	3.71858e+06	2.10942e+06	6.85889e+06	73.96	12.72
High	Master Protein	A0A1V9XSA4	Serine/threonine-protein phosphatase 2A 65 kDa regulatory subunit A alpha isoform-like OS=Tropilaelaps mercedesae OX=418985 GN=BIW11_00622 PE=4 SV=1	FALSE	Varroa-Hymeno-Viruses-2021-08-19	17.454	7	2	11	588	65.3	5.12	25.97				Pf02985, Pf13646			A0A1V9XSA4				0	0	0.36	2.234	0.857	1.31	0.45	0.557	0.7018	0.617918	0.908989	0.64941	0.914977	0.904588	85.12	91.37	67.63	52.86	53.36	43.34	2.47792e+07	7.37046e+06	13644206	2.11892e+07	75.68	29.12
High	Master Protein	A0A1V9XSW3	NEDD8 OS=Tropilaelaps mercedesae OX=418985 GN=BIW11_00570 PE=3 SV=1	FALSE	Varroa-Hymeno-Viruses-2021-08-19	2.901	14	1	4	103	11.7	7.68	0				Pf00240			A0A1V9XSW3				0	0	0.662	1.658	1.104	0.775	0.513	0.331	0.997166	0.941978	0.918126	0.939518	0.936599	0.667581	66.98	82.77	30.77	88.8	33.64	61.55	6.29072e+06	4.16695e+06	3.86039e+06	8.11906e+06	75.75	16.7
High	Master Protein	A0A1V9XTQ2	Splicing factor U2AF 50 kDa subunit-like (Fragment) OS=Tropilaelaps mercedesae OX=418985 GN=BIW11_07505 PE=4 SV=1	FALSE	Varroa-Hymeno-Viruses-2021-08-19	6.536	12	1	3	214	23.4	5	4.41			nucleic acid binding activity	Pf00076			A0A1V9XTQ2				0	0	0.345	2.426	0.837	3.476	1.259	1.614	0.664204	0.772017	0.953283	0.142505	0.615158	0.529184	45.57	100.3	97.58	64.62	53.71	99.16	4.71774e+06	1.62702e+06	1.94442e+06	1.20473e+06	54.13	41
High	Master Protein	A0A1V9XU06	Glycine receptor subunit alpha-3-like OS=Tropilaelaps mercedesae OX=418985 GN=BIW11_07429 PE=4 SV=1	FALSE	Varroa-Hymeno-Viruses-2021-08-19	6.505	14	1	3	134	15.5	9.42	0	transport	other membranes	transporter activity;other molecular function	Pf02932			A0A1V9XU06				0	0	0.01	1.975	0.01	0.277	0.01	0.246	1.15965e-16	0.941978	1.09783e-16	0.118338	6.67132e-17	0.419351		125.31		107.55		181.64	1.36925e+06		1.35153e+06	4.94935e+06	123.03
High	Master Protein	A0A1V9XU19	Phosphofurin acidic cluster sorting protein 1-like (Fragment) OS=Tropilaelaps mercedesae OX=418985 GN=BIW11_07506 PE=3 SV=1	FALSE	Varroa-Hymeno-Viruses-2021-08-19	2.201	3	1	1	816	87.9	6.95	2.74				Pf10254			A0A1V9XU19				0	0	1.011	0.812	0.913	1.344	1.358	1.656	0.849933	0.782435	0.976129	0.995048	0.708819	0.717545	95.32	98.39	112.05	0	95.32	98.39	432134	436683	532490	321541		105.1
High	Master Protein	A0A1V9XUP0	Eukaryotic translation initiation factor 2 subunit 1 OS=Tropilaelaps mercedesae OX=418985 GN=BIW11_07295 PE=3 SV=1	FALSE	Varroa-Hymeno-Viruses-2021-08-19	34.832	19	4	27	335	37.6	4.89	67.05	protein metabolism;other metabolic processes		nucleic acid binding activity	Pf00575, Pf07541			A0A1V9XUP0				0	0	0.784	1.61	1.128	2.341	1.463	1.604	0.970983	0.932492	0.90043	0.158317	0.389864	0.269391	66.07	88.89	67.45	62.63	45.6	45.6	2.42747e+07	1.37511e+07	1.50738e+07	9.39969e+06	45.16	39.67
High	Master Protein	A0A1V9XUQ5	Splicing factor 3B subunit 1-like OS=Tropilaelaps mercedesae OX=418985 GN=BIW11_07249 PE=3 SV=1	FALSE	Varroa-Hymeno-Viruses-2021-08-19	6.582	2	1	1	1327	148	7.24	2.2	cell organization and biogenesis;RNA metabolism OR transcription;other metabolic processes	nucleus	nucleic acid binding activity	Pf08920			A0A1V9XUQ5				0	0	0.335	2.235	0.749	3.196	1.071	1.445	0.672011	0.92621	0.897679	0.40451	0.871972	0.773218	152.67	46.28	127.45	44.13	196.51	58.31	1.17697e+06	394382	532195	368249	42.54	115.21
High	Master Protein	A0A1V9XUW1	V-type proton ATPase proteolipid subunit OS=Tropilaelaps mercedesae OX=418985 GN=BIW11_00486 PE=3 SV=1	FALSE	Varroa-Hymeno-Viruses-2021-08-19	49.96	12	1	59	155	15.7	9.35	180.32	transport	other membranes;other cytoplasmic organelle	transporter activity	Pf00137			A0A1V9XUW1				0	0	0.885	0.823	0.391	0.384	0.427	0.694	0.923918	0.675473	0.0205268	0.0220753	0.869907	0.882208	86.17	87.58	112.84	45.3	72.57	99.53	1.80861e+08	2.3463e+08	412402771	4.84169e+08	68.92	78.93
High	Master Protein	A0A1V9XV03	Far upstream element-binding protein 3-like OS=Tropilaelaps mercedesae OX=418985 GN=BIW11_02927 PE=4 SV=1	FALSE	Varroa-Hymeno-Viruses-2021-08-19	5.769	2	1	2	716	71.6	8.57	5.39	other biological processes	nucleus	nucleic acid binding activity	Pf00013, Pf09005			A0A1V9XV03				0	0	1.029	0.641	0.996	0.81	0.938	1.081	0.824008	0.612392	0.995466	0.948221	0.849336	0.657083	59.57	46.59	25.87	54.25	22.3	48.65	7.72367e+06	8.52146e+06	8553394	7.91271e+06	57.06	9.85
High	Master Protein	A0A1V9XVJ8	Ubiquinone biosynthesis O-methyltransferase, mitochondrial OS=Tropilaelaps mercedesae OX=418985 GN=BIW11_07037 PE=3 SV=1	FALSE	Varroa-Hymeno-Viruses-2021-08-19	12.937	6	1	3	266	29.8	6.99	5.09	other metabolic processes	other membranes;mitochondrion	other molecular function	Pf08241			A0A1V9XVJ8				0	0	0.562	1.137	1.4	1.103	0.606	0.436	0.984701	0.941978	0.780215	0.956256	0.997764	0.818714	68.5	108.51	8.03	68.43	7.62	45.73	1.08922e+07	6.12329e+06	4.29961e+06	9.87235e+06	52.86	3.73
High	Master Protein	A0A1V9XVP6	Xaa-Pro aminopeptidase 1-like (Fragment) OS=Tropilaelaps mercedesae OX=418985 GN=BIW11_06993 PE=3 SV=1	FALSE	Varroa-Hymeno-Viruses-2021-08-19	2.923	3	1	1	622	69.1	5.99	1.73		other cell component	other molecular function	Pf00557, Pf01321, Pf16188, Pf16189			A0A1V9XVP6				0	0	0.01	2.092	0.01	1.619	0.01	0.818	1.15965e-16	0.932492	1.09783e-16	0.858365	6.67132e-17	0.992382		63.7		58.91		3.28	1.67753e+06		801962	979869	55.82
High	Master Protein	A0A1V9XVS6	Ras-related protein Rab-1A-like OS=Tropilaelaps mercedesae OX=418985 GN=BIW11_06975 PE=4 SV=1	FALSE	Varroa-Hymeno-Viruses-2021-08-19	52.885	23	4	80	222	24.6	6.35	190.32			other molecular function	Pf00071			A0A1V9XVS6				0	0	0.638	0.654	0.951	0.641	0.499	0.572	0.997166	0.442882	0.95808	0.650505	0.979815	0.93545	80.68	52.17	26.64	68.47	29.67	46.05	6.6204e+07	6.88156e+07	6.88017e+07	1.48167e+08	69.18	12.31
High	Master Protein	A0A1V9XW20	RRM domain-containing protein OS=Tropilaelaps mercedesae OX=418985 GN=BIW11_06952 PE=4 SV=1	FALSE	Varroa-Hymeno-Viruses-2021-08-19	15.2	11	1	16	184	20.7	9.51	67.68			nucleic acid binding activity	Pf00076			A0A1V9XW20				0	0	0.502	1.671	1.391	0.553	0.214	0.2	0.954431	0.932492	0.753528	0.527001	0.1053	0.0577427	88.77	118.26	74.68	94.33	39.94	102.36	2.39886e+07	1.20497e+07	8.66429e+06	4.33477e+07	85.32	17.34
High	Master Protein	A0A1V9XWM4	MOB kinase activator 4-like OS=Tropilaelaps mercedesae OX=418985 GN=BIW11_06856 PE=4 SV=1	FALSE	Varroa-Hymeno-Viruses-2021-08-19	5.158	13	1	1	236	26.4	6.67	0	other metabolic processes		kinase activity	Pf03637			A0A1V9XWM4				0	0	100	0.01	0.828	0.01	0.817	0.89	1.15965e-16	1.09855e-16	0.936037	6.61618e-17	0.928792	0.928164			40.67		36.95	7.17		851138	1.02831e+06	1.1548e+06		37.41
High	Master Protein	A0A1V9XXW2	Glutathione S-transferase omega-1-like OS=Tropilaelaps mercedesae OX=418985 GN=BIW11_06475 PE=3 SV=1	FALSE	Varroa-Hymeno-Viruses-2021-08-19	6.252	12	2	40	238	27.2	7.4	86.98	other metabolic processes;other biological processes	other cell component	other molecular function	Pf13410, Pf13417			A0A1V9XXW2				0	0	0.966	2.302	1.484	2.59	1.759	1.125	0.862611	0.769661	0.735218	0.240577	0.245864	0.619795	129.11	201.81	56.87	191.57	65.91	34.76	1.13031e+07	5.96609e+06	4.90936e+06	4.36371e+06	122.52	83.62
High	Master Protein	A0A1V9XYH3	Protein ROP-like OS=Tropilaelaps mercedesae OX=418985 GN=BIW11_06375 PE=3 SV=1	FALSE	Varroa-Hymeno-Viruses-2021-08-19	37.433	17	5	13	587	67.2	6.8	22.21	transport			Pf00995			A0A1V9XYH3				0	0	0.422	1.308	0.864	0.737	0.363	0.453	0.850482	0.966445	0.898221	0.939518	0.669642	0.773218	63.69	83.18	49.6	45.26	52.46	71.06	3.65466e+07	1.20137e+07	1.72908e+07	5.3559e+07	45.23	12.1
High	Master Protein	A0A1V9XYJ6	Target of Myb protein 1-like OS=Tropilaelaps mercedesae OX=418985 GN=BIW11_06365 PE=3 SV=1	FALSE	Varroa-Hymeno-Viruses-2021-08-19	11.713	3	1	2	494	52.6	5.22	6.09	transport		other molecular function	Pf00790, Pf03127			A0A1V9XYJ6				0	0	0.346	1.89	0.813	0.783	0.277	0.34	0.668972	0.932492	0.939636	0.939518	0.448888	0.705001	41.99	87.58	22.71	44.48	15.29	32.08	4.98331e+06	1.72522e+06	2.12232e+06	6.23589e+06	41.39	10.94
High	Master Protein	A0A1V9XYW6	cAMP-dependent protein kinase regulatory subunit-like OS=Tropilaelaps mercedesae OX=418985 GN=BIW11_00267 PE=3 SV=1	FALSE	Varroa-Hymeno-Viruses-2021-08-19	13.398	5	1	1	324	35.8	5.54	3.54	other metabolic processes;other biological processes	other cell component	enzyme regulator activity;kinase activity;other molecular function	Pf00027			A0A1V9XYW6				0	0	0.497	2.992	1.879	1.011	0.606	0.288	0.954431	0.63456	0.597584	0.995048	0.997764	0.574327	41.9	70.51	70.5	81.93	59.01	88.85	3.92712e+06	2.35445e+06	1.40215e+06	3.88595e+06	36.1	45.67
High	Master Protein	A0A1V9XZT3	Uncharacterized protein OS=Tropilaelaps mercedesae OX=418985 GN=BIW11_06048 PE=4 SV=1	FALSE	Varroa-Hymeno-Viruses-2021-08-19	15.2	11	1	3	185	20.1	9.28	14.18							A0A1V9XZT3				0	0	1.486	1.705	1.963	1.277	1.697	0.766	0.444578	0.94166	0.484731	0.883722	0.306023	0.882208	47.29	59.72	66.52	46.09	58.01	44.03	6.19172e+06	9.20013e+06	3.23489e+06	4.22456e+06	20.62	45.81
High	Master Protein	A0A1V9Y0X7	Small nuclear ribonucleoprotein Sm D3 OS=Tropilaelaps mercedesae OX=418985 GN=BIW11_05748 PE=3 SV=1	FALSE	Varroa-Hymeno-Viruses-2021-08-19	6.983	17	2	12	127	13.7	9.99	15.26	cell organization and biogenesis;RNA metabolism OR transcription;other metabolic processes	cytosol;nucleus		Pf01423			A0A1V9Y0X7				0	0	0.677	0.852	1.197	0.575	0.408	0.66	0.997166	0.799115	0.896606	0.612923	0.854984	0.971746	60.04	82.22	104.98	50.72	44.23	90.04	2.25967e+07	1.48989e+07	6.89325e+06	3.88205e+07	19.89	17.36
High	Master Protein	A0A1V9Y1F7	Signal recognition particle receptor subunit alpha-like OS=Tropilaelaps mercedesae OX=418985 GN=BIW11_05624 PE=3 SV=1	FALSE	Varroa-Hymeno-Viruses-2021-08-19	15.2	5	1	3	601	67.2	8.51	12.88	transport	other membranes;ER/Golgi	other molecular function	Pf00448, Pf02881, Pf04086			A0A1V9Y1F7				0	0	0.228	1.785	0.278	3.11	0.484	1.743	0.298629	0.941978	0.187256	0.204608	0.907381	0.400356	89.26	106.39	99.6	102.31	98.25	63.07	4.37162e+06	998086	3.40391e+06	1.95345e+06	88.57	43.36
High	Master Protein	A0A1V9Y1W9	40S ribosomal protein S24 OS=Tropilaelaps mercedesae OX=418985 GN=BIW11_05544 PE=3 SV=1	FALSE	Varroa-Hymeno-Viruses-2021-08-19	6.496	10	1	11	121	13.9	10.83	8.51	protein metabolism;other metabolic processes	translational apparatus	other molecular function	Pf01282			A0A1V9Y1W9				0	0	0.13	3.559	0.592	1.013	0.138	0.223	0.0355828	0.408642	0.723545	0.995048	0.0838971	0.231876	51.41	121.65	43.87	49.19	17.25	63.61	1.47312e+07	1.92175e+06	3248779	1.45375e+07	45.44	15.66
High	Master Protein	A0A1V9Y369	Myosin light chain alkali-like OS=Tropilaelaps mercedesae OX=418985 GN=BIW11_05220 PE=4 SV=1	FALSE	Varroa-Hymeno-Viruses-2021-08-19	19.233	17	3	23	157	17.5	4.86	49.91							A0A1V9Y369				0	0	0.51	1.801	1.115	1.111	0.635	0.654	0.954431	0.787567	0.812169	0.753053	0.869907	0.945088	75.67	85.17	69.74	80.84	57.67	68.23	5.82142e+07	3.12455e+07	3.66139e+07	5.50726e+07	19.62	46.25
High	Master Protein	A0A1V9Y3B3	Ribonucloprotein OS=Tropilaelaps mercedesae OX=418985 GN=BIW11_05203 PE=3 SV=1	FALSE	Varroa-Hymeno-Viruses-2021-08-19	6.818	9	1	5	127	13.8	7.12	14.6	other biological processes	nucleus;other cell component	nucleic acid binding activity	Pf01248			A0A1V9Y3B3				0	0	2.449	0.876	1.565	0.737	1.768	0.859	0.108452	0.852324	0.45852	0.915054	0.0898321	0.818714	62.47	43.74	101.41	24.49	69.51	49.93	9.08255e+06	2.55081e+07	9161647	1.23288e+07	24.56	50.23
High	Master Protein	A0A1Y3APZ2	Alcohol dehydrogenase class-3-like protein (Fragment) OS=Euroglyphus maynei OX=6958 GN=BLA29_006003 PE=3 SV=1	FALSE	Varroa-Hymeno-Viruses-2021-08-19	1.979	9	1	1	318	34.3	7.97	2.98	other metabolic processes		other molecular function	Pf00107, Pf08240			A0A1Y3APZ2				0	0	0.335	100	100	1.873	0.627	0.01	0.644138	1.09855e-16	1.09783e-16	0.533884	0.997764	6.53768e-17	120.34			129.73	61.79		1.01947e+07	3.41453e+06		5.44171e+06		89.12
Medium	Master Protein	A0A1Y3B1D0	Uncharacterized protein (Fragment) OS=Euroglyphus maynei OX=6958 GN=BLA29_006504 PE=4 SV=1	FALSE	Varroa-Hymeno-Viruses-2021-08-19	0.772	20	1	3	169	19.1	6.06	2.41	transport	other membranes	transporter activity				A0A1Y3B1D0				0	0	0.464	1.05	0.488	1.416	0.661	1.194	0.911519	0.941978	0.220395	0.440415	0.928792	0.471788	53.75	99.37	53.75	54.39	68.23	62.67	3.58804e+07	1.22556e+07	16789368	1.85358e+07	40.38	53.62
High	Master Protein	A0A1Y3BCY1	ER lumen protein-retaining receptor OS=Euroglyphus maynei OX=6958 GN=BLA29_005969 PE=3 SV=1	FALSE	Varroa-Hymeno-Viruses-2021-08-19	6.499	8	1	1	239	28.1	8.72	2.45	transport;other biological processes	other membranes;ER/Golgi	other molecular function	Pf00810			A0A1Y3BCY1				0	0	0.01	0.127	0.01	0.138	0.01	1.082	1.15965e-16	0.004316	1.09783e-16	0.0081969	6.67132e-17	0.676265		0		25.55		25.55	525833		4.12564e+06	3.81335e+06
High	Master Protein	A0A1Y3BHG4	Vacuolar proton pump subunit B (Fragment) OS=Euroglyphus maynei OX=6958 GN=BLA29_003064 PE=3 SV=1	FALSE	Varroa-Hymeno-Viruses-2021-08-19	134.422	36	9	176	439	48.3	4.93	530.36	other metabolic processes;transport	other membranes	transporter activity;other molecular function	Pf00006, Pf02874			A0A1Y3BHG4				0	0
High	Master Protein	A0A1Y3BR22	Ras-related protein Rac1-like protein OS=Euroglyphus maynei OX=6958 GN=BLA29_002912 PE=4 SV=1	FALSE	Varroa-Hymeno-Viruses-2021-08-19	8.16	8	1	4	172	19.2	8.43	7.62	other metabolic processes;stress response;developmental processes;signal transduction;other biological processes		other molecular function	Pf00071			A0A1Y3BR22				0	0	0.817	1.169	1.064	0.938	0.847	0.803	0.954431	0.943574	0.974972	0.997116	0.87127	0.860976	23.69	55.15	57.17	24.75	30.28	55.15	9.8572e+06	9.0659e+06	8434901	1.05067e+07	15.13	19.4
High	Master Protein	A0A2A3ENQ6	Uncharacterized protein OS=Apis cerana cerana OX=94128 GN=APICC_03972 PE=4 SV=1	FALSE	Varroa-Hymeno-Viruses-2021-08-19	26.314	10	3	19	466	52.3	5.45	69.59				Pf06585, Pf16984			A0A2A3ENQ6				0	0	1.275	0.388	0.788	1.35	2.763	3.285	0.618869	0.0986461	0.828343	0.8522	0.0639123	0.00305807	61.02	122.27	58.5	67.95	59.64	92.37	4.84005e+06	1.70195e+07	3.96766e+07	4.26386e+06	104.29	47.26
Medium	Master Protein	A0A3S3NUM5	Glutamate-gated chloride channel-like protein (Fragment) OS=Dinothrombium tinctorium OX=1965070 GN=B4U79_04741 PE=4 SV=1	FALSE	Varroa-Hymeno-Viruses-2021-08-19	0.757	22	1	6	107	12.6	6.95	0	transport	other membranes	transporter activity	Pf02931			A0A3S3NUM5				0	0	0.085	6.479	0.846	3.418	0.346	0.409	0.00339425	0.103048	0.953283	0.0683054	0.666597	0.807738	94.63	132.76	106.67	94.63	65.73	132.76	1.7031e+07	1.44168e+06	1.02718e+06	4.9822e+06	85.38	66.46
Medium	Master Protein	A0A3S3P5W8	NFX1-type zinc finger-containing protein 1-like protein OS=Dinothrombium tinctorium OX=1965070 GN=B4U79_02205 PE=4 SV=1	FALSE	Varroa-Hymeno-Viruses-2021-08-19	0.665	2	1	3	1240	145.6	6.84	0			other molecular function	Pf13086, Pf13087			A0A3S3P5W8				0	0	0.01	100	0.01	1.74	0.01	0.014	1.15965e-16	1.09855e-16	1.09783e-16	0.105644	6.67132e-17	1.30272e-10		93.78		121.24		128.54	4.9878e+07		411833	2.80228e+07	121.14
Medium	Master Protein	A0A3S3PQ15	Solute carrier family 15 member 1-like protein OS=Dinothrombium tinctorium OX=1965070 GN=B4U79_04117 PE=3 SV=1	FALSE	Varroa-Hymeno-Viruses-2021-08-19	0.829	3	1	4	677	76.1	8.44	0	transport	other membranes	transporter activity	Pf00854			A0A3S3PQ15				0	0	2.967	0.721	0.819	40.192	100	55.725	0.0491951	0.474617	0.898221	6.61618e-17	6.67132e-17	6.53768e-17	107.34	147.83	137.17	120.82	98.78	147.83	1.03949e+08	3.08412e+08	500670528	1.9093e+06	116.66	45.49
Medium	Master Protein	A0A3S3QF72	Mitochondrial uncoupling protein 4-like protein OS=Dinothrombium tinctorium OX=1965070 GN=B4U79_04074 PE=3 SV=1	FALSE	Varroa-Hymeno-Viruses-2021-08-19	1.615	3	1	1	349	39.7	9.72	0		other membranes		Pf00153			A0A3S3QF72				0	0	0.675	100	100	0.955	0.645	0.01	0.997166	1.09855e-16	1.09783e-16	0.995048	0.980743	6.53768e-17	0			95.3	95.3		3.44453e+06	2.3259e+06		3.60693e+06
Low	Master Protein	A0A3S3QUM5	General vesicular transport factor p115-like isoform X1 OS=Dinothrombium tinctorium OX=1965070 GN=B4U79_05949 PE=4 SV=1	FALSE	Varroa-Hymeno-Viruses-2021-08-19	0.591	1	1	1	867	97.6	4.96	1.67	cell organization and biogenesis;transport	other membranes;ER/Golgi		Pf04869, Pf04871, Pf18770			A0A3S3QUM5				0	0	1.984	0.443	0.841	0.698	1.162	1.573	0.218747	0.162257	0.907892	0.892147	0.211647	0.14593	48.69	36.82	41.76	40.13	53.34	55.02	1.32385e+07	2.99927e+07	2.98565e+07	1.89785e+07	22.73	36.2
High	Master Protein	A0A5A5RFQ6	Uncharacterized protein OS=Microcystis aeruginosa NIES-2520 OX=2303982 GN=MiTe_00554 PE=4 SV=1	FALSE	Varroa-Hymeno-Viruses-2021-08-19	3.771	2	1	5	470	52.4	8	7.69		other membranes		Pf05128			A0A5A5RFQ6				0	0	0.359	2.919	1.049	1.107	0.336	0.379	0.700098	0.266682	0.95808	0.699471	0.568429	0.577277	28.41	52.4	111.09	43.26	53.17	61.28	4.55897e+07	1.6386e+07	1.56167e+07	4.11694e+07	11.84	61.1
High	Master Protein	A0A5A5RHC7	Putative glutamine amidotransferase YafJ OS=Microcystis aeruginosa NIES-2520 OX=2303982 GN=yafJ PE=4 SV=1	FALSE	Varroa-Hymeno-Viruses-2021-08-19	2.612	14	1	1	256	28.5	5.4	0	other metabolic processes		other molecular function	Pf13230		yafJ	A0A5A5RHC7				0	0	0.026	13.944	0.361	20.174	0.522	1.447	3.69721e-07	0.00721653	0.456026	5.55871e-06	0.908834	0.790552	30.34	30.34	0	32.06	39.29	39.29	5.33274e+06	137948	382438	264337	28.35
High	Master Protein	A0A5A5RL18	Chaperone protein DnaK OS=Microcystis aeruginosa NIES-2520 OX=2303982 GN=dnaK2_1 PE=2 SV=1	FALSE	Varroa-Hymeno-Viruses-2021-08-19	3.373	3	1	1	634	67.7	5	2.68	other biological processes		other molecular function	Pf00012		dnaK; dnaK2_1	A0A551YAI6; A0A5A5RL18				0	0	0.01	100		12.873	0.01	0.01	1.15965e-16	1.09855e-16		1.14658e-05	6.67132e-17	6.53768e-17				0			2.25183e+07			1.74927e+06
High	Master Protein	A0A5A5RVA4	Phosphoribosylglycinamide formyltransferase OS=Microcystis aeruginosa NIES-2520 OX=2303982 GN=purN PE=3 SV=1	FALSE	Varroa-Hymeno-Viruses-2021-08-19	15.036	6	1	14	211	22.9	6.39	20.9	other metabolic processes		other molecular function	Pf00551		purN	A0A5A5RVA4				0	0	0.686	0.63	0.401	0.661	0.377	0.761	0.997166	0.430887	0.0252613	0.76495	0.656878	0.815289	58.51	93.12	76.95	72.29	72.29	75.6	6.31347e+07	4.33292e+07	51965742	6.82684e+07	67.67	54.06
High	Master Protein	A0A5P8TXZ9	ORF1 OS=Varroa destructor virus 5 OX=2661692 PE=4 SV=1	FALSE	Varroa-Hymeno-Viruses-2021-08-19	62.025	13	5	18	822	93.4	6.04	48.26		other membranes	other molecular function				A0A5P8TXZ9				0	0	2.393	1.33	2.138	0.13	0.656	0.469	0.118279	0.985595	0.398162	0.000468477	0.928792	0.809437	56.99	130.74	122.35	106.89	104.04	104.61	3.19186e+06	8.90406e+06	3.69589e+06	2.89676e+07	60.94	99.53
Medium	Master Protein	A0A6G1S3Z6	Leucine-rich repeat-containing protein 4B (Fragment) OS=Aceria tosichella OX=561515 GN=Lrrc4b PE=4 SV=1	FALSE	Varroa-Hymeno-Viruses-2021-08-19	1.001	2	1	2	1554	167.2	6.25	0		other membranes		Pf13855		Lrrc4b	A0A6G1S3Z6				0	0	100	0.01	1.625		100	100	1.15965e-16	1.09855e-16	0.668539		6.67132e-17	6.53768e-17			0					9.44287e+06	5811311
High	Master Protein	A0A6G1S5C5	40S ribosomal protein S23 (Fragment) OS=Aceria tosichella OX=561515 GN=RpS23_1 PE=3 SV=1	FALSE	Varroa-Hymeno-Viruses-2021-08-19	25.959	26	3	20	148	16.4	10.35	55.38	protein metabolism;other metabolic processes	translational apparatus	other molecular function	Pf00164		RpS23_1	A0A6G1S5C5				0	0	0.382	1.958	1.164	0.512	0.274	0.293	0.753568	0.732305	0.856004	0.419866	0.247069	0.304318	76.95	87.67	109.57	66	74.63	84.25	2.50854e+07	1.86807e+07	15828103	5.10404e+07	44.61	72.21
High	Master Protein	A0A6G1SDI4	60S ribosomal protein L11 (Fragment) OS=Aceria tosichella OX=561515 GN=rpl-11.1 PE=3 SV=1	FALSE	Varroa-Hymeno-Viruses-2021-08-19	12.653	7	1	22	198	22.5	9.99	65.9	protein metabolism;other metabolic processes	translational apparatus	other molecular function	Pf00281, Pf00673		rpl-11.1	A0A6G1SDI4				0	0	0.702	1.156	0.914	1.042	0.824	0.902	0.997166	0.975433	0.99934	0.795196	0.415297	0.632449	18.26	81.59	45.54	42.74	53.48	65.2	6.83295e+07	4.79631e+07	45322808	5.80483e+07	29.06	22.24
High	Master Protein	A0A6G1SE41	Histone H3.3 (Fragment) OS=Aceria tosichella OX=561515 GN=g.14388 PE=3 SV=1	FALSE	Varroa-Hymeno-Viruses-2021-08-19	30.401	18	1	43	181	20.5	10.78	220.9		other cell component	nucleic acid binding activity;other molecular function	Pf00125			A0A6G1SE41				0	0	0.974	0.83	0.724	0.821	0.71	1.104	0.859463	0.763655	0.723324	0.995048	0.864876	0.448078	43.15	17.22	43.15	71.72	60.86	54.97	1.92432e+07	1.87452e+07	2.58764e+07	2.34322e+07	14.11	51.73
Medium	Master Protein	A0A6G1SGL2	Uncharacterized protein OS=Aceria tosichella OX=561515 GN=g.11454 PE=4 SV=1	FALSE	Varroa-Hymeno-Viruses-2021-08-19	1.31	2	1	1	438	47.4	9.32	0		other membranes					A0A6G1SGL2				0	0	0.298	1.169	0.369	0.488	0.145	0.387	0.514417	0.977456	0.0115908	0.191105	0.000738894	0.518301	66.84	101.36	105.61	70.16	66.84	112.82	9.72294e+07	2.10023e+07	5.57488e+07	1.0496e+08	46.34	55.06
High	Master Protein	A0A6G1SID5	Glyceraldehyde-3-phosphate dehydrogenase OS=Aceria tosichella OX=561515 GN=gapdhs PE=3 SV=1	FALSE	Varroa-Hymeno-Viruses-2021-08-19	9.14	5	1	4	336	36.1	7.49	9.36	other metabolic processes		other molecular function	Pf00044, Pf02800		gapdhs	A0A6G1SID5				0	0	0.588	1.215	0.882	0.663	0.481	0.602	0.997166	0.99176	0.980234	0.712351	0.955534	0.992347	49.21	79.17	41.51	59.44	51.54	45.66	1.36716e+08	6.65247e+07	74377928	1.23571e+08	33.97	26.16
High	Master Protein	A0A6G1SKH2	Rab GDP dissociation inhibitor OS=Aceria tosichella OX=561515 GN=GDI1 PE=3 SV=1	FALSE	Varroa-Hymeno-Viruses-2021-08-19	11.478	7	2	3	443	50	5.71	5.87	transport;signal transduction	other cell component	enzyme regulator activity	Pf00996		GDI1	A0A6G1SKH2				0	0	0.276	4.597	1.269	100	100	100	0.441939	0.174742	0.830482	6.61618e-17	6.67132e-17	6.53768e-17	143.3	0	143.3				1.78434e+07	4.92648e+06	3.88172e+06			98.28
High	Master Protein	A0A6G1SKX2	Actin, clone 403 OS=Aceria tosichella OX=561515 GN=ACT4_0 PE=3 SV=1	FALSE	Varroa-Hymeno-Viruses-2021-08-19	302.818	52	11	570	376	41.8	5.48	2170.84		cytoskeleton	other molecular function	Pf00022		ACT4_0; LOC115744931	A0A6G1SKX2; A0A8B8PN46				0	0	0.224	1.976	0.49	0.594	0.134	0.215	0.27529	0.913872	0.469755	0.664173	0.00974919	0.100921	55.48	65.38	101.46	97.02	72.41	103.2	1.12307e+07	4.16827e+06	5.68432e+06	3.88019e+07	66.13	74.42
High	Master Protein	A0A6G1SLD9	40S ribosomal protein S9 (Fragment) OS=Aceria tosichella OX=561515 GN=RpS9_1 PE=3 SV=1	FALSE	Varroa-Hymeno-Viruses-2021-08-19	32.856	14	4	47	217	25.1	11.12	102.44	protein metabolism;other metabolic processes	translational apparatus	nucleic acid binding activity;other molecular function	Pf00163, Pf01479		RpS9_1	A0A6G1SLD9				0	0	0.587	1.116	0.858	0.994	0.623	0.735	0.997166	0.941978	0.95316	0.843817	0.869907	0.827886	44.66	82.95	75.42	68.02	49.68	88.51	1.84903e+08	1.27042e+08	94323652	2.15921e+08	42.99	22.94
High	Master Protein	A0A6G1SLF8	Heat shock protein, mitochondrial OS=Aceria tosichella OX=561515 GN=Hsp60 PE=3 SV=1	FALSE	Varroa-Hymeno-Viruses-2021-08-19	8.294	5	2	3	580	61.9	6.07	9.2	other biological processes		other molecular function	Pf00118		Hsp60	A0A6G1SLF8				0	0	0.484	19.142	1.903	6.872	1.68	0.505	0.944955	7.77521e-05	0.491201	0.000439836	0.318062	0.921557	137.78	46.01	109.59	98.57	112.23	40.49	2.12673e+07	1.04197e+07	4.34238e+06	7.47033e+06	129.55	153.97
Medium	Master Protein	A0A6G1SLJ0	Elongation factor 1-alpha 4 (Fragment) OS=Aceria tosichella OX=561515 GN=eft-4 PE=3 SV=1	FALSE	Varroa-Hymeno-Viruses-2021-08-19	1.055	9	1	1	374	40.4	8.65	0	protein metabolism;other metabolic processes	other cell component	nucleic acid binding activity;other molecular function	Pf00009, Pf03143, Pf03144		eft-4	A0A6G1SLJ0				0	0	0.01	100		1.626	0.01	0.01	1.15965e-16	1.09855e-16		0.790367	6.67132e-17	6.53768e-17				18.47			2.96188e+06			1.76828e+06	21.11
High	Master Protein	A0A6G1SMG7	Complement C3 OS=Aceria tosichella OX=561515 GN=C3_1 PE=4 SV=1	FALSE	Varroa-Hymeno-Viruses-2021-08-19	1.974	1	1	3	2422	269.9	8.02	5.08	other biological processes	non-structural extracellular	enzyme regulator activity	Pf00207, Pf01835, Pf07677, Pf07678, Pf07703, Pf17791		C3_1	A0A6G1SMG7				0	0	0.734	2.212	5.059	0.701	0.466	0.347	0.992596	0.915735	0.0555052	0.830356	0.887574	0.717884	104.8	102.2	133.47	46.49	108.96	86.93	2.71205e+06	1.45095e+06	1.22585e+06	3.11402e+06	53.24	126.67
High	Master Protein	A0A6G1SNF2	V-type proton ATPase proteolipid subunit (Fragment) OS=Aceria tosichella OX=561515 GN=VHA16 PE=3 SV=1	FALSE	Varroa-Hymeno-Viruses-2021-08-19	4.427	9	1	2	190	19.5	9.5	2.09	transport	other membranes;other cytoplasmic organelle	transporter activity	Pf00137		VHA16	A0A6G1SNF2				0	0	0.478	1.02	0.658	0.413	0.422	0.51	0.935361	0.932492	0.595506	0.0446808	0.864374	0.836762	86.03	84.28	115.12	58.08	36.74	109.52	1.57196e+08	1.63012e+08	2.4217e+08	3.89497e+08	63.73	73.62
High	Master Protein	A0A6G1SNT3	AP-2 complex subunit mu OS=Aceria tosichella OX=561515 GN=AP2M1 PE=3 SV=1	FALSE	Varroa-Hymeno-Viruses-2021-08-19	3.926	4	1	1	439	50.1	9.48	2.39	transport	plasma membrane;other membranes	other molecular function	Pf00928, Pf01217		AP2M1	A0A6G1SNT3				0	0	0.455	1.602	0.676	0.885	0.404	0.685	0.899271	0.941978	0.763411	0.995048	0.836714	0.945461	43.59	95.09	87.78	51.88	60.85	85.06	8.14512e+06	3.70358e+06	5.90483e+06	1.01947e+07	28.05	34.19
High	Master Protein	A0A6P6XRL8	60S acidic ribosomal protein P0 OS=Dermatophagoides pteronyssinus OX=6956 GN=LOC113790033 PE=3 SV=1	FALSE	Varroa-Hymeno-Viruses-2021-08-19	3.417	3	1	1	318	34.8	5.49	2.16	other biological processes	translational apparatus		Pf00428, Pf00466, Pf17777		LOC113790033	A0A6P6XRL8; dpte:113790033				0	0	0.75	0.718	0.724	0.85	0.637	0.835	0.97978	0.568153	0.759203	0.999961	0.848432	0.707438	92.99	100.92	73.88	60.94	26.94	81.57	9.03039e+07	6.76917e+07	5.7286e+07	1.06295e+08	70.35	36.36
High	Master Protein	A0A6P6XXW6	Heat shock protein 83 OS=Dermatophagoides pteronyssinus OX=6956 GN=LOC113792228 PE=3 SV=1	FALSE	Varroa-Hymeno-Viruses-2021-08-19	140.395	11	7	309	723	83.4	5.1	931.78	other biological processes		other molecular function	Pf00183, Pf02518		LOC113792228	A0A6P6XXW6; dpte:113792228				0	0	0.447	1.209	0.733	0.646	0.289	0.394	0.881586	0.986845	0.759608	0.665144	0.240486	0.523826	71.08	96.41	45.32	75.8	38.07	80.03	2.50033e+08	1.11796e+08	152512432	3.87042e+08	64.52	23.06
Medium	Master Protein	A0A6P6Y297	ecdysone-induced protein 75B, isoforms C/D-like isoform X2 OS=Dermatophagoides pteronyssinus OX=6956 GN=LOC113792729 PE=4 SV=1	FALSE	Varroa-Hymeno-Viruses-2021-08-19	1.102	2	1	2	1022	111.5	6.96	4.6		nucleus		Pf00104		LOC113792729	A0A6P6Y297				0	0	2.763	9.277	25.636	4.82	13.32	0.52	0.0674759	0.00336099	1.09783e-16	0.00188894	6.67132e-17	0.935437	633.72	612.12	5.14	633.72	0	5.14	2.69299e+07	7.44196e+07	2.90291e+06	5.58711e+06	137.7
Medium	Master Protein	A0A6P6Y327	AMP deaminase OS=Dermatophagoides pteronyssinus OX=6956 GN=LOC113794000 PE=3 SV=1	FALSE	Varroa-Hymeno-Viruses-2021-08-19	1.421	1	1	2	780	90.8	6.48	3.61	other metabolic processes		other molecular function	Pf19326		LOC113794000	A0A6P6Y327; dpte:113794000				0	0	0.656	0.714	0.62	0.933	0.61	0.937	0.997166	0.696937	0.689231	0.995048	0.997764	0.758076	71.19	94.69	64.49	81.27	67.5	77.14	5.54862e+06	3.64105e+06	8423345	4.78861e+06	88.69	35.61
High	Master Protein	A0A6P6Y392	Histone H2A OS=Dermatophagoides pteronyssinus OX=6956 GN=LOC113793857 PE=3 SV=1	FALSE	Varroa-Hymeno-Viruses-2021-08-19	15.2	22	1	1	130	13.7	10.48	6.82		nucleus;other cell component	nucleic acid binding activity;other molecular function	Pf00125, Pf16211		LOC113793857	A0A6P6Y392; A0A834RKV1; dpte:113793857				0	0	0.594	27.147	16.135	0.66	0.392	0.024	0.997166	0.000479003	0.000149247	0.780923	0.797556	3.7933e-05	140.44	104.28	270.49	84.95	104.33	163.6	3.67689e+06	2.18534e+06	135442	5.57139e+06	81.36	124.01
High	Master Protein	A0A6P6Y561	Catalase OS=Dermatophagoides pteronyssinus OX=6956 GN=LOC113794640 PE=3 SV=1	FALSE	Varroa-Hymeno-Viruses-2021-08-19	14.257	4	1	25	515	60.5	6.61	51.02	other metabolic processes;stress response;other biological processes		other molecular function	Pf00199, Pf06628		LOC113794640	A0A6P6Y561; dpte:113794640				0	0	0.192	2.055	0.394	0.928	0.156	0.464	0.168598	0.806289	0.282159	0.995048	0.14156	0.836794	99.74	104.92	32.91	78.29	85.05	107.53	1.91783e+07	2.75393e+06	5.46587e+06	2.06553e+07	84.09	77.92
High	Master Protein	A0A6P6Y7W1	guanine nucleotide-binding protein G(Q) subunit alpha OS=Dermatophagoides pteronyssinus OX=6956 GN=LOC113795528 PE=3 SV=1	FALSE	Varroa-Hymeno-Viruses-2021-08-19	21.317	12	3	4	353	41.4	5.58	6.39	signal transduction		signal transduction activity or receptor binding;other molecular function	Pf00503		LOC113795528	A0A6P6Y7W1; dpte:113795528				0	0	0.561	1.396	1.098	0.988	0.787	0.674	0.982979	0.980213	0.922169	0.995048	0.908935	0.940648	58.86	88.66	73.92	67.4	25.24	95.52	7.93671e+06	2.78958e+06	5.2623e+06	6.81188e+06	84.43	68.15
High	Master Protein	A0A6P6YCA1	Sodium/potassium-transporting ATPase subunit alpha OS=Dermatophagoides pteronyssinus OX=6956 GN=LOC113796956 PE=3 SV=1	FALSE	Varroa-Hymeno-Viruses-2021-08-19	49.539	7	3	44	1056	116.9	5.69	163.64	transport	plasma membrane;other membranes	transporter activity;other molecular function	Pf00122, Pf00689, Pf00690, Pf13246		LOC113796956	A0A6P6YCA1; dpte:113796956				0	0	100	0.01	2.85	0.01	11.298	3.964	1.15965e-16	1.09855e-16	0.338051	6.61618e-17	0.000219772	0.195601			90.27		55.62	98.98		1.62557e+06	570434	143887		73.55
High	Master Protein	A0A6P6YDM9	uncharacterized protein LOC113796716 OS=Dermatophagoides pteronyssinus OX=6956 GN=LOC113796716 PE=3 SV=1	FALSE	Varroa-Hymeno-Viruses-2021-08-19	9.306	2	1	5	621	68.5	6.52	15.14	other biological processes		other molecular function	Pf00012		LOC113796716	A0A6P6YDM9; dpte:113796716				0	0	6.581	2.678	17.625	0.756	4.974	0.282	0.000527632	0.675473	1.09783e-16	0.915054	8.71731e-07	0.551181	107.69	118.49	31.76	105.76	46.33	37.46	6.15215e+06	4.04854e+07	2.29698e+06	8.1389e+06	111.92
High	Master Protein	A0A6P6YF07	Ubiquitin carboxyl-terminal hydrolase 7 OS=Dermatophagoides pteronyssinus OX=6956 GN=LOC113797211 PE=3 SV=1	FALSE	Varroa-Hymeno-Viruses-2021-08-19	6.976	2	1	4	1096	126.9	5.58	2.55	protein metabolism;other metabolic processes		other molecular function	Pf00443, Pf00917, Pf12436, Pf14533		LOC113797211	A0A6P6YF07				0	0	0.539	2.039	1.099	1.059	0.571	0.519	0.97701	0.865414	0.925834	0.995048	0.979815	0.927474	30.86	89.95	75.45	41.29	32.3	36.18	8.64106e+06	4.65706e+06	4238810	8.16189e+06	48.82	39.77
Medium	Master Protein	A0A6P6YF90	long-chain-fatty-acid--CoA ligase 4-like OS=Dermatophagoides pteronyssinus OX=6956 GN=LOC113797288 PE=4 SV=1	FALSE	Varroa-Hymeno-Viruses-2021-08-19	0.654	3	1	1	727	82.8	8.98	0			other molecular function	Pf00501		LOC113797288	A0A6P6YF90; dpte:113797288				0	0	0.01	3.361	0.01	5.905	0.01	1.757	1.15965e-16	0.621061	1.09783e-16	0.0775999	6.67132e-17	0.676145		128.9		51.08		118.56	1.45034e+06		431516	245592	38.4
Medium	Master Protein	A0A6P6YFQ9	peptidyl-prolyl cis-trans isomerase F, mitochondrial-like OS=Dermatophagoides pteronyssinus OX=6956 GN=LOC113797835 PE=4 SV=1	FALSE	Varroa-Hymeno-Viruses-2021-08-19	0.666	4	1	1	356	38.4	9.74	1.47	protein metabolism;other metabolic processes;other biological processes		other molecular function	Pf00160		LOC113797835	A0A6P6YFQ9; dpte:113797835				0	0	2.126	0.409	0.869	0.968	2.67	4.639	0.177247	0.150117	0.917736	0.997116	0.0701727	0.0019307	76.77	40.37	40.37	95.09	100.14	55.47	9.30137e+06	1.97736e+07	22764064	3.94619e+06	69.32	38.7
High	Master Protein	A0A6P6YHR1	Electron transfer flavoprotein subunit alpha OS=Dermatophagoides pteronyssinus OX=6956 GN=LOC113798685 PE=3 SV=1	FALSE	Varroa-Hymeno-Viruses-2021-08-19	31.207	12	2	44	348	37	7.39	158.2	other metabolic processes	mitochondrion	other molecular function	Pf00766, Pf01012		LOC113798685	A0A6P6YHR1; dpte:113798685				0	0	0.01	100		100			1.15965e-16	1.09855e-16		6.61618e-17									2.3812e+06
High	Master Protein	A0A6P6YHT1	Histone H4 OS=Dermatophagoides pteronyssinus OX=6956 GN=LOC113798455 PE=3 SV=1	FALSE	Varroa-Hymeno-Viruses-2021-08-19	68.131	21	3	157	348	39.3	11.24	548		nucleus;other cell component	nucleic acid binding activity;other molecular function	Pf00125		LOC113798455	A0A6P6YHT1; dpte:113798455				0	0	0.433	1.091	0.39	0.781	0.458	0.782	0.862611	0.948069	0.0187412	0.981467	0.918079	0.799551	46.48	85.3	70.34	81.21	90.35	102.29	5.49036e+07	3.11489e+07	5.77314e+07	5.14086e+07	46.79	37.65
High	Master Protein	A0A6P6YIZ2	Aldehyde dehydrogenase (NAD(+)) OS=Dermatophagoides pteronyssinus OX=6956 GN=LOC113798509 PE=3 SV=1	FALSE	Varroa-Hymeno-Viruses-2021-08-19	7.552	5	1	1	546	60	8.03	3.56			other molecular function	Pf00171		LOC113798509	A0A6P6YIZ2; dpte:113798509				0	0	0.599	100	100	100	100		0.997166	1.09855e-16	1.09783e-16	6.61618e-17	6.67132e-17		0						1.03994e+07	6.22507e+06
High	Master Protein	A0A6P6YJM0	Eukaryotic peptide chain release factor subunit 1 OS=Dermatophagoides pteronyssinus OX=6956 GN=LOC113799063 PE=4 SV=1	FALSE	Varroa-Hymeno-Viruses-2021-08-19	1.716	5	1	2	213	23.3	8.63	0	cell organization and biogenesis;protein metabolism;other metabolic processes	other cell component	nucleic acid binding activity	Pf03463, Pf03465		LOC113799063	A0A6P6YJM0; dpte:113799063				0	0	0.548	1.682	0.923	1.024	0.522	0.468	0.978931	0.941978	0.976129	0.995048	0.940776	0.866556	40.48	81.66	55.64	34.13	33.4	46.07	8.65017e+06	5.46257e+06	3.89764e+06	8.45117e+06	35.52	25.88
High	Master Protein	A0A6P6YK99	Aspartate aminotransferase OS=Dermatophagoides pteronyssinus OX=6956 GN=LOC113799269 PE=3 SV=1	FALSE	Varroa-Hymeno-Viruses-2021-08-19	3.837	5	1	1	438	48.7	8.94	2.75	other metabolic processes		other molecular function	Pf00155		LOC113799269	A0A6P6YK99; dpte:113799269				0	0	0.625	0.923	0.85	1.202	0.751	0.896	0.997166	0.918994	0.921973	0.939518	0.928792	0.793833	91.36	93.1	74.79	91.36	26.39	73.93	9.44524e+06	5.8988e+06	5.72832e+06	7.85476e+06	71.76	33.56
High	Master Protein	A0A6P6YM88	RNA helicase OS=Dermatophagoides pteronyssinus OX=6956 GN=LOC113799814 PE=3 SV=1	FALSE	Varroa-Hymeno-Viruses-2021-08-19	11.921	4	2	3	712	80.4	8.73	7.72			nucleic acid binding activity;other molecular function	Pf00270, Pf00271		LOC113799814	A0A6P6YM88; dpte:113799814				0	0	1.507	0.53	0.67	1.002	1.23	1.715	0.441939	0.266682	0.609068	0.995048	0.326773	0.132319	77.17	76.78	42.58	83.52	33.78	45.74	1.30566e+07	1.96761e+07	2.46268e+07	1.30299e+07	75.43	24.8
High	Master Protein	A0A7M7IWK6	Arginyl-tRNA synthetase OS=Varroa destructor OX=109461 PE=3 SV=1	FALSE	Varroa-Hymeno-Viruses-2021-08-19	13.592	7	3	5	668	76.3	7.03	6.85	protein metabolism;RNA metabolism OR transcription;other metabolic processes	other cell component	other molecular function	Pf00750, Pf03485, Pf05746			A0A7M7IWK6				0	0	0.316	4.593	1.564	1.115	0.264	0.197	0.582779	0.267169	0.751187	0.960303	0.436275	0.176823	55.94	63.02	64.28	36.81	39.77	65.35	6.4385e+06	2.53027e+06	1.10612e+06	1.48599e+07	41.86	30.51
High	Master Protein	A0A7M7IWM5	MOSC domain-containing protein OS=Varroa destructor OX=109461 PE=4 SV=1	FALSE	Varroa-Hymeno-Viruses-2021-08-19	10.293	7	1	1	337	38.7	8.98	2.56		other membranes	other molecular function	Pf03473, Pf03476			A0A7M7IWM5				0	0	100	0.01	0.551		100	100	1.15965e-16	1.09855e-16	0.697755		6.67132e-17	6.53768e-17			16.13					1.02784e+06	1865806
High	Master Protein	A0A7M7IX51	Rhodanese domain-containing protein OS=Varroa destructor OX=109461 PE=4 SV=1	FALSE	Varroa-Hymeno-Viruses-2021-08-19	23.653	15	2	19	186	21.1	9.47	52.25				Pf00581			A0A7M7IX51				0	0	1.366	1.126	1.395	0.379	0.425	0.304	0.542143	0.941978	0.724242	0.223876	0.873867	0.367241	62.55	55.19	40.61	64.56	94.92	76.71	1.20364e+07	1.66607e+07	1.0243e+07	2.37503e+07	19.32	20.51
High	Master Protein	A0A7M7IX95	ATPase ASNA1 homolog OS=Varroa destructor OX=109461 PE=3 SV=1	FALSE	Varroa-Hymeno-Viruses-2021-08-19	61.644	28	4	23	350	39.4	5.39	58.17	cell organization and biogenesis	ER/Golgi	other molecular function	Pf02374			A0A7M7IX95				0	0	0.655	1.03	0.88	0.64	0.462	0.582	0.997166	0.932492	0.918175	0.782094	0.918079	0.962319	87.7	104.48	91.88	73.38	36.09	83.08	2.04003e+07	9.94163e+06	1.22581e+07	1.81505e+07	75.25	43.37
High	Master Protein	A0A7M7IXC4	Uncharacterized protein OS=Varroa destructor OX=109461 PE=3 SV=1	FALSE	Varroa-Hymeno-Viruses-2021-08-19	393.769	36	21	867	650	70.9	5.16	2286.51	other biological processes		other molecular function	Pf00012			A0A7M7IXC4				0	0	0.613	1.763	1.16	0.972	0.566	0.537	0.997166	0.729395	0.72749	0.897183	0.931804	0.882208	81.11	105.24	90.73	77.94	67.39	92.76	5.39504e+08	4.89948e+08	3.75321e+08	6.3643e+08	68.5	25.32
High	Master Protein	A0A7M7IXE5	Uncharacterized protein OS=Varroa destructor OX=109461 PE=4 SV=1	FALSE	Varroa-Hymeno-Viruses-2021-08-19	54.613	18	2	44	180	20	8.65	133.85							A0A7M7IXE5				0	0	0.473	1.237	0.865	1.346	0.737	1.314	0.931022	0.999908	0.95737	0.294929	0.57129	0.139865	119.69	107.76	85.31	62.87	133.1	118.38	2.37737e+08	1.53705e+08	1.86007e+08	1.67975e+08	33.96	45.46
High	Master Protein	A0A7M7IY58	HTH La-type RNA-binding domain-containing protein OS=Varroa destructor OX=109461 PE=4 SV=1	FALSE	Varroa-Hymeno-Viruses-2021-08-19	1.977	1	1	2	1621	174.9	8.82	0			nucleic acid binding activity	Pf05383			A0A7M7IY58				0	0	0.772	2.636	2.125	1.231	0.957	0.461	0.97701	0.724229	0.48462	0.939518	0.80816	0.866556	122.04	128.82	16.92	128.82	17.81	18.98	4.01632e+06	3.09975e+06	1.52369e+06	3.26358e+06	96.78	16.74
High	Master Protein	A0A7M7IYD9	TPR_REGION domain-containing protein OS=Varroa destructor OX=109461 PE=4 SV=1	FALSE	Varroa-Hymeno-Viruses-2021-08-19	88.147	19	6	112	328	37.2	7.4	346	other biological processes		other molecular function	Pf00515, Pf07719, Pf13414, Pf13424, Pf17830			A0A7M7IYD9				0	1	0.553	0.912	0.845	1.143	0.653	0.841	0.97978	0.801507	0.927281	0.608947	0.800164	0.699953	80.48	92.38	78.9	87.92	53.78	69.85	6.5393e+08	3.31453e+08	235256168	4.37057e+08	62.37	18.08
High	Master Protein	A0A7M7IYJ1	Ribose-phosphate diphosphokinase OS=Varroa destructor OX=109461 PE=3 SV=1	FALSE	Varroa-Hymeno-Viruses-2021-08-19	137.978	39	8	126	380	41.3	7.47	400.5	other metabolic processes		kinase activity;other molecular function	Pf13793, Pf14572			A0A7M7IYJ1				0	0	0.515	1.186	0.882	0.869	0.451	0.597	0.954431	0.979916	0.974043	0.995048	0.914977	0.987072	66.17	102.02	67.19	51.18	53.79	100.19	4.32897e+08	1.90709e+08	1.87817e+08	5.14721e+08	44.06	12.74
High	Master Protein	A0A7M7IYP5	Uncharacterized protein OS=Varroa destructor OX=109461 PE=3 SV=1	FALSE	Varroa-Hymeno-Viruses-2021-08-19	127.539	8	6	97	1209	135.6	6.24	307.68	protein metabolism;other metabolic processes	other cell component	nucleic acid binding activity	Pf00736, Pf04388, Pf10587			A0A7M7IYP5				0	0	0.396	1.391	0.679	0.716	0.451	0.808	0.803339	0.941978	0.658374	0.832393	0.914977	0.756019	90	91.19	88.66	89	75.22	95.81	2.53156e+08	1.22002e+08	1.25767e+08	2.27045e+08	66.96	16.51
High	Master Protein	A0A7M7IYS2	PHB domain-containing protein OS=Varroa destructor OX=109461 PE=3 SV=1	FALSE	Varroa-Hymeno-Viruses-2021-08-19	30.502	15	3	21	329	37.5	6.89	67.78		other membranes;ER/Golgi	other molecular function	Pf01145			A0A7M7IYS2				0	0	0.638	1.535	0.677	0.874	0.474	0.428	0.997166	0.932492	0.615056	0.995048	0.954969	0.738397	56.42	87.15	70.62	37.32	48.37	90.24	2.67933e+07	1.46369e+07	1.77666e+07	4.40712e+07	36.86	25.99
High	Master Protein	A0A7M7IYZ0	Uncharacterized protein OS=Varroa destructor OX=109461 PE=4 SV=1	FALSE	Varroa-Hymeno-Viruses-2021-08-19	39.003	10	3	44	407	46.4	8.35	88		other membranes					A0A7M7IYZ0				0	0	0.781	1.595	1.117	0.827	0.718	0.711	0.973364	0.926906	0.823607	0.995048	0.756352	0.880798	86.66	80.18	72.83	73.2	68.47	69.51	2.97001e+07	3.35458e+07	2.53393e+07	3.13829e+07	44.99	56.48
High	Master Protein	A0A7M7IZG4	Uncharacterized protein OS=Varroa destructor OX=109461 PE=4 SV=1	FALSE	Varroa-Hymeno-Viruses-2021-08-19	63.599	14	6	40	694	76.9	7.46	98.98			other molecular function	Pf00289, Pf00364, Pf02785, Pf02786			A0A7M7IZG4				0	0	0.739	0.899	0.924	0.591	0.521	0.609	0.984118	0.921007	0.997212	0.54644	0.997764	0.999892	66.54	81.44	54.64	79.97	38.84	84.91	3.99137e+07	3.62906e+07	38412284	7.26717e+07	69.88	56.26
High	Master Protein	A0A7M7IZJ0	RNA helicase OS=Varroa destructor OX=109461 PE=4 SV=1	FALSE	Varroa-Hymeno-Viruses-2021-08-19	78.158	21	6	35	435	48.9	5.57	107.89		other cell component	nucleic acid binding activity;other molecular function	Pf00270, Pf00271			A0A7M7IZJ0				0	0	0.745	1.615	1.122	0.726	0.479	0.432	0.982207	0.902178	0.795391	0.874949	0.9618	0.696964	67.37	103.46	93.54	55.63	52.77	107.76	7.89064e+07	5.24574e+07	3.25063e+07	1.05065e+08	54.39	38.56
High	Master Protein	A0A7M7IZN7	Adenosylhomocysteinase OS=Varroa destructor OX=109461 PE=3 SV=1	FALSE	Varroa-Hymeno-Viruses-2021-08-19	279.733	38	11	399	436	48.2	6.21	1376.73	other metabolic processes		other molecular function	Pf00670, Pf05221			A0A7M7IZN7				0	0	1.346	0.824	1.197	0.652	0.713	0.64	0.554583	0.676687	0.681937	0.680417	0.631484	0.968001	70.73	79.25	66.79	67.17	64.45	75.07	6.20478e+08	7.16567e+08	5.57962e+08	8.85191e+08	20.22	8.46
High	Master Protein	A0A7M7IZP1	Uncharacterized protein OS=Varroa destructor OX=109461 PE=3 SV=1	FALSE	Varroa-Hymeno-Viruses-2021-08-19	9.753	5	1	3	314	34.8	8.28	8.24	transport	other membranes	transporter activity	Pf00230			A0A7M7IZP1				0	0	0.155	1.749	0.27	1.609	0.249	0.92	0.0767125	0.936256	0.075583	0.695518	0.346097	0.773218	0	0	0	47.65	47.65	47.65	9.59946e+06	1.48411e+06	5.4896e+06	5.96607e+06
High	Master Protein	A0A7M7IZT0	40S ribosomal protein S15 OS=Varroa destructor OX=109461 PE=3 SV=1	FALSE	Varroa-Hymeno-Viruses-2021-08-19	80.309	42	3	88	147	17.1	10.39	211.74	protein metabolism;other metabolic processes	translational apparatus	nucleic acid binding activity;other molecular function	Pf00203			A0A7M7IZT0				0	0	0.788	1.233	0.921	1.114	0.624	1.044	0.966101	0.996283	0.992899	0.659066	0.869907	0.384697	82.5	71.6	36.74	71.88	72.24	61.13	1.78314e+08	9.50237e+07	9.39003e+07	1.74192e+08	51.3	13.68
High	Master Protein	A0A7M7IZW3	Mitochondrial import inner membrane translocase subunit TIM50 OS=Varroa destructor OX=109461 PE=3 SV=1	FALSE	Varroa-Hymeno-Viruses-2021-08-19	8.711	6	2	4	389	44.7	9.25	8.09	transport	other membranes;mitochondrion		Pf03031			A0A7M7IZW3				0	0	0.845	1.235	1.346	0.747	0.529	0.35	0.95145	0.965118	0.812169	0.939518	0.962231	0.671265	56.86	108.3	113.56	79.75	48.68	108.18	1.66385e+07	8.23024e+06	2887405	1.22942e+07	50.08	64.29
High	Master Protein	A0A7M7IZZ0	Uncharacterized protein OS=Varroa destructor OX=109461 PE=3 SV=1	FALSE	Varroa-Hymeno-Viruses-2021-08-19	211.26	46	16	120	491	55.7	9.44	385.04			other molecular function	Pf00067			A0A7M7IZZ0				0	0	0.469	1.941	1.039	1.05	0.443	0.417	0.923609	0.615503	0.881771	0.766175	0.893414	0.596574	97.1	115.08	86.21	112.61	84.67	98.3	3.04284e+08	1.54915e+08	1.50678e+08	4.02013e+08	95.74	24.34
High	Master Protein	A0A7M7J014	Uncharacterized protein OS=Varroa destructor OX=109461 PE=3 SV=1	FALSE	Varroa-Hymeno-Viruses-2021-08-19	21.639	12	2	3	285	32.4	5.62	7.64	other metabolic processes		other molecular function	Pf00348			A0A7M7J014				0	0	1.099	0.655	0.927	0.935	0.56	0.834	0.746658	0.606134	0.983521	0.995048	0.969476	0.818714	96.56	108.15	105.24	74.26	92.9	101.79	3.77866e+06	2.42922e+06	2.87042e+06	6.07579e+06	78.24	74.85
High	Master Protein	A0A7M7J0C4	Glutamyl-tRNA synthetase OS=Varroa destructor OX=109461 PE=3 SV=1	FALSE	Varroa-Hymeno-Viruses-2021-08-19	40.228	1	1	26	1619	181.1	7.83	89.22	protein metabolism;RNA metabolism OR transcription;other metabolic processes	other cell component	other molecular function	Pf00458, Pf00587, Pf00749, Pf03129, Pf03950, Pf09180			A0A7M7J0C4				0	0	0.714	1.082	1.703	1.524	1.651	0.97	0.997166	0.941213	0.668539	0.767955	0.293668	0.779844	86.98	59.32	92.28	48.44	72.95	88.36	3.52941e+06	2.20038e+06	3.42275e+06	3.82099e+06	50.67	87.01
High	Master Protein	A0A7M7J0E5	Uncharacterized protein OS=Varroa destructor OX=109461 PE=3 SV=1	FALSE	Varroa-Hymeno-Viruses-2021-08-19	36.05	18	2	22	215	21.6	4.63	77.37		nucleus		Pf05186			A0A7M7J0E5				0	0	1.936	0.69	1.529	0.741	1.091	0.721	0.239137	0.601255	0.5583	0.916399	0.651675	0.921557	126.11	116.56	87.63	100.62	100.99	79.9	1.28965e+07	1.69299e+07	1.27821e+07	8.69886e+06	80.65	80.14
High	Master Protein	A0A7M7J0L2	Aa_trans domain-containing protein OS=Varroa destructor OX=109461 PE=4 SV=1	FALSE	Varroa-Hymeno-Viruses-2021-08-19	39.091	7	2	26	528	58.2	8.27	93.72		other membranes		Pf01490			A0A7M7J0L2				0	0	0.953	1.183	1.203	1.027	0.95	0.712	0.864237	0.976684	0.679889	0.789223	0.20372	0.866556	46.62	55.49	60.43	31.49	55.66	57.28	1.29725e+08	1.28585e+08	1.07065e+08	1.1146e+08	13.59	33.81
High	Master Protein	A0A7M7J0L4	Uncharacterized protein OS=Varroa destructor OX=109461 PE=3 SV=1	FALSE	Varroa-Hymeno-Viruses-2021-08-19	114.49	40	15	84	661	73.6	8.44	198.28	transport	other membranes;mitochondrion	transporter activity;other molecular function	Pf00036, Pf00153			A0A7M7J0L4				0	0	0.549	2.127	1.276	0.677	0.401	0.335	0.97978	0.465598	0.566765	0.753436	0.784905	0.301544	71.36	107.98	93.66	65.78	58.27	111.68	1.76594e+08	9.16622e+07	6.05487e+07	2.83943e+08	54.63	32.51
High	Master Protein	A0A7M7J0P2	Uncharacterized protein OS=Varroa destructor OX=109461 PE=4 SV=1	FALSE	Varroa-Hymeno-Viruses-2021-08-19	6.813	7	1	2	331	37	9.09	2.05		other membranes					A0A7M7J0P2				0	0	0.184	100	100	1.207	0.222	0.01	0.161758	1.09855e-16	1.09783e-16	0.943589	0.275217	6.53768e-17	127.27			88.27	55.46		3.96392e+06	730829		3.28538e+06	92.11
High	Master Protein	A0A7M7J0R4	acidPPc domain-containing protein OS=Varroa destructor OX=109461 PE=4 SV=1	FALSE	Varroa-Hymeno-Viruses-2021-08-19	5.126	11	2	3	220	24.9	7.96	1.65		other membranes		Pf01569			A0A7M7J0R4				0	0	1.015	0.565	0.459	0.67	0.405	1.187	0.837079	0.382949	0.200488	0.832393	0.861055	0.400528	40.58	69.16	108.37	55.6	32.88	73.23	1.14631e+07	6.98474e+06	1.88346e+07	2.99708e+07	26.8	37.33
High	Master Protein	A0A7M7J103	COP9 signalosome complex subunit 6 OS=Varroa destructor OX=109461 PE=3 SV=1	FALSE	Varroa-Hymeno-Viruses-2021-08-19	12.254	14	2	9	335	37.4	5.58	16.11	protein metabolism;other metabolic processes	nucleus;other cell component	other molecular function	Pf01398, Pf13012			A0A7M7J103				0	0	0.974	0.981	0.956	0.711	0.499	0.643	0.859729	0.932492	0.989024	0.868965	0.928792	0.994055	99.96	91.99	45.62	123.66	74.29	82.28	8.03616e+06	5.88302e+06	5.65044e+06	1.20771e+07	68.04	60.34
High	Master Protein	A0A7M7J110	Uncharacterized protein OS=Varroa destructor OX=109461 PE=3 SV=1	FALSE	Varroa-Hymeno-Viruses-2021-08-19	111.428	49	8	170	319	34	7.84	488.28			other molecular function	Pf00389, Pf02826			A0A7M7J110				0	0	0.752	1.506	0.998	0.468	0.296	0.353	0.97978	0.932492	0.916137	0.127264	0.259298	0.366023	82.85	117.67	122.56	78.76	78.11	91.58	1.45109e+08	1.55079e+08	8.04814e+07	3.15874e+08	38.95	20.78
High	Master Protein	A0A7M7J166	Uncharacterized protein OS=Varroa destructor OX=109461 PE=4 SV=1	FALSE	Varroa-Hymeno-Viruses-2021-08-19	13.529	8	1	10	271	31.5	7.01	23.61	transport		transporter activity	Pf02121			A0A7M7J166				0	0	1.084	1.186	0.911	0.466	0.523	0.574	0.757822	0.96015	0.977982	0.464985	0.958977	0.994055	87.08	93.98	87.11	86.21	51.66	98.07	4.99671e+06	3.84001e+06	4.21376e+06	7.33604e+06	60.39	54.12
High	Master Protein	A0A7M7J193	RRM domain-containing protein OS=Varroa destructor OX=109461 PE=3 SV=1	FALSE	Varroa-Hymeno-Viruses-2021-08-19	19.15	5	2	2	796	83.1	9.25	5.86	transport;other biological processes	other membranes	nucleic acid binding activity	Pf00013			A0A7M7J193				0	0	2.058	0.828	1.834	0.376	0.782	0.506	0.198688	0.841107	0.477268	0.245462	0.849336	0.877579	34.2	70.12	40.45	42.07	55.6	50.91	7.35214e+06	1.17619e+07	7.2922e+06	2.22853e+07	17.58	31.27
High	Master Protein	A0A7M7J1K3	Kinesin-like protein OS=Varroa destructor OX=109461 PE=3 SV=1	FALSE	Varroa-Hymeno-Viruses-2021-08-19	11.171	2	1	4	903	102.3	5.91	13.28	other biological processes	cytoskeleton	cytoskeletal activity;other molecular function	Pf00225			A0A7M7J1K3				0	0	1.444	0.173	0.263	0.957	1.405	5.529	0.466042	0.000738938	0.000389436	0.996649	0.475865	4.41971e-05	18.78	37.79	41.82	20.53	17.37	37.79	6.59411e+06	9.94194e+06	3.80859e+07	6.88837e+06	17.75	17.03
High	Master Protein	A0A7M7J1K5	Uncharacterized protein OS=Varroa destructor OX=109461 PE=4 SV=1	FALSE	Varroa-Hymeno-Viruses-2021-08-19	20.574	15	4	11	509	55	9.29	24.8			nucleic acid binding activity	Pf00076			A0A7M7J1K5				0	0	0.626	1.433	1.033	0.76	0.455	0.427	0.997166	0.941978	0.898221	0.939518	0.914977	0.673411	69.9	78.95	62.06	63.38	37.63	58.55	4.92645e+07	3.42974e+07	3.09432e+07	6.95822e+07	55.56	43.97
High	Master Protein	A0A7M7J1K8	Hydrolase_4 domain-containing protein OS=Varroa destructor OX=109461 PE=4 SV=1	FALSE	Varroa-Hymeno-Viruses-2021-08-19	18.58	18	2	16	326	37.2	7.52	35.29		other membranes		Pf12146			A0A7M7J1K8				0	0	0.284	1.41	0.441	2.1	0.758	1.046	0.459849	0.972492	0.331238	0.381495	0.921872	0.675446	98.98	86.11	89.94	95.35	71.98	99	1.73548e+07	4.35169e+06	1.11537e+07	5.48656e+06	80.24	3.37
High	Master Protein	A0A7M7J1P8	Cystatin domain-containing protein OS=Varroa destructor OX=109461 PE=3 SV=1	FALSE	Varroa-Hymeno-Viruses-2021-08-19	38.381	38	3	80	97	11.3	5.8	194	other biological processes	other cell component	enzyme regulator activity	Pf00031			A0A7M7J1P8				0	0	0.776	1.488	1.277	0.828	0.708	0.62	0.973364	0.932492	0.573461	0.995048	0.644555	0.994055	68.64	83.1	66.86	54.6	60.54	75.43	2.53408e+08	2.231e+08	1.5183e+08	2.9755e+08	44.39	35.91
High	Master Protein	A0A7M7J257	Uncharacterized protein OS=Varroa destructor OX=109461 PE=4 SV=1	FALSE	Varroa-Hymeno-Viruses-2021-08-19	16.79	17	2	2	244	27.1	6.54	6.09							A0A7M7J257				0	0	1.342	1.273	1.644	0.626	0.873	0.544	0.554583	0.965118	0.689231	0.753053	0.867535	0.962857	81.37	22.88	62.32	26.54	52.95	24.36	4.40568e+06	2.52377e+06	1.53524e+06	7.38827e+06	26.49	57.69
High	Master Protein	A0A7M7J2D5	Hypoxanthine phosphoribosyltransferase OS=Varroa destructor OX=109461 PE=3 SV=1	FALSE	Varroa-Hymeno-Viruses-2021-08-19	5.401	5	1	3	230	26.3	7.36	6.44	other metabolic processes	other cell component	other molecular function	Pf00156			A0A7M7J2D5				0	0	0.981	0.59	0.661	0.754	0.662	0.933	0.850482	0.503082	0.693118	0.913453	0.973225	0.773218	115.35	114.21	110.65	68.73	35.83	96.01	8.29495e+06	8.13619e+06	1.02637e+07	1.10004e+07	79.29	56.96
High	Master Protein	A0A7M7J2T2	RNase III domain-containing protein OS=Varroa destructor OX=109461 PE=4 SV=1	FALSE	Varroa-Hymeno-Viruses-2021-08-19	53.315	15	2	82	275	31.5	9.54	245.7	RNA metabolism OR transcription;other metabolic processes		other molecular function	Pf00636			A0A7M7J2T2				0	0	0.617	1.509	0.958	1.122	0.787	0.716	0.997166	0.941978	0.983258	0.858066	0.795587	0.926113	80.54	69.86	80.64	64.07	91.25	72.75	2.14009e+07	1.86881e+07	1.48004e+07	2.11083e+07	40.78	72.71
High	Master Protein	A0A7M7J2X2	Uncharacterized protein OS=Varroa destructor OX=109461 PE=3 SV=1	FALSE	Varroa-Hymeno-Viruses-2021-08-19	148.947	10	10	98	1707	195.3	9.16	276.14		other membranes	other molecular function	Pf00067			A0A7M7J2X2				0	0	0.574	1.277	0.754	0.931	0.538	0.68	0.997166	0.980938	0.812169	0.954959	0.979815	0.902594	65.13	81.04	50.23	54.89	50.63	67.45	2.74302e+08	1.59882e+08	2.32212e+08	2.56867e+08	27.65	36.93
High	Master Protein	A0A7M7J2Z8	Actin-related protein 2/3 complex subunit 4 OS=Varroa destructor OX=109461 PE=3 SV=1	FALSE	Varroa-Hymeno-Viruses-2021-08-19	5.956	7	1	2	167	19.6	9.06	4.68	cell organization and biogenesis	cytoskeleton;other cell component	cytoskeletal activity	Pf05856			A0A7M7J2Z8				0	0	0.01	1.712	0.01	1.317	0.01	0.683	1.15965e-16	0.876606	1.09783e-16	0.615486	6.67132e-17	0.960277		119.75		52.79		93.6	2.72099e+07		1.58978e+07	2.06662e+07
High	Master Protein	A0A7M7J347	CTP_transf_like domain-containing protein OS=Varroa destructor OX=109461 PE=3 SV=1	FALSE	Varroa-Hymeno-Viruses-2021-08-19	5.674	2	1	7	603	67.2	8.21	12.98	other metabolic processes		kinase activity;other molecular function	Pf01121, Pf01467			A0A7M7J347				0	0	0.656	1.485	0.446	0.777	0.458	0.509	0.997166	0.972663	0.427019	0.931114	0.900812	0.922622	97.51	90.58	85.54	93.49	31.84	34.22	6.05759e+06	4.18626e+06	3.97099e+06	7.79449e+06	88.53	47.95
High	Master Protein	A0A7M7J3B2	Amino acid transporter OS=Varroa destructor OX=109461 PE=3 SV=1	FALSE	Varroa-Hymeno-Viruses-2021-08-19	25.833	13	2	5	476	51.5	6.93	16.32	transport	other membranes	transporter activity	Pf00375			A0A7M7J3B2				0	0	1.551	0.901	1.585	0.553	0.973	0.807	0.434508	0.913098	0.661656	0.622933	0.691797	0.866556	0.29	73.51	64.78	30.41	26.75	108.08	8.32266e+06	1.29052e+07	5.731e+06	1.51095e+07		15.32
High	Master Protein	A0A7M7J3D1	40S ribosomal protein S27 OS=Varroa destructor OX=109461 PE=3 SV=1	FALSE	Varroa-Hymeno-Viruses-2021-08-19	6.677	29	2	10	84	9.4	9.2	22.71	protein metabolism;other metabolic processes	translational apparatus	other molecular function	Pf01667			A0A7M7J3D1				0	0	1.666	0.708	1.13	0.68	1.041	0.96	0.359616	0.66349	0.754774	0.797367	0.102155	0.551708	40.79	68.48	67.74	44.99	45.36	62.23	4.06588e+07	6.80222e+07	3.86907e+07	6.498e+07	34.61	33.59
High	Master Protein	A0A7M7J3D5	Gamma-glutamylcyclotransferase family protein OS=Varroa destructor OX=109461 PE=3 SV=1	FALSE	Varroa-Hymeno-Viruses-2021-08-19	28.228	32	2	6	173	20	7.78	21.35			other molecular function	Pf06094			A0A7M7J3D5				0	0	0.73	1.885	1.487	0.869	0.623	0.469	0.992682	0.932492	0.731121	0.995048	0.983901	0.848378	63.19	56.08	66.97	71.49	52.58	49.74	1.18519e+07	8.75781e+06	6.91342e+06	1.84056e+07	70.37	14.71
High	Master Protein	A0A7M7J3P9	Peptidase M20 domain-containing protein 2 OS=Varroa destructor OX=109461 PE=3 SV=1	FALSE	Varroa-Hymeno-Viruses-2021-08-19	24.215	5	1	20	408	45.7	6.52	50.92			other molecular function				A0A7M7J3P9				0	0	0.777	1.676	1.21	0.811	0.629	0.52	0.973364	0.92887	0.825595	0.995048	0.914977	0.875823	74.83	99.63	59.59	65.84	28.97	59.59	2.39873e+07	1.86291e+07	1.53959e+07	2.95935e+07	64.97	29.96
High	Master Protein	A0A7M7J3Y4	26S proteasome non-ATPase regulatory subunit 6 OS=Varroa destructor OX=109461 PE=3 SV=1	FALSE	Varroa-Hymeno-Viruses-2021-08-19	13.012	9	2	7	388	45.2	8.4	4.41	other biological processes	other cell component	enzyme regulator activity	Pf01399, Pf10602			A0A7M7J3Y4				0	0	0.76	1.117	0.989	0.779	0.683	0.708	0.978013	0.952958	0.987023	0.99417	0.827539	0.878454	62.02	64.55	55.18	65.07	68.57	59.88	2.91628e+07	1.82862e+07	16359112	3.68418e+07	38	29.25
Medium	Master Protein	A0A7M7J3Z2	Deoxyhypusine hydroxylase OS=Varroa destructor OX=109461 PE=3 SV=1	FALSE	Varroa-Hymeno-Viruses-2021-08-19	1.589	8	1	1	308	34.7	5.36	0	protein metabolism;other metabolic processes		other molecular function	Pf13646			A0A7M7J3Z2				0	0	0.341	1.018	0.512	1.607	0.643	1.256	0.661528	0.932492	0.664685	0.738789	0.997764	0.609714	31.26	107.57	74.57	93.54	38.23	57.78	4.82479e+06	1.64562e+06	3.21553e+06	2.55982e+06	69.71
High	Master Protein	A0A7M7J417	Peptide-methionine (S)-S-oxide reductase OS=Varroa destructor OX=109461 PE=3 SV=1	FALSE	Varroa-Hymeno-Viruses-2021-08-19	61.316	46	4	43	228	25.5	8.24	120.08			other molecular function	Pf01625			A0A7M7J417				0	0	0.828	0.788	0.597	0.473	0.325	0.693	0.954431	0.675473	0.456554	0.135823	0.3811	0.882208	84.02	113.93	134.79	86.25	81.55	124.29	8.45539e+07	6.58592e+07	6.48567e+07	1.62048e+08	54.39	27.08
High	Master Protein	A0A7M7J4F6	6-phosphogluconate dehydrogenase, decarboxylating OS=Varroa destructor OX=109461 PE=3 SV=1	FALSE	Varroa-Hymeno-Viruses-2021-08-19	217.698	39	13	219	491	53.9	6.93	624.36	other metabolic processes		other molecular function	Pf00393, Pf03446			A0A7M7J4F6				0	0	0.656	1.216	0.844	0.788	0.449	0.62	0.997166	0.989748	0.924767	0.981467	0.907234	0.994055	82.29	98.63	89.11	78.12	64.42	95.36	6.41788e+08	3.03481e+08	2.67667e+08	6.52317e+08	43.11	13.86
High	Master Protein	A0A7M7J514	Uncharacterized protein OS=Varroa destructor OX=109461 PE=3 SV=1	FALSE	Varroa-Hymeno-Viruses-2021-08-19	41.941	34	3	11	128	14.2	5.2	41.84	cell organization and biogenesis	cytoskeleton	cytoskeletal activity	Pf01290			A0A7M7J514				0	0	2.219	1.315	1.825	0.993	1.808	1.195	0.155521	0.999908	0.435933	0.999946	0.174846	0.574652	81.5	55.47	97.99	6.33	83.42	93.63	5.73699e+06	1.73121e+07	7.64205e+06	1.07931e+07	69.48	135.21
High	Master Protein	A0A7M7J520	Uncharacterized protein OS=Varroa destructor OX=109461 PE=4 SV=1	FALSE	Varroa-Hymeno-Viruses-2021-08-19	125.893	20	14	80	1297	146.5	7.25	156.18				Pf01535, Pf13812			A0A7M7J520				0	0	0.507	1.523	0.808	1.034	0.522	0.608	0.954431	0.932492	0.896651	0.782094	0.997764	0.997918	80.9	101.69	66.74	59	62.81	72.55	2.43557e+08	1.21807e+08	1.06786e+08	2.18201e+08	60.15	33.7
High	Master Protein	A0A7M7J528	Acetyl-CoA deacylase OS=Varroa destructor OX=109461 PE=3 SV=1	FALSE	Varroa-Hymeno-Viruses-2021-08-19	310.771	46	11	257	473	50.6	8.37	948.44	other metabolic processes		other molecular function	Pf02550, Pf13336			A0A7M7J528				0	13	0.564	1.529	1.035	0.846	0.528	0.479	0.988488	0.931619	0.889169	0.999946	0.98495	0.791972	75.67	98.29	80.59	95.67	79.69	99.74	7.82548e+08	5.0626e+08	3.81514e+08	1.08927e+09	38.22	27.71
High	Master Protein	A0A7M7J565	Pribosyltran_N domain-containing protein OS=Varroa destructor OX=109461 PE=3 SV=1	FALSE	Varroa-Hymeno-Viruses-2021-08-19	76.67	36	8	76	358	39.2	7.53	180.69	other metabolic processes		other molecular function	Pf13793, Pf14572			A0A7M7J565				0	1	0.548	1.274	0.8	0.492	0.298	0.517	0.978665	0.984389	0.882646	0.182759	0.267522	0.849433	69.74	104.36	76	77.76	75.44	89.43	1.46581e+08	1.06088e+08	1.38525e+08	3.15151e+08	73.85	9.28
High	Master Protein	A0A7M7J5H2	Angiotensin-converting enzyme OS=Varroa destructor OX=109461 PE=3 SV=1	FALSE	Varroa-Hymeno-Viruses-2021-08-19	10.988	2	1	2	642	73.4	6.64	5.3	protein metabolism	other membranes	other molecular function	Pf01401			A0A7M7J5H2				0	0	0.43	2.707	1.575	1.087	0.552	0.331	0.862611	0.638655	0.718829	0.995048	0.9618	0.643449	13.82	61.23	83.06	47.41	19.61	72.54	7.33916e+06	3.15643e+06	2.00375e+06	5.72222e+06	36.9	3.66
High	Master Protein	A0A7M7J5K1	Uncharacterized protein OS=Varroa destructor OX=109461 PE=3 SV=1	FALSE	Varroa-Hymeno-Viruses-2021-08-19	2.762	1	1	1	1840	210.7	7.18	0	DNA metabolism;other metabolic processes;stress response;other biological processes		enzyme regulator activity;other molecular function	Pf11919, Pf16507			A0A7M7J5K1				0	0	0.151	2.734	0.476	1.245	0.19	0.41	0.0954575	0.769661	0.65364	0.996649	0.239033	0.707156	117.04	93.73	10.94	104.07	14.93	25.4	604273	91046.1	191114	479928	87.63
High	Master Protein	A0A7M7J610	Uncharacterized protein OS=Varroa destructor OX=109461 PE=4 SV=1	FALSE	Varroa-Hymeno-Viruses-2021-08-19	654.66	29	57	761	2732	308.8	7.77	1936.65	transport		transporter activity	Pf00094, Pf01347, Pf09172			A0A7M7J610				0	0	0.65	1.415	0.896	0.736	0.426	0.498	0.997166	0.941978	0.983521	0.893875	0.869907	0.818714	80.04	95.81	98.71	80.25	88.41	103.44	1.59935e+09	1.52987e+09	1.70551e+09	4.63002e+09	61.35	18.22
High	Master Protein	A0A7M7J613	Uncharacterized protein OS=Varroa destructor OX=109461 PE=3 SV=1	FALSE	Varroa-Hymeno-Viruses-2021-08-19	146.567	24	9	127	619	69.3	4.82	396.43	other biological processes	other membranes;ER/Golgi	other molecular function	Pf00262			A0A7M7J613				0	0	0.761	1.105	0.91	0.74	0.591	0.65	0.978013	0.941978	0.99934	0.905009	0.911451	0.946198	88.46	88.54	55.93	76.44	45.28	70.7	3.68615e+08	2.37532e+08	202419294	3.77074e+08	44.82	30.07
High	Master Protein	A0A7M7J648	Pribosyltran_N domain-containing protein OS=Varroa destructor OX=109461 PE=3 SV=1	FALSE	Varroa-Hymeno-Viruses-2021-08-19	15.485	10	2	21	321	35.5	7.03	60.54	other metabolic processes		other molecular function	Pf13793, Pf14572			A0A7M7J648				0	0	0.421	13.077	8.926	0.898	0.378	0.044	0.850482	0.00355058	0.00310539	0.995048	0.788851	0.000488799	104.35	112.72	182.92	67.11	52.81	176.72	9.80796e+06	3.10128e+06	400871	9.01667e+06	65.73	41.65
High	Master Protein	A0A7M7J676	Uncharacterized protein OS=Varroa destructor OX=109461 PE=4 SV=1	FALSE	Varroa-Hymeno-Viruses-2021-08-19	12.13	18	2	4	174	20	4.84	9.92			other molecular function	Pf13405, Pf13499			A0A7M7J676				0	0	0.681	0.869	0.696	0.639	0.439	0.576	0.997166	0.853635	0.809639	0.802404	0.894512	0.969075	52.11	78.69	77.51	78.48	23.21	53.94	1.14599e+07	4.41048e+06	5.72769e+06	2.21276e+07	73.07	39.46
High	Master Protein	A0A7M7J6G3	Uncharacterized protein OS=Varroa destructor OX=109461 PE=4 SV=1	FALSE	Varroa-Hymeno-Viruses-2021-08-19	19.853	12	2	4	373	42.6	9.23	13.34							A0A7M7J6G3				0	0	4.212	0.448	1.495	0.791	1.977	1.753	0.00813671	0.300602	0.684208	0.939518	0.205721	0.263589	2.52	35.95	74.52	55.08	99.68	45.47	3.43061e+06	1.44486e+07	7.66364e+06	4.33651e+06		46.08
High	Master Protein	A0A7M7J6G9	Amidophosphoribosyltransferase OS=Varroa destructor OX=109461 PE=3 SV=1	FALSE	Varroa-Hymeno-Viruses-2021-08-19	97.072	29	7	66	511	55.4	6.38	169.53	other metabolic processes		other molecular function	Pf13522			A0A7M7J6G9				0	0	0.721	0.876	0.651	0.56	0.356	0.692	0.997166	0.723308	0.575138	0.384923	0.548002	0.882208	78.51	104.12	70.79	81.34	33.44	73	8.70822e+07	7.07967e+07	1.29187e+08	1.89313e+08	80.3	37.08
High	Master Protein	A0A7M7J6H6	Myosin_tail_1 domain-containing protein OS=Varroa destructor OX=109461 PE=4 SV=1	FALSE	Varroa-Hymeno-Viruses-2021-08-19	29.966	6	3	5	877	101.7	5.62	15.07		cytoskeleton		Pf01576			A0A7M7J6H6				0	0	0.616	1.05	0.814	1.158	0.533	0.584	0.997166	0.932492	0.874001	0.768446	0.979815	0.973201	89.72	116.17	81.62	100.28	53.91	75.07	2.81305e+07	8.29278e+06	8.40576e+06	1.99857e+07	60.15	42.21
High	Master Protein	A0A7M7J6P6	Uncharacterized protein OS=Varroa destructor OX=109461 PE=3 SV=1	FALSE	Varroa-Hymeno-Viruses-2021-08-19	10.198	9	1	2	150	17	5.43	4.98	other biological processes	other cell component	enzyme regulator activity	Pf05361			A0A7M7J6P6				0	0	0.704	1.63	1.313	1.059	1.578	1.201	0.997166	0.970509	0.866372	0.995048	0.44445	0.83085	102.04	81.88	85.39	40.79	76.45	40.79	827788	1.23387e+06	939507	781955	80.69	75.02
High	Master Protein	A0A7M7J6T5	V-type proton ATPase subunit C OS=Varroa destructor OX=109461 PE=3 SV=1	FALSE	Varroa-Hymeno-Viruses-2021-08-19	56.259	18	5	30	381	44.3	8.51	42.12	transport	other membranes	transporter activity	Pf03223			A0A7M7J6T5				0	0	0.529	1.695	1.01	0.804	0.445	0.466	0.970884	0.782401	0.901299	0.995048	0.900994	0.758076	81.1	110.87	96.43	73.81	45.57	106.54	5.03485e+09	2.44884e+09	2.84538e+08	6.23658e+09	98.32	28.94
High	Master Protein	A0A7M7J6U5	Dolichyl-diphosphooligosaccharide--protein glycosyltransferase subunit DAD1 OS=Varroa destructor OX=109461 PE=3 SV=1	FALSE	Varroa-Hymeno-Viruses-2021-08-19	9.643	8	1	15	120	13.3	8.63	31.2	protein metabolism;other metabolic processes	other membranes;ER/Golgi		Pf02109			A0A7M7J6U5				0	0	0.629	0.911	0.572	0.64	0.458	0.479	0.997166	0.895405	0.364072	0.701252	0.926333	0.808571	47.77	79.34	84.89	47.77	47.15	69.14	5.2624e+07	3.76448e+07	3.65205e+07	8.22348e+07	51.58	50.22
High	Master Protein	A0A7M7J6X2	Uncharacterized protein OS=Varroa destructor OX=109461 PE=3 SV=1	FALSE	Varroa-Hymeno-Viruses-2021-08-19	21.34	8	1	17	254	26.7	7.37	43.68			other molecular function	Pf13561			A0A7M7J6X2				0	0	1.023	1.087	1.477	0.982	0.914	0.902	0.827424	0.941978	0.679889	0.995048	0.797556	0.784497	51.99	51.99	85.04	47.62	48.37	77.75	1.15551e+07	1.57099e+07	1.06343e+07	1.17711e+07	28.82	41.26
High	Master Protein	A0A7M7J731	Uncharacterized protein OS=Varroa destructor OX=109461 PE=3 SV=1	FALSE	Varroa-Hymeno-Viruses-2021-08-19	2.882	3	1	1	525	58.7	8.75	2.17	other metabolic processes		other molecular function	Pf01494			A0A7M7J731				0	0	0.528	3.408	1.798	1.013	0.584	0.314	0.967854	0.499601	0.657862	0.995048	0.98495	0.632449	30.39	29.41	23.21	44.26	37.57	40.23	5.21588e+06	2.75206e+06	1.53066e+06	4.37751e+06	32.69	20.7
High	Master Protein	A0A7M7J778	Ubiquitin carboxyl-terminal hydrolase OS=Varroa destructor OX=109461 PE=3 SV=1	FALSE	Varroa-Hymeno-Viruses-2021-08-19	47.51	21	6	39	502	56.2	5.71	95.2	protein metabolism;other metabolic processes		other molecular function	Pf00240, Pf00443			A0A7M7J778				0	0	0.684	1.775	1.187	0.936	0.583	0.492	0.997166	0.762484	0.694379	0.956256	0.907321	0.818714	85.17	98.24	41.92	73.85	42.5	61.97	3.96905e+07	4.69884e+07	3.76039e+07	8.67002e+07	85.5	29.72
High	Master Protein	A0A7M7J7J2	Uncharacterized protein OS=Varroa destructor OX=109461 PE=3 SV=1	FALSE	Varroa-Hymeno-Viruses-2021-08-19	7.57	7	2	4	500	55.9	5.72	2.57			enzyme regulator activity	Pf10165			A0A7M7J7J2				0	0	0.411	1.906	0.829	0.969	0.374	0.548	0.841384	0.928844	0.918126	0.995048	0.79106	0.944074	82.34	94.97	116.43	59.87	25.99	59.52	9.88852e+06	4.36515e+06	4.4089e+06	1.13378e+07	70.5	58.31
High	Master Protein	A0A7M7J7T6	WD_REPEATS_REGION domain-containing protein OS=Varroa destructor OX=109461 PE=3 SV=1	FALSE	Varroa-Hymeno-Viruses-2021-08-19	7.002	4	1	1	630	68.2	5.24	3.83		other membranes;other cell component	other molecular function	Pf00400, Pf08232			A0A7M7J7T6				0	0	0.01	2.092	0.01	3.026	0.01	1.494	1.15965e-16	0.932492	1.09783e-16	0.506971	6.67132e-17	0.773477		115.82		93.77		67.37	652738		312088	208935	89.79
High	Master Protein	A0A7M7J836	Cysteinyl-tRNA synthetase OS=Varroa destructor OX=109461 PE=3 SV=1	FALSE	Varroa-Hymeno-Viruses-2021-08-19	5.246	3	1	1	535	61.2	8.19	0	protein metabolism;RNA metabolism OR transcription;other metabolic processes		other molecular function	Pf01406			A0A7M7J836				0	0	0.01	1.609	0.01	100		100	1.15965e-16	0.966445	1.09783e-16	6.61618e-17		6.53768e-17		68.12					2.97686e+06		1.85036e+06		72.31
Medium	Master Protein	A0A7M7J8D8	Uncharacterized protein OS=Varroa destructor OX=109461 PE=4 SV=1	FALSE	Varroa-Hymeno-Viruses-2021-08-19	1.446	4	1	1	283	30.8	4.94	1.74							A0A7M7J8D8				0	0	1.091	1.418	1.575	0.607	0.662	0.472	0.749736	0.993168	0.723545	0.751159	0.979815	0.866556	49.63	78.67	102.02	53.92	53.92	86.03	2.76696e+06	3.41782e+06	1.95184e+06	4.13532e+06	38.81	33.03
High	Master Protein	A0A7M7J8P6	60S ribosomal protein L14 OS=Varroa destructor OX=109461 PE=3 SV=1	FALSE	Varroa-Hymeno-Viruses-2021-08-19	18.247	16	2	36	158	18.5	10.43	92	protein metabolism;other metabolic processes	translational apparatus	nucleic acid binding activity;other molecular function	Pf00467, Pf01929			A0A7M7J8P6				0	0	0.796	1.358	0.968	1.076	0.767	0.788	0.959903	0.941978	0.939083	0.753436	0.499949	0.773218	63.95	74.22	54.36	62.2	62.38	55.14	1.03981e+08	8.6979e+07	7.11614e+07	1.1707e+08	14.54	26.14
High	Master Protein	A0A7M7J8R8	Phosphatidylinositol-3,5-bisphosphate 3-phosphatase OS=Varroa destructor OX=109461 PE=3 SV=1	FALSE	Varroa-Hymeno-Viruses-2021-08-19	26.693	6	2	11	689	77.7	6.8	24.83	protein metabolism;other metabolic processes	other membranes;other cell component	other molecular function	Pf02893, Pf06602			A0A7M7J8R8				0	0	1.398	2.493	3.392	1.98	3.316	0.582	0.508427	0.739545	0.0663448	0.522339	0.0228215	0.97444	210.19	88.42	204.58	92.46	343.68	92.55	5.40561e+06	7.77649e+06	1.48182e+06	2.7299e+06	77.07	135.11
High	Master Protein	A0A7M7J8S0	Uncharacterized protein OS=Varroa destructor OX=109461 PE=4 SV=1	FALSE	Varroa-Hymeno-Viruses-2021-08-19	23.327	12	2	4	485	53.9	6.62	9.16	other metabolic processes	other membranes	other molecular function	Pf04587			A0A7M7J8S0				0	0	0.348	1.052	0.588	1.692	0.768	1.746	0.673214	0.941978	0.679889	0.632258	0.927572	0.276496	82.93	74.25	87.78	28.43	94.79	58.43	1.00621e+07	4.56349e+06	4687013	4.66307e+06	39.87	52.73
High	Master Protein	A0A7M7J8Y0	Uncharacterized protein OS=Varroa destructor OX=109461 PE=4 SV=1	FALSE	Varroa-Hymeno-Viruses-2021-08-19	4.455	3	1	1	852	99.6	8.27	2.13				Pf12569			A0A7M7J8Y0				0	0	0.631	1.673	0.995	2.717	2.114	2.126	0.997166	0.964675	0.984276	0.447735	0.245004	0.41684	112.56	95.41	79.23	90.48	1.33	78.61	2.60946e+06	1.64685e+06	1.65556e+06	778858	85.52
High	Master Protein	A0A7M7J995	Myosin motor domain-containing protein OS=Varroa destructor OX=109461 PE=3 SV=1	FALSE	Varroa-Hymeno-Viruses-2021-08-19	98.334	8	10	52	1862	214.6	5.62	123.81		cytoskeleton	cytoskeletal activity;other molecular function	Pf00063, Pf01576			A0A7M7J995				0	0	0.673	1.497	1.353	0.81	0.548	0.463	0.997166	0.932492	0.480718	0.995048	0.9618	0.756019	85.73	89.43	48.83	63.78	50.07	79.1	1.82678e+08	6.45781e+07	4.37794e+07	2.01236e+08	42.37	11.16
High	Master Protein	A0A7M7J9B0	Uncharacterized protein OS=Varroa destructor OX=109461 PE=3 SV=1	FALSE	Varroa-Hymeno-Viruses-2021-08-19	9.181	9	2	5	176	19.3	8.51	4.43	protein metabolism;other metabolic processes	translational apparatus	other molecular function	Pf00542, Pf16320			A0A7M7J9B0				0	0	0.638	1.728	1.418	0.709	0.481	0.409	0.997166	0.932492	0.774678	0.905009	0.939503	0.755623	77.54	69.25	28.83	69.13	52.99	56.94	1.47031e+07	9.21698e+06	7.33421e+06	2.12452e+07	66.2	1.57
High	Master Protein	A0A7M7J9C4	Lysozyme OS=Varroa destructor OX=109461 PE=4 SV=1	FALSE	Varroa-Hymeno-Viruses-2021-08-19	3.64	8	1	1	155	16.6	5.48	2.61	other metabolic processes;stress response;other biological processes		other molecular function	Pf05497			A0A7M7J9C4				0	0	0.569	1.783	1.3	0.433	0.326	0.238	0.995452	0.941978	0.896651	0.405108	0.612795	0.405931	49.04	73.27	60.65	73.27	48.12	68.75	2.98094e+06	1.69643e+06	1.30447e+06	6.89037e+06	70.17	43.71
High	Master Protein	A0A7M7J9D1	Uncharacterized protein OS=Varroa destructor OX=109461 PE=4 SV=1	FALSE	Varroa-Hymeno-Viruses-2021-08-19	54.332	19	3	32	546	58.2	5.01	112.35				Pf00240, Pf00627			A0A7M7J9D1				0	0	1.108	0.877	1.357	0.704	0.952	1.25	0.744945	0.829305	0.808449	0.8852	0.795587	0.518908	97.36	99.95	96.94	115.63	86.42	109.7	1.40785e+07	1.04576e+07	8.22801e+06	1.48932e+07	54.64	72.43
High	Master Protein	A0A7M7J9E4	CS domain-containing protein OS=Varroa destructor OX=109461 PE=4 SV=1	FALSE	Varroa-Hymeno-Viruses-2021-08-19	57.088	21	4	40	251	28.9	7.21	110.01				Pf04969			A0A7M7J9E4				0	0	0.383	2.082	0.857	1.467	0.633	0.9	0.758732	0.504138	0.953283	0.169443	0.83396	0.569783	52.64	74.5	87.2	75.1	67.67	107.3	1.54813e+08	6.13342e+07	1.17743e+08	7.66769e+07	56.28	40.88
High	Master Protein	A0A7M7J9T9	TPR_REGION domain-containing protein OS=Varroa destructor OX=109461 PE=3 SV=1	FALSE	Varroa-Hymeno-Viruses-2021-08-19	239.579	50	12	238	362	39.5	5.05	764.05			other molecular function	Pf13181, Pf17830, Pf18253			A0A7M7J9T9				0	0	0.662	1.657	1.108	0.945	0.551	0.573	0.997166	0.823696	0.810446	0.939518	0.9618	0.946198	93.45	97.18	60.96	67.7	65.68	81.53	6.45055e+08	4.19214e+08	3.78306e+08	6.53692e+08	59.69	12.97
High	Master Protein	A0A7M7J9Z8	Uncharacterized protein OS=Varroa destructor OX=109461 PE=4 SV=1	FALSE	Varroa-Hymeno-Viruses-2021-08-19	333.629	68	14	825	242	28.3	5.73	2293.89	other metabolic processes			Pf14497			A0A7M7J9Z8				0	0	0.565	1.355	0.832	0.658	0.39	0.497	0.991597	0.950235	0.915144	0.699168	0.726592	0.818714	94.6	106.41	75.76	90.5	63.69	103.68	5.07378e+09	2.93782e+09	3.08787e+09	9.02994e+09	60.38	7.49
High	Master Protein	A0A7M7JA91	Uncharacterized protein OS=Varroa destructor OX=109461 PE=3 SV=1	FALSE	Varroa-Hymeno-Viruses-2021-08-19	80.284	46	8	34	400	42.9	7.31	112.75			other molecular function	Pf00108, Pf02803			A0A7M7JA91				0	0	1.092	1.139	1.055	0.563	0.588	0.563	0.747351	0.966445	0.842881	0.429951	0.914977	0.927685	69.74	77.75	79.48	81.08	44.83	78.07	7.18354e+07	4.89137e+07	5.7832e+07	1.20867e+08	22.69	15.2
High	Master Protein	A0A7M7JA92	RNA helicase OS=Varroa destructor OX=109461 PE=3 SV=1	FALSE	Varroa-Hymeno-Viruses-2021-08-19	17.584	15	3	15	402	45.7	6.47	24.98		other cell component	nucleic acid binding activity;other molecular function	Pf00270, Pf00271			A0A7M7JA92				0	0	1.058	0.969	1.32	1.008	0.935	0.689	0.788831	0.92887	0.752371	0.987442	0.614681	0.946198	82.34	67.39	54.39	81.12	57.17	63.21	1.19548e+07	1.79262e+07	1.08734e+07	1.98566e+07	76.09	52.65
High	Master Protein	A0A7M7JA94	Glutamate dehydrogenase OS=Varroa destructor OX=109461 PE=3 SV=1	FALSE	Varroa-Hymeno-Viruses-2021-08-19	233.925	47	15	232	539	59.7	7.61	680.86	other metabolic processes		other molecular function	Pf00208, Pf02812			A0A7M7JA94				0	0	0.592	1.229	0.763	0.785	0.443	0.621	0.997166	0.993168	0.817559	0.976388	0.893286	0.994055	82.85	86.15	84.38	66.6	72.9	86.83	4.72155e+08	2.03684e+08	2.65491e+08	5.77852e+08	55.79	27.64
High	Master Protein	A0A7M7JAE8	ER membrane protein complex subunit 4 OS=Varroa destructor OX=109461 PE=3 SV=1	FALSE	Varroa-Hymeno-Viruses-2021-08-19	4.05	14	1	3	176	19.1	9.29	5.3		other membranes;ER/Golgi		Pf06417			A0A7M7JAE8				0	0	2.495	0.723	1.803	0.636	1.587	0.88	0.101607	0.681089	0.571241	0.767955	0.341218	0.79935	0	116.51	116.51	67.45	67.45	75	3.1963e+06	7.97404e+06	4.42258e+06	5.02609e+06
High	Master Protein	A0A7M7JAM4	ATP synthase-coupling factor 6, mitochondrial OS=Varroa destructor OX=109461 PE=3 SV=1	FALSE	Varroa-Hymeno-Viruses-2021-08-19	22.025	27	3	13	99	11.3	9.47	31.49	other metabolic processes;transport	other membranes;mitochondrion	transporter activity	Pf05511			A0A7M7JAM4				0	0	2.276	0.58	1.252	0.358	0.766	0.785	0.140397	0.414298	0.625761	0.0470631	0.513995	0.799551	51.79	79.23	75.44	86.78	71.45	82.65	2.484e+07	4.87839e+07	3.47701e+07	6.85002e+07	12.02	38.18
High	Master Protein	A0A7M7JAZ1	S-adenosylmethionine synthase OS=Varroa destructor OX=109461 PE=3 SV=1	FALSE	Varroa-Hymeno-Viruses-2021-08-19	272.404	44	10	285	402	44.3	6.89	1104.72	other metabolic processes		other molecular function	Pf00438, Pf02772, Pf02773			A0A7M7JAZ1				0	3	0.509	1.389	0.829	0.902	0.487	0.63	0.954431	0.941978	0.908989	0.995048	0.9618	0.981981	92.3	101.91	70.71	92.23	55.69	77.18	1.03519e+09	4.28322e+08	4.48257e+08	9.33126e+08	58.68	16.67
High	Master Protein	A0A7M7JB75	Geranylgeranyl transferase type-2 subunit alpha OS=Varroa destructor OX=109461 PE=3 SV=1	FALSE	Varroa-Hymeno-Viruses-2021-08-19	7.455	3	1	2	937	108	7.5	2.08	protein metabolism;other metabolic processes	other cell component	other molecular function	Pf01239, Pf10213			A0A7M7JB75				0	0	0.01	0.9	0.01	1.117	0.01	1.581	1.15965e-16	0.852324	1.09783e-16	0.995048	6.67132e-17	0.716066		59.68		62.57		52	854094		948852	600155	52.81
High	Master Protein	A0A7M7JB78	Uncharacterized protein OS=Varroa destructor OX=109461 PE=4 SV=1	FALSE	Varroa-Hymeno-Viruses-2021-08-19	45.685	17	3	6	459	45.4	9.19	27.25							A0A7M7JB78				0	0		0.01	0.01			100		1.09855e-16	1.09783e-16			6.53768e-17									6.21432e+07
High	Master Protein	A0A7M7JBC0	Uncharacterized protein OS=Varroa destructor OX=109461 PE=4 SV=1	FALSE	Varroa-Hymeno-Viruses-2021-08-19	198.556	43	8	318	300	32.5	6.83	1021.57			other molecular function	Pf00107, Pf08240			A0A7M7JBC0				0	0	0.411	1.456	0.64	0.794	0.333	0.62	0.841419	0.932492	0.555719	0.995048	0.423863	0.994055	98	88.67	89.57	83.73	82.58	91.84	6.11989e+08	3.52933e+08	5.1917e+08	9.93003e+08	56.14	32.47
High	Master Protein	A0A7M7JBC2	Glycylpeptide N-tetradecanoyltransferase OS=Varroa destructor OX=109461 PE=3 SV=1	FALSE	Varroa-Hymeno-Viruses-2021-08-19	7.212	7	2	3	408	47.1	8.34	0	protein metabolism;other metabolic processes		other molecular function	Pf01233, Pf02799			A0A7M7JBC2				0	0	0.419	2.151	1.039	0.834	0.519	0.653	0.849933	0.769448	0.972926	0.980307	0.941437	0.966294	70.5	104.4	82.57	77.34	45.46	96.37	1.49461e+07	4.82763e+06	6.70606e+06	8.25249e+06	45.05	61.79
High	Master Protein	A0A7M7JBF4	Glutathione peroxidase OS=Varroa destructor OX=109461 PE=3 SV=1	FALSE	Varroa-Hymeno-Viruses-2021-08-19	7.363	7	1	3	248	27.9	8.84	5.89	stress response;other biological processes		other molecular function	Pf00255			A0A7M7JBF4				0	0	1.246	1.142	1.964	0.496	0.805	0.495	0.644138	0.941978	0.487926	0.549799	0.907509	0.882078	95.52	51.03	44.59	100.52	73.86	51.11	2.22611e+06	4.55969e+06	2.24688e+06	4.49212e+06	75.67	45.76
High	Master Protein	A0A7M7JBI7	Uncharacterized protein OS=Varroa destructor OX=109461 PE=3 SV=1	FALSE	Varroa-Hymeno-Viruses-2021-08-19	33.799	2	4	19	3309	369.9	7.17	23.15				Pf06650, Pf12624, Pf16908, Pf16909, Pf16910			A0A7M7JBI7				0	0	0.713	1.078	1.165	1.163	0.554	1.023	0.997166	0.941978	0.898221	0.944407	0.979815	0.706242	109.23	86.51	51.56	78.97	84.01	104.87	1.11963e+07	1.05479e+07	1.02715e+07	1.25537e+07	73.49	79.38
High	Master Protein	A0A7M7JBV3	Actin-related protein 2 OS=Varroa destructor OX=109461 PE=3 SV=1	FALSE	Varroa-Hymeno-Viruses-2021-08-19	32.441	24	4	6	394	44.9	6.67	9.45	cell organization and biogenesis	cytoskeleton;other cell component	cytoskeletal activity;other molecular function	Pf00022			A0A7M7JBV3				0	0	0.515	1.375	1.04	1.107	0.413	0.412	0.954431	0.986651	0.977982	0.905009	0.869907	0.758076	69.52	103.43	68.83	77.49	67.51	90.54	1.59255e+07	7.40527e+06	6.98819e+06	1.65004e+07	50.89	48.81
High	Master Protein	A0A7M7JBX2	Ubiquitin-fold modifier 1 OS=Varroa destructor OX=109461 PE=3 SV=1	FALSE	Varroa-Hymeno-Viruses-2021-08-19	2.632	17	1	5	90	9.8	9.88	8.54	protein metabolism;other metabolic processes			Pf03671			A0A7M7JBX2				0	0	0.791	1.609	1.272	0.404	0.319	0.26	0.963451	0.925715	0.689231	0.0792679	0.363317	0.122386	131.35	109.6	94.75	144.82	83.4	43.97	3.22289e+07	2.54871e+07	2.00303e+07	7.98178e+07	165.83	81.34
High	Master Protein	A0A7M7JC04	Moesin/ezrin/radixin homolog 1 OS=Varroa destructor OX=109461 PE=4 SV=1	FALSE	Varroa-Hymeno-Viruses-2021-08-19	2.075	1	1	1	1171	128.5	8.35	0	other biological processes	cytoskeleton;other cell component	cytoskeletal activity;other molecular function	Pf00373, Pf05902, Pf08736, Pf09379, Pf09380			A0A7M7JC04				0	0	0.808	1.057	1.071	0.516	0.493	0.46	0.954431	0.932492	0.954111	0.547499	0.928792	0.87627	56.94	73.51	63.88	20.92	36.48	72.41	3.62584e+06	3.6744e+06	3.43045e+06	7.45608e+06	31.89	39.45
High	Master Protein	A0A7M7JCC7	Uncharacterized protein OS=Varroa destructor OX=109461 PE=3 SV=1	FALSE	Varroa-Hymeno-Viruses-2021-08-19	49.406	65	4	28	115	13.1	6.79	93.36	other metabolic processes	other membranes;mitochondrion		Pf04716			A0A7M7JCC7				0	0	0.435	1.08	1.079	1.164	0.532	0.764	0.862611	0.941978	0.93246	0.737033	0.979815	0.866556	79.76	127.42	93.69	44.7	92.23	113.79	2.71611e+07	1.02235e+07	1.94267e+07	2.39734e+07	84.58	82.35
High	Master Protein	A0A7M7JCE8	Heat shock protein 83 OS=Varroa destructor OX=109461 PE=3 SV=1	FALSE	Varroa-Hymeno-Viruses-2021-08-19	571.9	37	28	629	785	90	5.24	2051.29	other biological processes		other molecular function	Pf00183, Pf02518			A0A7M7JCE8				0	1	0.763	0.958	0.77	0.771	0.587	0.792	0.978013	0.87078	0.828343	0.956256	0.914977	0.773218	70.81	94.34	72.32	73.28	63.3	80.55	1.96453e+09	1.13936e+09	1.23079e+09	1.8766e+09	35.51	24.83
High	Master Protein	A0A7M7JCH0	Uncharacterized protein OS=Varroa destructor OX=109461 PE=4 SV=1	FALSE	Varroa-Hymeno-Viruses-2021-08-19	2.422	4	1	1	523	57.5	5.66	0			other molecular function	Pf00169, Pf01363			A0A7M7JCH0				0	0	0.545	0.882	0.534	0.576	0.369	0.654	0.978013	0.88267	0.560664	0.679663	0.758207	0.986561	56.55	68.45	78.11	60.92	50.39	82.23	7.30536e+06	4.0611e+06	6.07375e+06	1.44486e+07	61.47	51.31
High	Master Protein	A0A7M7JCK5	Protein kinase domain-containing protein OS=Varroa destructor OX=109461 PE=3 SV=1	FALSE	Varroa-Hymeno-Viruses-2021-08-19	20.268	18	3	5	318	37.7	7.94	13.33	protein metabolism;other metabolic processes		kinase activity;other molecular function	Pf00069			A0A7M7JCK5				0	0	0.552	1.54	0.931	1.139	0.604	0.612	0.97978	0.928844	0.983521	0.612923	0.885646	0.999892	29.14	87.11	87.55	53.37	32.66	96.53	1.64453e+09	9.00681e+08	9.52356e+08	1.56721e+09	65.55	10.23
High	Master Protein	A0A7M7JCN0	OCIA domain-containing protein OS=Varroa destructor OX=109461 PE=4 SV=1	FALSE	Varroa-Hymeno-Viruses-2021-08-19	15.978	16	2	3	279	31	8.84	5.87				Pf07051			A0A7M7JCN0				0	0	2.903	0.499	1.59	0.571	1.706	1.086	0.054264	0.329921	0.475308	0.676183	0.149124	0.59879	65.1	18.08	40.26	45.32	68.35	63	8.69903e+06	1.9659e+07	1.25182e+07	1.24385e+07	41.92	37.88
High	Master Protein	A0A7M7JCN6	Uncharacterized protein OS=Varroa destructor OX=109461 PE=4 SV=1	FALSE	Varroa-Hymeno-Viruses-2021-08-19	2.528	13	1	24	105	12.1	6.73	16.16							A0A7M7JCN6				0	0	0.304	4.687	1.292	0.721	0.219	0.154	0.544512	0.0329273	0.668539	0.831284	0.0374356	0.00325123	76.39	68.53	39.84	50.42	31.96	31.4	9.08324e+07	2.76571e+07	1.93809e+07	1.26048e+08	58.87	30.68
High	Master Protein	A0A7M7JCS7	SGL domain-containing protein OS=Varroa destructor OX=109461 PE=3 SV=1	FALSE	Varroa-Hymeno-Viruses-2021-08-19	186.469	52	8	153	307	33.5	4.87	420.51				Pf08450			A0A7M7JCS7				0	0	0.54	1.622	0.972	0.757	0.437	0.463	0.97701	0.85091	0.947024	0.939518	0.880014	0.756019	76.29	107.37	67.58	65.33	59.2	79.85	3.50898e+08	2.12051e+08	1.92903e+08	4.95669e+08	61.47	17.34
High	Master Protein	A0A7M7JDH0	AP complex subunit beta OS=Varroa destructor OX=109461 PE=3 SV=1	FALSE	Varroa-Hymeno-Viruses-2021-08-19	49.034	6	3	21	950	102.8	5.3	38.87	transport	other membranes	other molecular function	Pf01602, Pf02883, Pf09066			A0A7M7JDH0				0	0	0.442	1.465	1.309	1.167	0.621	0.496	0.865759	0.941978	0.759965	0.724237	0.9618	0.818714	89.25	117.35	66.89	78.85	55.19	54.61	3.37264e+07	1.53845e+07	1.28682e+07	2.34815e+07	60.48	73.64
High	Master Protein	A0A7M7JDJ4	Malic enzyme OS=Varroa destructor OX=109461 PE=3 SV=1	FALSE	Varroa-Hymeno-Viruses-2021-08-19	327.677	62	21	360	532	58.9	6.9	1132.48			other molecular function	Pf00390, Pf03949			A0A7M7JDJ4				0	0	0.584	1.269	0.892	0.719	0.491	0.568	0.997166	0.985595	0.982301	0.84063	0.972852	0.941498	78.61	94.49	86.09	71.65	67.37	79.77	4.89824e+08	3.53847e+08	3.38501e+08	7.10067e+08	60.57	49.06
High	Master Protein	A0A7M7JDJ7	Succinate-CoA ligase subunit beta OS=Varroa destructor OX=109461 PE=3 SV=1	FALSE	Varroa-Hymeno-Viruses-2021-08-19	50.001	34	7	18	389	42.7	7.2	46.18	other metabolic processes	other cell component	other molecular function	Pf00549, Pf08442			A0A7M7JDJ7				0	0	0.737	1.483	0.99	0.67	0.389	0.433	0.987375	0.932492	0.95316	0.790987	0.736826	0.701865	37.59	88.5	74.37	61.84	59.14	73.82	3.82395e+07	2.81372e+07	2.56495e+07	6.32649e+07	56.37	29.4
High	Master Protein	A0A7M7JDL5	Probable methylmalonate-semialdehyde dehydrogenase [acylating], mitochondrial OS=Varroa destructor OX=109461 PE=3 SV=1	FALSE	Varroa-Hymeno-Viruses-2021-08-19	281.592	44	12	269	525	57.5	8.24	998.87			other molecular function	Pf00171			A0A7M7JDL5				0	0	0.784	0.89	0.733	0.684	0.477	0.657	0.97154	0.764191	0.759965	0.767955	0.950705	0.942458	68.23	91.39	77.84	64.93	50.76	90.92	5.28748e+08	3.94682e+08	429636019	7.50761e+08	33.8	24.47
High	Master Protein	A0A7M7JDP6	AAA domain-containing protein OS=Varroa destructor OX=109461 PE=3 SV=1	FALSE	Varroa-Hymeno-Viruses-2021-08-19	51.46	22	5	33	438	49.1	6.43	89.92	protein metabolism;other metabolic processes;other biological processes	nucleus;other cell component	other molecular function	Pf00004, Pf16450, Pf17862			A0A7M7JDP6				0	0	1.222	0.771	1.119	0.586	0.683	0.599	0.661528	0.743215	0.810011	0.608947	0.746531	0.994055	62.06	90.45	66.51	62.97	41.88	85.93	3.91535e+07	4.74195e+07	34758713	6.19363e+07	28.16	23.86
High	Master Protein	A0A7M7JDZ0	PKS_AT domain-containing protein OS=Varroa destructor OX=109461 PE=4 SV=1	FALSE	Varroa-Hymeno-Viruses-2021-08-19	3.67	7	1	1	338	38.2	8.51	0	other metabolic processes		other molecular function	Pf00698			A0A7M7JDZ0				0	0	4.232	0.204	0.862	0.179	0.756	0.877	0.0107324	0.0304011	0.95316	0.0185378	0.928792	0.802522	0	0	0	91.44	91.44	91.44	879595	3.72242e+06	4.31979e+06	4.92425e+06
High	Master Protein	A0A7M7JE32	Purine nucleoside phosphorylase OS=Varroa destructor OX=109461 PE=3 SV=1	FALSE	Varroa-Hymeno-Viruses-2021-08-19	145.035	55	9	112	300	32.8	7.46	322.17	other metabolic processes		other molecular function	Pf01048			A0A7M7JE32				0	0	0.488	1.441	0.807	0.779	0.375	0.496	0.948749	0.941213	0.896651	0.960303	0.642605	0.818714	80.16	111.73	80.95	82.27	72.77	91.67	4.30644e+08	2.22137e+08	2.37599e+08	5.15307e+08	51.05	9.36
High	Master Protein	A0A7M7JE82	Nuclear pore complex protein Nup85 OS=Varroa destructor OX=109461 PE=3 SV=1	FALSE	Varroa-Hymeno-Viruses-2021-08-19	3.118	3	1	1	635	71.7	7.15	0	transport	other membranes;nucleus	other molecular function	Pf07575			A0A7M7JE82				0	0	1.809	0.444	0.803	0.579	1.047	1.87	0.333373	0.343503	0.918126	0.650505	0.841148	0.576334	0	139.75	139.75	56.12	40.71	97.42	462379	836228	1.04092e+06	798632
High	Master Protein	A0A7M7JE91	SHSP domain-containing protein OS=Varroa destructor OX=109461 PE=3 SV=1	FALSE	Varroa-Hymeno-Viruses-2021-08-19	191.914	35	6	248	172	20.1	9.29	746.49				Pf00011			A0A7M7JE91				0	0	0.682	1.709	1.4	0.554	0.473	0.373	0.997166	0.769661	0.428327	0.369626	0.94009	0.441493	75.85	107.99	77.77	82.76	52.11	76.66	1.26909e+09	1.08727e+09	1.02246e+09	2.27542e+09	59.8	17.74
High	Master Protein	A0A7M7JEB4	Uncharacterized protein OS=Varroa destructor OX=109461 PE=3 SV=1	FALSE	Varroa-Hymeno-Viruses-2021-08-19	4.693	4	1	2	547	63.2	8.51	2.28		other membranes	other molecular function	Pf00067			A0A7M7JEB4				0	0	0.45	1.706	0.701	1.141	0.422	1.034	0.906399	0.96015	0.855133	0.995048	0.850646	0.773218	75.27	75.66	27.94	94.92	34.45	76.82	2.6666e+06	1.20094e+06	1.56307e+06	3.13585e+06	73.93	14.72
High	Master Protein	A0A7M7JEK7	Uncharacterized protein OS=Varroa destructor OX=109461 PE=3 SV=1	FALSE	Varroa-Hymeno-Viruses-2021-08-19	17.539	6	2	2	516	58.4	7.83	6.22		other membranes	other molecular function	Pf00067			A0A7M7JEK7				0	0	0.228	3.998	0.541	2.04	0.296	0.541	0.287267	0.227505	0.689231	0.2754	0.54795	0.947875	59.66	88.81	38.22	75.46	53.56	79.75	2.47149e+07	1.32408e+06	3.31272e+06	9.6323e+06	83.93	13.17
High	Master Protein	A0A7M7JEP0	RRM domain-containing protein OS=Varroa destructor OX=109461 PE=4 SV=1	FALSE	Varroa-Hymeno-Viruses-2021-08-19	29.614	14	2	11	277	28.8	10.86	26.59			nucleic acid binding activity	Pf00076, Pf13865			A0A7M7JEP0				0	0	0.526	1.121	0.989	1.059	0.518	0.58	0.963869	0.96015	0.954111	0.793451	0.999051	0.973201	76.56	112.51	65.5	73.29	35.15	88.83	6.42381e+07	3.11443e+07	3.04809e+07	5.81184e+07	64.35	14.28
High	Master Protein	A0A7M7JEZ0	Isoleucyl-tRNA synthetase OS=Varroa destructor OX=109461 PE=3 SV=1	FALSE	Varroa-Hymeno-Viruses-2021-08-19	24.289	6	4	11	995	114.9	7.56	28.75	protein metabolism;RNA metabolism OR transcription;other metabolic processes		nucleic acid binding activity;other molecular function	Pf00133, Pf08264, Pf19302			A0A7M7JEZ0				0	0	0.347	1.811	0.923	1.503	0.505	0.611	0.672011	0.769661	0.970402	0.238568	0.979815	0.999892	47.64	88.36	76.71	49.66	25.22	89.6	6.80396e+07	2.04001e+07	2.11818e+07	5.0919e+07	27.5	13.46
High	Master Protein	A0A7M7JF13	Uncharacterized protein OS=Varroa destructor OX=109461 PE=4 SV=1	FALSE	Varroa-Hymeno-Viruses-2021-08-19	17.695	19	2	14	190	21.5	8.53	30.96				Pf01161			A0A7M7JF13				0	0	0.488	0.804	0.887	1.28	0.625	0.908	0.949376	0.757087	0.948483	0.867654	0.997764	0.799551	88.34	106.29	53.39	89.81	74.68	95.26	1.40981e+07	6.87936e+06	6.61787e+06	1.10139e+07	75.52	25.02
High	Master Protein	A0A7M7JF25	NFU1 iron-sulfur cluster scaffold homolog, mitochondrial OS=Varroa destructor OX=109461 PE=3 SV=1	FALSE	Varroa-Hymeno-Viruses-2021-08-19	7.951	11	2	6	244	27.3	4.93	10.97	cell organization and biogenesis;other metabolic processes	mitochondrion	other molecular function	Pf01106, Pf08712			A0A7M7JF25				0	0	0.786	1.838	1.745	0.668	1.007	0.485	0.96878	0.932492	0.57062	0.816339	0.543499	0.852754	65.2	81.15	55.15	65	75.32	96.55	7.69558e+06	1.4521e+07	2.97927e+06	2.01582e+07	65.94	22.69
High	Master Protein	A0A7M7JF68	Uncharacterized protein OS=Varroa destructor OX=109461 PE=3 SV=1	FALSE	Varroa-Hymeno-Viruses-2021-08-19	7.979	8	2	2	382	42.8	4.86	3.17			other molecular function	Pf04670			A0A7M7JF68				0	0	0.719	1.424	0.946	0.65	0.325	0.413	0.997166	0.997228	0.996209	0.778898	0.632462	0.818714	29.71	51.49	38.63	74.51	27.63	77.27	3.66141e+06	2.54108e+06	2685421	7.99245e+06	67.19	9.96
High	Master Protein	A0A7M7JF78	Glyoxalase domain-containing protein 4 OS=Varroa destructor OX=109461 PE=4 SV=1	FALSE	Varroa-Hymeno-Viruses-2021-08-19	29.434	8	2	15	332	38.3	5.77	37.25							A0A7M7JF78				0	0	0.468	1.77	1.162	1.022	0.46	0.473	0.920709	0.807984	0.751187	0.859328	0.923152	0.807738	81.03	122.95	52.99	104.96	57.66	79.81	6.77911e+07	3.57288e+07	2.89207e+07	4.83017e+07	72.86	19.31
High	Master Protein	A0A7M7JF90	Glucose-6-phosphate 1-dehydrogenase OS=Varroa destructor OX=109461 PE=3 SV=1	FALSE	Varroa-Hymeno-Viruses-2021-08-19	123.41	24	13	110	768	85.8	9.09	275.57	other metabolic processes	other membranes	other molecular function	Pf00479, Pf02781			A0A7M7JF90				0	0	0.411	1.767	0.839	1.057	0.494	0.481	0.842078	0.724941	0.918126	0.754795	0.979815	0.793833	78.69	105.68	98.17	86.14	54.56	107.72	3.67531e+08	1.35736e+08	1.22776e+08	3.29931e+08	72.57	19.63
High	Master Protein	A0A7M7JFC5	Dihydropyrimidine dehydrogenase [NADP(+)] OS=Varroa destructor OX=109461 PE=3 SV=1	FALSE	Varroa-Hymeno-Viruses-2021-08-19	38.133	8	5	24	993	107.7	7.05	56.43	other metabolic processes	other cell component	other molecular function	Pf01180, Pf07992, Pf13450, Pf14691, Pf14697			A0A7M7JFC5				0	0	0.502	0.96	0.709	0.565	0.404	0.593	0.954431	0.881156	0.692758	0.597883	0.832391	0.994055	84.71	85.9	83.83	76.07	88.01	51.26	2.05584e+07	1.09476e+07	1.77291e+07	3.99366e+07	78.59	71.57
High	Master Protein	A0A7M7JFD7	NADH dehydrogenase [ubiquinone] iron-sulfur protein 4, mitochondrial OS=Varroa destructor OX=109461 PE=3 SV=1	FALSE	Varroa-Hymeno-Viruses-2021-08-19	26.738	30	3	6	157	18.2	9.35	14.86	other metabolic processes	other membranes;mitochondrion		Pf04800			A0A7M7JFD7				0	0	1.068	1.133	1.187	0.557	0.523	0.496	0.773903	0.941978	0.862147	0.629625	0.997764	0.846118	102.99	116.05	82.85	111.11	73.24	76.92	3.45323e+06	1.51143e+07	13062564	4.34799e+07	128	30.76
High	Master Protein	A0A7M7JFF6	Purple acid phosphatase OS=Varroa destructor OX=109461 PE=3 SV=1	FALSE	Varroa-Hymeno-Viruses-2021-08-19	120.936	31	8	146	445	50.9	6.8	386.68			other molecular function	Pf00149, Pf14008, Pf16656			A0A7M7JFF6				0	0	0.422	1.53	0.671	1.046	0.436	0.718	0.850482	0.929984	0.629672	0.767955	0.87742	0.855625	44.36	57.43	56.35	60.19	69.53	67.24	4.88012e+08	2.1511e+08	3.47584e+08	5.02142e+08	14.6	37.06
High	Master Protein	A0A7M7JFR4	Uncharacterized protein OS=Varroa destructor OX=109461 PE=3 SV=1	FALSE	Varroa-Hymeno-Viruses-2021-08-19	7.082	3	1	1	652	75.3	6.89	0	protein metabolism;other metabolic processes;other biological processes	mitochondrion;translational apparatus	translation activity;nucleic acid binding activity	Pf13041, Pf13812			A0A7M7JFR4				0	0	0.296	3.35	1.214	1.7	0.618	0.509	0.502046	0.495984	0.898221	0.642552	0.997764	0.898	59.8	92.05	68.28	51.13	18.5	74.81	6.40591e+06	1.89304e+06	1.55985e+06	3.06432e+06	52.9
High	Master Protein	A0A7M7JFT9	PlsC domain-containing protein OS=Varroa destructor OX=109461 PE=3 SV=1	FALSE	Varroa-Hymeno-Viruses-2021-08-19	23.695	8	2	14	436	50.1	8.68	31.78		other membranes	other molecular function	Pf01553, Pf16076			A0A7M7JFT9				0	0	0.64	1.033	0.453	0.855	0.416	0.592	0.997166	0.941978	0.0804818	0.995048	0.868102	0.981981	36.49	132.02	93.01	68.98	85.37	66.69	3.90209e+07	2.34591e+07	2.55378e+07	4.5462e+07	90.13	20.58
High	Master Protein	A0A7M7JFZ7	Uncharacterized protein OS=Varroa destructor OX=109461 PE=3 SV=1	FALSE	Varroa-Hymeno-Viruses-2021-08-19	30.252	17	4	13	371	42.5	7.96	28.42	protein metabolism;other metabolic processes		kinase activity;other molecular function	Pf00069			A0A7M7JFZ7				0	0	0.626	1.908	0.993	0.845	0.532	0.536	0.997166	0.910095	0.999899	0.995048	0.997764	0.882208	117.19	117.19	140.67	62.21	59.42	86.12	1.17832e+07	1.25907e+07	9021603	3.28511e+07	96.86	66.39
High	Master Protein	A0A7M7JG03	Uncharacterized protein OS=Varroa destructor OX=109461 PE=3 SV=1	FALSE	Varroa-Hymeno-Viruses-2021-08-19	322.323	52	11	560	376	41.8	5.39	2072.06				Pf00022			A0A7M7JG03				0	0	0.768	1.931	0.824	1.26	0.35	0.652	0.97701	0.769661	0.848673	0.595564	0.629681	0.945088	41.52	93.46	97.12	108.85	57.13	103.71	1.98505e+07	1.52542e+07	1.85057e+07	4.38586e+07	92.2	22.07
High	Master Protein	A0A7M7JG63	Adipocyte plasma membrane-associated protein OS=Varroa destructor OX=109461 PE=3 SV=1	FALSE	Varroa-Hymeno-Viruses-2021-08-19	645.085	62	27	1177	454	49.6	5.35	3745.49	other metabolic processes		other molecular function	Pf03088, Pf20067			A0A7M7JG63				0	0	0.541	2.078	1.106	0.985	0.466	0.468	0.97701	0.506999	0.812169	0.862366	0.928792	0.764953	100.8	100.65	77.37	89.63	70.25	86.65	5.4691e+09	2.48466e+09	2.14275e+09	4.58648e+09	36.84	22.61
High	Master Protein	A0A7M7JGB1	Uncharacterized protein OS=Varroa destructor OX=109461 PE=3 SV=1	FALSE	Varroa-Hymeno-Viruses-2021-08-19	12.207	13	1	1	222	25.5	4.93	3.21	transport			Pf03357			A0A7M7JGB1				0	0	0.01	100		2.972	0.01	0.01	1.15965e-16	1.09855e-16		0.42077	6.67132e-17	6.53768e-17				12.83			1.39417e+06			469050
High	Master Protein	A0A7M7JGF3	Uncharacterized protein OS=Varroa destructor OX=109461 PE=4 SV=1	FALSE	Varroa-Hymeno-Viruses-2021-08-19	116.408	7	14	35	3566	398.1	6.09	92.81	cell organization and biogenesis;other biological processes			Pf00052, Pf00053, Pf00054, Pf00055, Pf02210			A0A7M7JGF3				0	0	0.584	1.695	0.907	0.865	0.415	0.452	0.997166	0.805734	0.995466	0.995048	0.822174	0.724917	96.19	92.13	75.06	78.83	44.76	80.52	1.18934e+08	4.7077e+07	35781095	1.36534e+08	74.81	6.67
High	Master Protein	A0A7M7JGJ0	Nicotinate phosphoribosyltransferase OS=Varroa destructor OX=109461 PE=3 SV=1	FALSE	Varroa-Hymeno-Viruses-2021-08-19	113.57	27	10	94	561	63.1	6.93	302.7	other metabolic processes		other molecular function	Pf04095, Pf17767, Pf17956			A0A7M7JGJ0				0	0	0.429	1.289	0.896	0.846	0.413	0.7	0.862611	0.975433	0.98787	0.999946	0.819685	0.880798	71.35	114.58	75.52	71.86	74.5	98.99	1.31124e+08	5.80612e+07	4.99527e+07	1.64854e+08	58.76	14.65
High	Master Protein	A0A7M7JGS7	Uncharacterized protein OS=Varroa destructor OX=109461 PE=4 SV=1	FALSE	Varroa-Hymeno-Viruses-2021-08-19	42.883	14	3	28	336	34.8	8.06	45.9			nucleic acid binding activity	Pf00076			A0A7M7JGS7				0	0	0.705	1.092	0.841	0.702	0.45	0.656	0.997166	0.941978	0.925834	0.814856	0.907381	0.934353	58.26	72.65	69.07	86.13	51.13	85.05	6.88867e+07	5.65956e+07	59592791	1.07156e+08	31.07	5.96
High	Master Protein	A0A7M7JHG1	Nop domain-containing protein OS=Varroa destructor OX=109461 PE=3 SV=1	FALSE	Varroa-Hymeno-Viruses-2021-08-19	29.622	13	3	11	510	57.2	8.94	25.67	other biological processes	nucleus;other cell component	nucleic acid binding activity	Pf01798, Pf08156			A0A7M7JHG1				0	0	0.963	1.351	1.064	1.145	1	0.557	0.862611	0.985595	0.96159	0.84063	0.490938	0.937888	60.28	96.08	93.07	75.47	86.27	76.47	2.04247e+07	1.87685e+07	9.23029e+06	2.07464e+07	63.48	46.76
High	Master Protein	A0A7M7JHH6	ML domain-containing protein OS=Varroa destructor OX=109461 PE=3 SV=1	FALSE	Varroa-Hymeno-Viruses-2021-08-19	22.934	31	2	10	145	15.8	8.48	26.45				Pf02221			A0A7M7JHH6				0	0	0.01	1.62	0.01	2.478	0.01	1.518	1.15965e-16	0.941978	1.09783e-16	0.281865	6.67132e-17	0.502016		88.75		128.14		103.8	9.51399e+06		1.10677e+06	3.90667e+06	127.1
High	Master Protein	A0A7M7JHY0	MICOS complex subunit OS=Varroa destructor OX=109461 PE=3 SV=1	FALSE	Varroa-Hymeno-Viruses-2021-08-19	21.043	15	3	7	228	25	9.01	16.67	cell organization and biogenesis	other membranes;mitochondrion		Pf09769			A0A7M7JHY0				0	0	1.347	0.706	1.003	0.587	0.636	0.745	0.554583	0.636625	0.918126	0.657546	0.869907	0.819736	38.82	51.27	52.77	79.63	59.24	56.82	2.28252e+07	3.05873e+07	3.51654e+07	5.24675e+07	64.2	23.29
High	Master Protein	A0A7M7JHZ5	Plug_translocon domain-containing protein OS=Varroa destructor OX=109461 PE=3 SV=1	FALSE	Varroa-Hymeno-Viruses-2021-08-19	78.576	18	4	34	476	52	8.24	64.87	transport	other membranes		Pf00344, Pf10559			A0A7M7JHZ5				0	0	0.512	1.385	0.735	1.116	0.86	0.747	0.954431	0.941978	0.763746	0.721987	0.443017	0.842668	86.15	114.05	94.19	86.36	77.29	116.55	4.27368e+07	2.35605e+07	2.81392e+07	4.80769e+07	46.31	85.36
High	Master Protein	A0A7M7JI11	AP-2 complex subunit alpha OS=Varroa destructor OX=109461 PE=3 SV=1	FALSE	Varroa-Hymeno-Viruses-2021-08-19	34.164	7	3	5	955	105.7	7.39	11.66	transport	plasma membrane;other membranes	other molecular function	Pf01602, Pf02296, Pf02883			A0A7M7JI11				0	0	2.085	0.524	1.221	1.21	0.818	0.846	0.18917	0.377355	0.896651	0.939518	0.888056	0.818714	50.01	30.24	51.72	98.46	31.63	87.65	6.14942e+06	5.72967e+06	4.20638e+06	9.62931e+06	34.39	32.14
High	Master Protein	A0A7M7JI16	Oxidored_q6 domain-containing protein OS=Varroa destructor OX=109461 PE=3 SV=1	FALSE	Varroa-Hymeno-Viruses-2021-08-19	27.66	29	3	15	224	24.9	9	37.14	other metabolic processes;transport		transporter activity;other molecular function	Pf01058			A0A7M7JI16				0	0	0.584	0.936	1.232	0.543	0.304	0.586	0.997166	0.84726	0.828343	0.547036	0.434813	0.960277	125.72	104.79	116.41	65.45	122.73	88.9	2.47288e+07	1.84897e+07	9.74406e+06	3.37851e+07	39.39	81.93
High	Master Protein	A0A7M7JI74	SHSP domain-containing protein OS=Varroa destructor OX=109461 PE=3 SV=1	FALSE	Varroa-Hymeno-Viruses-2021-08-19	136.893	38	7	157	188	21.6	6.24	511.47			other molecular function	Pf00011			A0A7M7JI74				0	0	1.319	0.816	1.022	0.815	0.934	0.89	0.57838	0.663633	0.897086	0.995048	0.224873	0.606222	60.93	63.93	46.86	65.91	75.37	76	2.4296e+08	2.38251e+08	2.74168e+08	2.58865e+08	20.36	62.11
High	Master Protein	A0A7M7JI75	Molybdopterin molybdenumtransferase OS=Varroa destructor OX=109461 PE=3 SV=1	FALSE	Varroa-Hymeno-Viruses-2021-08-19	17.33	3	1	9	603	65.2	6.58	21.84	protein metabolism;other metabolic processes		other molecular function	Pf00994, Pf03453, Pf03454			A0A7M7JI75				0	0	0.641	2.105	1.41	1.594	0.951	0.464	0.99732	0.852003	0.787304	0.678294	0.812172	0.872373	29.84	45.77	53.82	56.83	55.51	94.81	1.16293e+07	7.45795e+06	5.52497e+06	6.28764e+06	22.74	32.58
High	Master Protein	A0A7M7JIA3	Peptidyl-prolyl cis-trans isomerase OS=Varroa destructor OX=109461 PE=4 SV=1	FALSE	Varroa-Hymeno-Viruses-2021-08-19	22.979	31	2	8	155	17.5	8.02	28.05	other biological processes		other molecular function	Pf00397, Pf00639			A0A7M7JIA3				0	0	0.813	0.862	1.195	1.026	0.503	0.77	0.954431	0.809961	0.828343	0.877838	0.97329	0.866556	85.8	64.46	45.1	51.32	86.88	83.64	2.77935e+07	1.87439e+07	1.4525e+07	2.81099e+07	26.56	7.79
High	Master Protein	A0A7M7JIC2	Uncharacterized protein OS=Varroa destructor OX=109461 PE=3 SV=1	FALSE	Varroa-Hymeno-Viruses-2021-08-19	246.481	60	13	222	261	27.5	8.16	741.91			other molecular function	Pf00106			A0A7M7JIC2				0	0	0.792	0.78	0.857	0.667	0.5	0.737	0.963451	0.596926	0.951648	0.73086	0.979815	0.822267	97.34	96.42	83.57	73.56	88.45	100.47	3.24564e+08	4.23527e+08	2.93521e+08	5.15317e+08	49.01	45.35
High	Master Protein	A0A7M7JIC3	Uncharacterized protein OS=Varroa destructor OX=109461 PE=4 SV=1	FALSE	Varroa-Hymeno-Viruses-2021-08-19	196.188	30	15	210	857	97.2	7.4	502.53	protein metabolism		other molecular function	Pf03571			A0A7M7JIC3				0	0	0.537	1.423	0.738	0.764	0.366	0.575	0.97701	0.941978	0.773196	0.939518	0.599482	0.946198	77.95	92.44	86.38	74.66	76.97	74.77	4.2504e+08	2.64934e+08	2.20637e+08	5.71079e+08	42.89	48.64
High	Master Protein	A0A7M7JIC4	Glutaredoxin domain-containing protein OS=Varroa destructor OX=109461 PE=3 SV=1	FALSE	Varroa-Hymeno-Viruses-2021-08-19	5.463	5	1	1	255	28.6	4.56	2.96				Pf04908			A0A7M7JIC4				0	0	1.41	0.896	1.263	0.643	0.907	0.718	0.497037	0.844032	0.804691	0.802404	0.668325	0.927685	52.42	57.42	18.71	57.42	28.21	26.58	1.23989e+07	1.74862e+07	13841067	1.92743e+07	47.13	14.67
High	Master Protein	A0A7M7JID3	60S ribosomal protein L7a OS=Varroa destructor OX=109461 PE=3 SV=1	FALSE	Varroa-Hymeno-Viruses-2021-08-19	40.758	21	5	26	231	26.1	10.35	47.36	other biological processes	cytosol;translational apparatus	nucleic acid binding activity	Pf01248			A0A7M7JID3				0	0	0.755	1.059	0.965	0.623	0.495	0.786	0.97978	0.947363	0.959671	0.700964	0.979815	0.793633	65.37	89.3	80.51	73.72	65.12	104.04	3.70319e+07	4.04817e+07	3.21302e+07	6.08799e+07	69.54	62.73
High	Master Protein	A0A7M7JID8	SGNH_hydro domain-containing protein OS=Varroa destructor OX=109461 PE=4 SV=1	FALSE	Varroa-Hymeno-Viruses-2021-08-19	37.079	28	4	27	245	27	5.69	91.37				Pf13472			A0A7M7JID8				0	0	0.643	1.626	1.151	0.89	0.515	0.491	0.998579	0.912476	0.759965	0.995048	0.997764	0.818714	56.72	96.14	63.38	68.54	55.4	82.59	6.29543e+07	3.49947e+07	3.03731e+07	6.81453e+07	58.21	2.93
High	Master Protein	A0A7M7JIF6	Ras-related protein Rab OS=Varroa destructor OX=109461 PE=3 SV=1	FALSE	Varroa-Hymeno-Viruses-2021-08-19	8.748	10	2	2	221	24.6	8.72	2.83	transport	other membranes;ER/Golgi;other cell component	other molecular function	Pf00071			A0A7M7JIF6				0	0	0.615	1.146	0.671	1.004	0.721	0.977	0.997166	0.941978	0.692758	0.995048	0.928792	0.717112	47.68	115.14	130.92	47.88	21	98.25	1.36972e+07	7.32e+06	1.22489e+07	1.53771e+07	33.84	59.41
High	Master Protein	A0A7M7JIF8	Uncharacterized protein OS=Varroa destructor OX=109461 PE=3 SV=1	FALSE	Varroa-Hymeno-Viruses-2021-08-19	10.892	5	1	1	561	62.8	6.42	3.38	other metabolic processes		other molecular function	Pf00149, Pf02872			A0A7M7JIF8				0	0		0.01	0.01	0.01	0.01	1.807		1.09855e-16	1.09783e-16	6.61618e-17	6.67132e-17	0.663265						0			567213	313864
High	Master Protein	A0A7M7JIL7	Uncharacterized protein OS=Varroa destructor OX=109461 PE=3 SV=1	FALSE	Varroa-Hymeno-Viruses-2021-08-19	8.429	11	1	6	93	10.8	10.05	14.02	other metabolic processes;transport	other membranes;mitochondrion	transporter activity	Pf04627			A0A7M7JIL7				0	0	2.014	0.705	1.419	0.352	0.708	0.499	0.21017	0.66391	0.398162	0.0358962	0.637615	0.835588	49.47	138.45	82.68	109.83	109.09	131.26	2.63698e+07	5.31068e+07	3.74269e+07	7.50021e+07	45.47	11.43
High	Master Protein	A0A7M7JIS4	Eukaryotic translation initiation factor 4C OS=Varroa destructor OX=109461 PE=3 SV=1	FALSE	Varroa-Hymeno-Viruses-2021-08-19	1.934	11	1	1	144	16.4	5.24	2.35	protein metabolism;other metabolic processes		nucleic acid binding activity	Pf01176			A0A7M7JIS4				0	0	100	0.01	0.692	0.01	0.397	0.574	1.15965e-16	1.09855e-16	0.780164	6.61618e-17	0.840105	0.962094			83.86		56.6	84.43		5.50734e+06	7.95839e+06	1.38568e+07		32.91
High	Master Protein	A0A7M7JIZ4	Vitellogenin domain-containing protein OS=Varroa destructor OX=109461 PE=4 SV=1	FALSE	Varroa-Hymeno-Viruses-2021-08-19	78.095	15	7	35	893	98.7	8.56	83.33	cell organization and biogenesis;transport	ER/Golgi	transporter activity;other molecular function	Pf01347, Pf19444			A0A7M7JIZ4				0	0	0.628	1.218	0.842	0.85	0.463	0.506	0.997166	0.993168	0.918126	0.997116	0.928792	0.838971	42.58	86.34	73.4	47.09	47.38	72.7	9.71481e+07	4.87739e+07	51962844	1.129e+08	46.85	7.93
High	Master Protein	A0A7M7JK45	Uncharacterized protein OS=Varroa destructor OX=109461 PE=3 SV=1	FALSE	Varroa-Hymeno-Viruses-2021-08-19	31.401	26	1	193	90	9.8	9.89	721.45	other metabolic processes;transport	other membranes;mitochondrion	transporter activity	Pf04718			A0A7M7JK45				0	0	1.154	0.631	0.892	0.788	1.102	0.969	0.701787	0.468068	0.981825	0.995048	0.1034	0.531754	81.73	56.49	83.12	42.77	78.07	41.37	4.46277e+07	5.14795e+07	45288250	4.67285e+07	35.22	59.47
High	Master Protein	A0A7M7JK50	Uncharacterized protein OS=Varroa destructor OX=109461 PE=4 SV=1	FALSE	Varroa-Hymeno-Viruses-2021-08-19	43.773	19	3	30	299	34.2	9	79.39	other metabolic processes		other molecular function	Pf13419			A0A7M7JK50				0	0	0.222	1.349	0.871	1.112	0.404	0.625	0.26508	0.96825	0.918126	0.767955	0.846439	0.999746	119.25	139.63	97.82	117.93	97.82	118.66	3.25687e+07	1.31277e+07	1.01143e+07	3.59387e+07	67.38	54.61
High	Master Protein	A0A7M7JKC1	Uncharacterized protein OS=Varroa destructor OX=109461 PE=3 SV=1	FALSE	Varroa-Hymeno-Viruses-2021-08-19	3.067	4	1	3	291	32.2	6.96	5.48			other molecular function	Pf13242, Pf13344			A0A7M7JKC1				0	0	0.342	2.262	0.74	1.085	0.37	0.48	0.661528	0.782477	0.832781	0.995048	0.756352	0.849774	54.69	43.41	50.01	57.15	61.17	60.71	1.31983e+07	5.70873e+06	5.83431e+06	1.17967e+07	49.53	48.85
Medium	Master Protein	A0A7M7JKN4	Uncharacterized protein OS=Varroa destructor OX=109461 PE=3 SV=1	FALSE	Varroa-Hymeno-Viruses-2021-08-19	0.727	5	1	1	214	24.7	7.11	1.67	other biological processes	other cell component		Pf02996			A0A7M7JKN4				0	0	1.166	0.908	0.854	0.393	0.458	0.568	0.696577	0.879114	0.903913	0.285989	0.920678	0.937888	93.87	100.11	52.75	92.72	8.25	76.04	9.0364e+06	1.05327e+07	8863704	2.29982e+07	84.03	23.44
High	Master Protein	A0A7M7JKS6	Putative hydroxypyruvate isomerase OS=Varroa destructor OX=109461 PE=3 SV=1	FALSE	Varroa-Hymeno-Viruses-2021-08-19	100.725	42	9	99	268	30.5	7.39	255.2			other molecular function	Pf01261			A0A7M7JKS6				0	0	0.579	1.336	0.819	0.798	0.353	0.515	0.997166	0.96015	0.898221	0.995048	0.538859	0.846118	95.09	93.01	66.18	75.18	86.28	80.55	2.03954e+08	1.55656e+08	2.3438e+08	4.00961e+08	72.57	27.72
High	Master Protein	A0A7M7JL08	Uncharacterized protein OS=Varroa destructor OX=109461 PE=4 SV=1	FALSE	Varroa-Hymeno-Viruses-2021-08-19	14.799	6	1	1	402	41	9.52	4.04		other membranes	other molecular function	Pf00379			A0A7M7JL08				0	0	0.309	100	100	4.518	1.394	0.01	0.554583	1.09855e-16	1.09783e-16	0.0129126	0.443631	6.53768e-17	58.87			0	58.87		1.65694e+07	5.1133e+06		3.66739e+06		52.19
High	Master Protein	A0A7M7JL78	Uncharacterized protein OS=Varroa destructor OX=109461 PE=4 SV=1	FALSE	Varroa-Hymeno-Viruses-2021-08-19	25.118	21	2	56	143	15.6	7.72	158.69				Pf00050			A0A7M7JL78				0	0	0.288	1.768	0.777	1.593	0.764	1.552	0.467447	0.724229	0.828343	0.0922538	0.509046	0.050826	71.63	62.19	47.15	72.74	94.76	94.76	6.55105e+08	2.3884e+08	381345944	1.80383e+08	48.77	37.74
High	Master Protein	A0A7M7JLA7	Thioredoxin domain-containing protein OS=Varroa destructor OX=109461 PE=4 SV=1	FALSE	Varroa-Hymeno-Viruses-2021-08-19	31.41	33	4	19	144	16.2	8.27	23.16			other molecular function	Pf00085			A0A7M7JLA7				0	0	0.621	1.439	0.88	1.099	0.615	0.853	0.997166	0.941978	0.956541	0.832393	0.912823	0.741346	102.22	94.4	71.15	104.98	109.4	88.36	2.18209e+07	3.26707e+07	2.7712e+07	2.56719e+07	78.92	19.71
High	Master Protein	A0A7M7JLQ0	Ste24 endopeptidase OS=Varroa destructor OX=109461 PE=4 SV=1	FALSE	Varroa-Hymeno-Viruses-2021-08-19	37.327	12	3	10	522	60.4	7.09	33.55	protein metabolism;other metabolic processes	other membranes	other molecular function	Pf01435, Pf16491			A0A7M7JLQ0				0	0	1.321	0.793	1.133	0.585	0.768	0.693	0.576236	0.738412	0.918126	0.720472	0.871306	0.936043	75.24	84.09	47.86	74.77	75.24	53.56	1.09601e+07	1.1598e+07	1.06757e+07	1.84943e+07	40.88	73.9
High	Master Protein	A0A7M7JLQ3	SAC domain-containing protein OS=Varroa destructor OX=109461 PE=4 SV=1	FALSE	Varroa-Hymeno-Viruses-2021-08-19	6.521	2	1	4	606	69	9.06	11.75		other membranes	other molecular function	Pf02383			A0A7M7JLQ3				0	0	0.631	2.066	1.326	1.189	0.731	0.551	0.997166	0.868215	0.812169	0.939518	0.932875	0.981981	16.46	18.69	110.25	16.56	47.92	47.92	7.63795e+06	4.90136e+06	3.69629e+06	6.70671e+06	8.37	58.45
High	Master Protein	A0A7M7JM00	Electron transfer flavoprotein-ubiquinone oxidoreductase OS=Varroa destructor OX=109461 PE=4 SV=1	FALSE	Varroa-Hymeno-Viruses-2021-08-19	116.318	25	9	71	603	66.7	7.9	177.12	other metabolic processes	other membranes;mitochondrion	other molecular function	Pf05187, Pf13450			A0A7M7JM00				0	0	0.848	1.006	0.916	0.679	0.5	0.64	0.95145	0.932492	0.99934	0.771295	0.979815	0.958206	96.67	87.6	73.7	70.7	89.68	85.13	5.68222e+07	3.81142e+07	4.17681e+07	1.22775e+08	65.05	19.02
High	Master Protein	A0A7M7JM07	Alpha-MPP OS=Varroa destructor OX=109461 PE=3 SV=1	FALSE	Varroa-Hymeno-Viruses-2021-08-19	44.623	15	4	22	531	58.6	7.28	45.94	cell organization and biogenesis;protein metabolism;other metabolic processes;transport	other membranes;mitochondrion	other molecular function	Pf00675, Pf05193			A0A7M7JM07				0	0	0.66	1.403	1.11	0.843	0.479	0.647	0.997166	0.941978	0.848673	0.995048	0.96002	0.946198	101.99	97.39	59.91	66.22	69.38	78.97	3.8415e+07	2.49318e+07	2.09969e+07	4.15971e+07	61.44	44.69
High	Master Protein	A0A7M7JM15	Uncharacterized protein OS=Varroa destructor OX=109461 PE=4 SV=1	FALSE	Varroa-Hymeno-Viruses-2021-08-19	19.62	9	1	16	138	15.1	8.05	52.06							A0A7M7JM15				0	0	1.325	0.788	1.125	4.519	3.791	4.408	0.572623	0.712664	0.792189	0.000103881	0.000268746	5.70047e-05	107.06	81.52	81.52	110.63	44.8	51.56	4.06251e+07	3.20563e+07	51542482	8.99039e+06	89.52	74.1
High	Master Protein	A0A7M7JM85	BRO1 domain-containing protein OS=Varroa destructor OX=109461 PE=4 SV=1	FALSE	Varroa-Hymeno-Viruses-2021-08-19	58.566	11	3	24	834	92.9	6.51	98.32	transport			Pf03097, Pf13949			A0A7M7JM85				0	0	0.76	0.766	0.582	1.036	0.696	1.322	0.978013	0.686879	0.54321	0.995048	0.944679	0.45249	86.35	102.42	87.9	59.06	76.57	77.32	9.61546e+06	7.4041e+06	1.64215e+07	1.56665e+07	94.37	100.06
High	Master Protein	A0A7M7JMD4	Uncharacterized protein OS=Varroa destructor OX=109461 PE=4 SV=1	FALSE	Varroa-Hymeno-Viruses-2021-08-19	2.741	6	1	4	368	39.9	9.44	2.28							A0A7M7JMD4				0	0	0.884	100	100	0.815	0.72	0.01	0.934814	1.09855e-16	1.09783e-16	0.870347	0.997764	6.53768e-17	2.64			56.82	56.8		446280	394339		547407	0.56	2.53
High	Master Protein	A0A7M7JMG5	Uncharacterized protein OS=Varroa destructor OX=109461 PE=3 SV=1	FALSE	Varroa-Hymeno-Viruses-2021-08-19	4.316	5	1	1	308	35.1	6.62	3.14	protein metabolism;other metabolic processes			Pf03152			A0A7M7JMG5				0	0	1.233	0.811	0.949	0.735	0.925	0.979	0.649567	0.793791	0.980758	0.873345	0.848444	0.733559	56.63	56.34	11.92	54.29	45.19	44.16	5.61972e+06	6.92991e+06	6.92907e+06	7.07793e+06	55.21	11.33
High	Master Protein	A0A7M7JML3	Elongation factor G, mitochondrial OS=Varroa destructor OX=109461 PE=3 SV=1	FALSE	Varroa-Hymeno-Viruses-2021-08-19	11.45	4	1	3	661	74.3	6.55	6.78	protein metabolism;other metabolic processes	mitochondrion	nucleic acid binding activity;other molecular function	Pf00009, Pf00679, Pf03144, Pf03764, Pf14492			A0A7M7JML3				0	0	0.388	1.462	0.621	1.965	0.99	1.349	0.778994	0.99176	0.809298	0.595564	0.803176	0.592267	64.36	25.66	61.6	30.41	59.07	46.46	3.87789e+06	1.50313e+06	2662563	1.97381e+06	13.6	61
Medium	Master Protein	A0A7M7JMN6	3Beta_HSD domain-containing protein OS=Varroa destructor OX=109461 PE=3 SV=1	FALSE	Varroa-Hymeno-Viruses-2021-08-19	1.067	2	1	3	384	43.2	7.81	0	other metabolic processes	other membranes	other molecular function	Pf01073			A0A7M7JMN6				0	0	0.546	0.784	0.774	0.757	0.396	0.512	0.978013	0.719407	0.839104	0.955112	0.850671	0.882208	56.79	89.04	59.63	48.01	41	73.07	1.35838e+07	7.11086e+06	9.18164e+06	1.79386e+07	64.65	28.77
High	Master Protein	A0A7M7JMV8	Uncharacterized protein OS=Varroa destructor OX=109461 PE=3 SV=1	FALSE	Varroa-Hymeno-Viruses-2021-08-19	28.02	5	1	56	455	51.2	5.67	122.27		other membranes		Pf01130			A0A7M7JMV8				0	0	1.021	0.853	0.976	0.775	0.646	0.962	0.82927	0.809961	0.983521	0.915054	0.982624	0.769013	54.78	64.9	108.66	60.31	76.08	62.28	7.20979e+06	5.21295e+06	1.19049e+07	9.30312e+06	71.73	79.25
High	Master Protein	A0A7M7JN42	Carn_acyltransf domain-containing protein OS=Varroa destructor OX=109461 PE=3 SV=1	FALSE	Varroa-Hymeno-Viruses-2021-08-19	34.563	10	4	20	725	82.5	7.93	62.55	other metabolic processes		other molecular function	Pf00755			A0A7M7JN42				0	0	0.487	1.522	1.017	0.803	0.527	0.736	0.948508	0.941978	0.983521	0.995048	0.997764	0.866556	38.07	82.76	80.53	47.8	21.12	81.24	2.28207e+07	1.25005e+07	9.75663e+06	3.6935e+07	64.46	69.52
High	Master Protein	A0A7M7JN53	S-(hydroxymethyl)glutathione dehydrogenase OS=Varroa destructor OX=109461 PE=3 SV=1	FALSE	Varroa-Hymeno-Viruses-2021-08-19	136.823	42	6	131	384	40.9	6.89	322.22	other metabolic processes		other molecular function	Pf00107, Pf08240			A0A7M7JN53				0	0	0.495	1.014	0.668	0.954	0.479	0.9	0.954431	0.932492	0.621649	0.925163	0.957017	0.590226	94.2	94.86	76.75	88.85	96.91	108.57	3.17615e+08	3.42457e+08	3.65732e+08	2.81138e+08	62.43	59.67
High	Master Protein	A0A7M7JN65	Importin subunit alpha OS=Varroa destructor OX=109461 PE=3 SV=1	FALSE	Varroa-Hymeno-Viruses-2021-08-19	3.151	4	1	2	529	58.5	5.02	4.58	transport	other cell component	other molecular function	Pf00514, Pf01749, Pf16186			A0A7M7JN65				0	0	0.24	0.789	0.145	1.134	0.174	1.407	0.332782	0.615503	3.54733e-09	0.618649	0.00498797	0.0956884	1093.45	63.77	2323.67	92.92	1871.45	24.24	3.32592e+08	6.13149e+07	4.21581e+08	2.93174e+08	69.08	141.17
High	Master Protein	A0A7M7JN88	CYTOSOL_AP domain-containing protein OS=Varroa destructor OX=109461 PE=3 SV=1	FALSE	Varroa-Hymeno-Viruses-2021-08-19	109.922	28	7	76	523	55	6.68	230.79	protein metabolism	other cell component	other molecular function	Pf00883, Pf18295			A0A7M7JN88				0	0	0.938	1.312	1.405	0.648	0.559	0.438	0.866854	0.966445	0.389029	0.663191	0.944169	0.650724	83.37	94.84	81.04	79.91	77.48	81.35	1.09935e+08	8.00393e+07	80767938	1.31943e+08	30.82	33.09
High	Master Protein	A0A7M7JNB6	PB1 domain-containing protein OS=Varroa destructor OX=109461 PE=4 SV=1	FALSE	Varroa-Hymeno-Viruses-2021-08-19	28.563	7	2	4	497	52	7.15	15.07	cell organization and biogenesis;transport	other cell component	other molecular function	Pf00564			A0A7M7JNB6				0	0	0.52	1.276	0.615	0.759	0.429	0.67	0.957054	0.980938	0.61704	0.960303	0.878732	0.95103	37.49	47.76	49.43	32.72	45.34	63.08	1.67376e+07	7.26679e+06	9.95367e+06	1.70173e+07	28.6	40.1
High	Master Protein	A0A7M7JNG0	DUF3456 domain-containing protein OS=Varroa destructor OX=109461 PE=4 SV=1	FALSE	Varroa-Hymeno-Viruses-2021-08-19	15.61	9	1	8	222	25.6	5.15	18.93				Pf11938			A0A7M7JNG0				0	0	1.203	0.466	0.802	6.461	9.656	17.758	0.664204	0.0886225	0.887339	1.07533e-08	6.67132e-17	6.53768e-17	143.65	147.54	147.94	80.25	143.67	147.56	7.06738e+07	1.05646e+08	269511968	1.09407e+07	76.4	101.15
High	Master Protein	A0A7M7JNK0	Uncharacterized protein OS=Varroa destructor OX=109461 PE=3 SV=1	FALSE	Varroa-Hymeno-Viruses-2021-08-19	6.401	4	1	3	445	50.6	9.19	2.4	other metabolic processes			Pf00561, Pf04083			A0A7M7JNK0				0	0	0.602	1.303	0.594	1.621	0.74	1.248	0.997166	0.979916	0.759965	0.755905	0.957017	0.676145	117.42	68.91	154.89	114.59	154.63	89.87	4.4186e+06	1.02608e+06	2.53162e+06	1.63596e+06	71	129.17
High	Master Protein	A0A7M7JNZ4	Phospholipase B-like OS=Varroa destructor OX=109461 PE=3 SV=1	FALSE	Varroa-Hymeno-Viruses-2021-08-19	469.296	55	20	640	550	63.2	7.75	2448.28	other metabolic processes		other molecular function	Pf04916			A0A7M7JNZ4				0	0	0.444	2.002	0.938	0.796	0.292	0.3	0.872782	0.566943	0.976646	0.995048	0.245389	0.177019	76.36	96.84	87.15	92.73	97.31	97.13	3.08607e+09	1.70862e+09	1.24551e+09	2.7593e+09	10.57	46.41
High	Master Protein	A0A7M7JNZ6	PABS domain-containing protein OS=Varroa destructor OX=109461 PE=3 SV=1	FALSE	Varroa-Hymeno-Viruses-2021-08-19	125.388	38	7	183	308	34.5	5.57	578.41	other metabolic processes		other molecular function	Pf01564, Pf17284			A0A7M7JNZ6				0	0	0.522	1.798	0.74	0.811	0.4	0.444	0.960872	0.697071	0.778323	0.995048	0.777814	0.700307	59.01	93.8	77.77	74.23	74.47	103.38	8.2459e+08	4.38114e+08	5.15398e+08	9.55438e+08	31.43	7.02
High	Master Protein	A0A7M7JPC2	Uncharacterized protein OS=Varroa destructor OX=109461 PE=4 SV=1	FALSE	Varroa-Hymeno-Viruses-2021-08-19	54.647	17	4	40	515	55.5	6.92	106.33			nucleic acid binding activity	Pf00076			A0A7M7JPC2				0	0	0.885	1.253	1.114	0.782	0.582	0.458	0.924153	0.979916	0.828343	0.995048	0.928792	0.770546	79.94	79.76	47.95	65.8	37.02	52.92	4.07162e+07	3.56547e+07	2.47327e+07	5.04405e+07	65.33	4.36
High	Master Protein	A0A7M7JPH3	Succinate-semialdehyde dehydrogenase OS=Varroa destructor OX=109461 PE=3 SV=1	FALSE	Varroa-Hymeno-Viruses-2021-08-19	81.127	35	8	22	512	54.9	7.17	70.42	other metabolic processes	mitochondrion	other molecular function	Pf00171			A0A7M7JPH3				0	0	0.608	1.199	1.083	0.866	0.507	0.473	0.997166	0.99876	0.856004	0.995048	0.997764	0.800784	73.82	104.44	79.48	83.62	52.67	101.38	5.54594e+07	2.71042e+07	2.87004e+07	1.14642e+08	68.36	34.2
High	Master Protein	A0A7M7JPP7	PCI domain-containing protein OS=Varroa destructor OX=109461 PE=4 SV=1	FALSE	Varroa-Hymeno-Viruses-2021-08-19	24.804	19	2	5	252	27.4	5.39	9.36				Pf01399			A0A7M7JPP7				0	0	2.01	0.482	0.969	0.65	1.049	0.952	0.21017	0.361632	0.979596	0.771215	0.741276	0.773218	69.12	84.13	58.13	73.64	39.22	71.47	3.73772e+06	8.43644e+06	8.74145e+06	9.64221e+06	90.58	7.44
High	Master Protein	A0A7M7JPZ2	60S ribosomal protein L13a OS=Varroa destructor OX=109461 PE=3 SV=1	FALSE	Varroa-Hymeno-Viruses-2021-08-19	23.911	16	3	25	205	23.2	10.51	42.08	protein metabolism;other metabolic processes	translational apparatus	other molecular function	Pf00572			A0A7M7JPZ2				0	0	1.036	1.012	1.014	0.861	0.934	0.961	0.815122	0.932492	0.898221	0.995048	0.223739	0.501195	63.74	87.25	99.97	54.58	52.81	88.6	1.32959e+08	1.23253e+08	9.49395e+07	1.66488e+08	36.33	54.11
High	Master Protein	A0A7M7JQ47	Eukaryotic translation initiation factor 5A OS=Varroa destructor OX=109461 PE=3 SV=1	FALSE	Varroa-Hymeno-Viruses-2021-08-19	84.072	25	3	80	158	17.3	5.25	205.23	protein metabolism;other metabolic processes;other biological processes		translation activity;nucleic acid binding activity	Pf01287			A0A7M7JQ47				0	0	0.258	2.363	0.99	0.928	0.28	0.278	0.395969	0.517974	0.99934	0.956256	0.305467	0.244827	99.83	116.59	98.31	92	93.82	115.57	3.74241e+07	1.15315e+07	8.69098e+06	5.12878e+07	84.2	51.82
High	Master Protein	A0A7M7JQ62	Uncharacterized protein OS=Varroa destructor OX=109461 PE=4 SV=1	FALSE	Varroa-Hymeno-Viruses-2021-08-19	141.89	10	12	67	1924	215.3	6.13	182.03	other biological processes	extracellular matrix;other membranes		Pf00053, Pf00055			A0A7M7JQ62				0	0	0.436	2.994	1.164	1.312	0.475	0.448	0.865476	0.147301	0.698396	0.339153	0.943293	0.710453	91.18	100.78	56.31	94.41	60.75	76.78	1.24112e+08	7.74114e+07	6.27227e+07	1.86769e+08	76.96	26.77
High	Master Protein	A0A7M7JQ80	Uncharacterized protein OS=Varroa destructor OX=109461 PE=4 SV=1	FALSE	Varroa-Hymeno-Viruses-2021-08-19	5.774	1	1	2	833	94.4	7.4	3.85	transport	non-structural extracellular;other membranes;mitochondrion;ER/Golgi;other cytoplasmic organelle	transporter activity;other molecular function	Pf00005, Pf00664, Pf16185			A0A7M7JQ80				0	0	0.455	1.277	0.778	0.638	0.354	0.354	0.90168	0.985595	0.897679	0.766175	0.728582	0.706242	61.37	92.92	57.42	67.4	18.33	34.51	6.15891e+06	3.40152e+06	3.303e+06	9.33782e+06	63.44	28.77
High	Master Protein	A0A7M7JQP5	Superoxide dismutase [Cu-Zn] OS=Varroa destructor OX=109461 PE=3 SV=1	FALSE	Varroa-Hymeno-Viruses-2021-08-19	73.339	25	2	113	153	15.9	6.43	418.09	other metabolic processes;stress response		other molecular function	Pf00080			A0A7M7JQP5				0	0	0.989	1.09	1.024	0.615	0.455	0.463	0.850482	0.941978	0.896651	0.563558	0.914977	0.756019	66.54	63.48	39.02	74.45	50.35	56.74	3.39408e+08	3.45584e+08	318513302	7.97167e+08	66.79	17.34
High	Master Protein	A0A7M7JQV2	Cytochrome c oxidase subunit 4 OS=Varroa destructor OX=109461 PE=3 SV=1	FALSE	Varroa-Hymeno-Viruses-2021-08-19	23.017	15	2	12	194	22.3	9.66	38.59	other metabolic processes	other membranes;mitochondrion		Pf02936			A0A7M7JQV2				0	0	0.657	0.965	0.769	0.667	0.428	0.502	0.997166	0.932492	0.825133	0.753436	0.87921	0.845861	62.84	104.64	79.12	43.76	71.43	109.08	6.87752e+07	4.0885e+07	3.2553e+07	9.73471e+07	38.16	42.7
High	Master Protein	A0A7M7JR81	Signal recognition particle subunit SRP72 OS=Varroa destructor OX=109461 PE=3 SV=1	FALSE	Varroa-Hymeno-Viruses-2021-08-19	5.842	5	2	2	674	75	9.28	2.19	transport	ER/Golgi;translational apparatus	nucleic acid binding activity	Pf08492, Pf17004			A0A7M7JR81				0	0	0.613	1.998	1.224	0.87	0.504	0.462	0.997166	0.886457	0.895037	0.995048	0.938696	0.854701	50.73	67.43	50.75	68.17	39.5	56.79	4.81033e+06	5.53282e+06	4222905	9.94923e+06	74.63	12.16
High	Master Protein	A0A7M7JRB3	Sulfite oxidase OS=Varroa destructor OX=109461 PE=4 SV=1	FALSE	Varroa-Hymeno-Viruses-2021-08-19	15.474	10	3	10	568	63.4	7.97	4.82	other metabolic processes		other molecular function	Pf00173, Pf00174, Pf03404			A0A7M7JRB3				0	0	0.318	1.878	0.902	0.787	0.291	0.453	0.587647	0.907639	0.981307	0.995048	0.489368	0.791269	84.73	98.58	95.46	60.22	86.07	95.75	2.5295e+07	3.1701e+06	1.53119e+06	3.15399e+07	52.96	88.68
High	Master Protein	A0A7M7JRC7	Uncharacterized protein OS=Varroa destructor OX=109461 PE=3 SV=1	FALSE	Varroa-Hymeno-Viruses-2021-08-19	7.39	6	1	7	309	34.7	6.2	2.36	transport			Pf14938			A0A7M7JRC7				0	0	0.717	1.425	0.994	1.247	0.894	0.917	0.997166	0.99876	0.983521	0.933593	0.864876	0.818714	67.63	75.96	37.55	89.65	40.92	40.37	3.83664e+06	2.75117e+06	2.3812e+06	3.07662e+06	65.18	22.13
High	Master Protein	A0A7M7JRE1	Uncharacterized protein OS=Varroa destructor OX=109461 PE=3 SV=1	FALSE	Varroa-Hymeno-Viruses-2021-08-19	3.578	5	1	1	497	56	5.57	0				Pf05600			A0A7M7JRE1				0	0	0.7	100	100	1.5	0.78	0.01	0.997166	1.09855e-16	1.09783e-16	0.756577	0.920678	6.53768e-17	45.9			67.68	2.11		4.9834e+06	3.48889e+06		4.47507e+06	41.83
High	Master Protein	A0A7M7JRP8	Uncharacterized protein OS=Varroa destructor OX=109461 PE=3 SV=1	FALSE	Varroa-Hymeno-Viruses-2021-08-19	381.802	62	14	725	329	36.7	7.01	2176.72	other metabolic processes		other molecular function	Pf00725, Pf02737			A0A7M7JRP8				0	0	0.422	1.302	0.763	0.927	0.395	0.518	0.850482	0.971764	0.814815	0.958142	0.751091	0.851471	83.8	102.09	74.93	78.85	67.11	81.82	3.62814e+09	1.77592e+09	1.91054e+09	3.96552e+09	62.69	17.93
High	Master Protein	A0A7M7JRV9	Uncharacterized protein OS=Varroa destructor OX=109461 PE=4 SV=1	FALSE	Varroa-Hymeno-Viruses-2021-08-19	15.2	9	1	12	248	28.2	7.37	43.29							A0A7M7JRV9				0	0	1.337	0.816	1.053	0.645	0.883	0.835	0.558708	0.744414	0.963768	0.786678	0.746647	0.818714	124.7	69.59	127.37	73.89	101.58	46.12	1.07952e+07	1.44382e+07	13716919	1.63549e+07	65.39	108.72
High	Master Protein	A0A7M7JRX2	Uncharacterized protein OS=Varroa destructor OX=109461 PE=4 SV=1	FALSE	Varroa-Hymeno-Viruses-2021-08-19	49.437	11	3	31	542	59.5	7.88	88.9			other molecular function	Pf01039			A0A7M7JRX2				0	0	0.377	1.869	0.87	0.856	0.315	0.325	0.746658	0.744414	0.897679	0.995048	0.470856	0.397407	57.44	88.27	72.53	57.51	32.28	87.35	3.88854e+07	1.3305e+07	1.45048e+07	4.81552e+07	76.43	17.14
High	Master Protein	A0A7M7JS60	Gal_mutarotas_2 domain-containing protein OS=Varroa destructor OX=109461 PE=3 SV=1	FALSE	Varroa-Hymeno-Viruses-2021-08-19	230.708	29	18	170	1011	115.1	6.24	526.96	other metabolic processes	other membranes	other molecular function	Pf01055, Pf13802			A0A7M7JS60				0	0	0.47	1.5	0.891	0.989	0.434	0.511	0.926158	0.932492	0.981825	0.853594	0.873867	0.836953	78.02	102.34	65.87	70.33	52.46	82.83	5.55088e+08	2.15988e+08	2.05739e+08	4.00284e+08	55.27	23.34
High	Master Protein	A0A7M7JSL5	Uncharacterized protein OS=Varroa destructor OX=109461 PE=4 SV=1	FALSE	Varroa-Hymeno-Viruses-2021-08-19	55.272	17	5	25	608	68.5	8.25	76.48			other molecular function	Pf00005, Pf00037, Pf04068			A0A7M7JSL5				0	0	0.518	2.104	1.139	1.284	0.677	0.597	0.954431	0.636954	0.849851	0.567615	0.864058	0.981981	59.16	89.13	46.41	63.86	29.34	41.32	3.1935e+07	2.19913e+07	1.67084e+07	2.95796e+07	83.74	26.4
High	Master Protein	A0A7M7JSZ1	Uncharacterized protein OS=Varroa destructor OX=109461 PE=3 SV=1	FALSE	Varroa-Hymeno-Viruses-2021-08-19	7.105	3	1	4	569	63.3	7.39	9.54			other molecular function	Pf07910			A0A7M7JSZ1				0	0	0.441	1.18	0.719	0.975	0.43	0.726	0.865759	0.941978	0.868593	0.997116	0.87127	0.911054	68.66	78.15	109.65	47.61	0.11	90.31	4.84054e+06	2.13688e+06	2.97125e+06	4.96457e+06	58.98
High	Master Protein	A0A7M7JT47	Uncharacterized protein OS=Varroa destructor OX=109461 PE=3 SV=1	FALSE	Varroa-Hymeno-Viruses-2021-08-19	14.243	5	1	1	442	49.6	6.27	4.26			other molecular function	Pf13918			A0A7M7JT47				0	0	0.334	3.011	1.006	100	100	100	0.661528	0.644057	0.983521	6.61618e-17	6.67132e-17	6.53768e-17	200.8	185.34	11.89				3.33641e+06	1.11536e+06	1.1082e+06		113.77
High	Master Protein	A0A7M7JT90	Uncharacterized protein OS=Varroa destructor OX=109461 PE=4 SV=1	FALSE	Varroa-Hymeno-Viruses-2021-08-19	25.445	5	4	11	1600	177.4	5.05	10.62				Pf00567			A0A7M7JT90				0	0	0.617	1.284	0.765	1.054	0.687	0.621	0.997166	0.99176	0.828343	0.995048	0.944931	0.997168	83.37	90.95	72.18	71.05	67.4	68.82	1.28547e+07	8.483e+06	1.04931e+07	1.20362e+07	107.67	70.98
High	Master Protein	A0A7M7JT92	Uncharacterized protein OS=Varroa destructor OX=109461 PE=4 SV=1	FALSE	Varroa-Hymeno-Viruses-2021-08-19	30.463	31	4	7	236	26.7	7.69	21.62	signal transduction	other membranes	other molecular function	Pf00071			A0A7M7JT92				0	0	0.534	1.288	0.799	0.67	0.431	0.526	0.973364	0.966445	0.859618	0.802404	0.873867	0.878705	67.72	79.58	68.76	63.74	63.01	66.96	4.74443e+07	1.87755e+07	2.89625e+07	5.1417e+07	45.47	27.32
High	Master Protein	A0A7M7JTV2	40S ribosomal protein S26 OS=Varroa destructor OX=109461 PE=3 SV=1	FALSE	Varroa-Hymeno-Viruses-2021-08-19	13.722	11	1	13	138	14.9	10.74	39.64	protein metabolism;other metabolic processes	translational apparatus	other molecular function	Pf01283			A0A7M7JTV2				0	0	0.364	0.728	0.303	0.56	0.204	0.853	0.7133	0.621061	0.0309741	0.645553	0.204079	0.788668	64.85	87.49	100.13	45.11	15.73	71.32	1.53311e+07	5.58324e+06	1.83964e+07	2.73771e+07	45.8
High	Master Protein	A0A7M7JTX4	Uncharacterized protein OS=Varroa destructor OX=109461 PE=3 SV=1	FALSE	Varroa-Hymeno-Viruses-2021-08-19	11.574	4	1	2	441	50.9	9.13	2.96	other metabolic processes	other membranes	other molecular function	Pf06990			A0A7M7JTX4				0	0	0.358	1.576	0.696	1.48	0.628	0.655	0.707375	0.970509	0.856228	0.788997	0.997764	0.981981	73.5	109.82	99.01	63.78	53.12	84.48	3.57169e+06	1.42027e+06	2.26702e+06	3.46221e+06	61.47	68.28
High	Master Protein	A0A7M7JU73	Uncharacterized protein OS=Varroa destructor OX=109461 PE=4 SV=1	FALSE	Varroa-Hymeno-Viruses-2021-08-19	5.634	5	2	8	450	52.2	11.97	1.82			nucleic acid binding activity	Pf00076			A0A7M7JU73				0	0	0.372	4.019	1.711	0.851	0.275	0.214	0.737653	0.17781	0.609944	0.999946	0.415297	0.107444	70.15	118.48	100.31	79.54	66.16	98.02	2.46507e+07	6.50555e+06	5.10317e+06	2.90107e+07	67.9	74.29
High	Master Protein	A0A7M7JUD8	Uncharacterized protein OS=Varroa destructor OX=109461 PE=4 SV=1	FALSE	Varroa-Hymeno-Viruses-2021-08-19	23.325	18	3	10	276	30.6	6.16	31.09	signal transduction	other membranes	other molecular function	Pf00071			A0A7M7JUD8				0	0	0.442	1.714	0.888	0.647	0.363	0.364	0.866162	0.932492	0.923792	0.802404	0.726247	0.539122	57.08	69.67	62.35	49.53	71.2	71.3	1.15402e+07	1.00445e+07	9.87615e+06	2.83376e+07	88.23	23.97
High	Master Protein	A0A7M7JUI1	Oxoglutarate dehydrogenase (succinyl-transferring) OS=Varroa destructor OX=109461 PE=3 SV=1	FALSE	Varroa-Hymeno-Viruses-2021-08-19	96.117	18	11	64	1030	116.1	7.77	148.9	other metabolic processes		other molecular function	Pf00676, Pf02779, Pf16078, Pf16870			A0A7M7JUI1				0	0	0.65	1.271	0.981	0.878	0.552	0.583	0.997166	0.980213	0.918126	0.995048	0.9618	0.966568	74.72	83.73	62.31	71.37	51.62	74.75	1.16965e+08	7.82584e+07	8.34161e+07	1.67778e+08	59.83	34.62
High	Master Protein	A0A7M7JUI2	Phosphotransferase OS=Varroa destructor OX=109461 PE=3 SV=1	FALSE	Varroa-Hymeno-Viruses-2021-08-19	237.719	54	15	176	486	54.1	5.9	459.92	other metabolic processes;other biological processes		kinase activity;other molecular function	Pf00349, Pf03727			A0A7M7JUI2				0	0	0.466	1.41	0.717	0.847	0.396	0.588	0.91545	0.941978	0.727327	0.999946	0.756352	0.97444	81.09	98.74	90.3	74.36	66.25	96.02	5.20249e+08	2.86909e+08	2.93481e+08	6.75359e+08	40.53	18.46
High	Master Protein	A0A7M7JUS9	COP9 signalosome complex subunit 3 OS=Varroa destructor OX=109461 PE=3 SV=1	FALSE	Varroa-Hymeno-Viruses-2021-08-19	18.452	12	2	2	452	51.2	7.85	2.82		nucleus;other cell component		Pf01399			A0A7M7JUS9				0	0	0.473	1.617	0.986	2.617	0.87	1.26	0.934442	0.964675	0.993666	0.347657	0.886831	0.726108	56.71	85.59	138.05	60.45	64.26	138.62	3.81397e+06	1.31824e+06	906222	1.78054e+06	18.15	82.66
High	Master Protein	A0A7M7JUV5	CCT-alpha OS=Varroa destructor OX=109461 PE=3 SV=1	FALSE	Varroa-Hymeno-Viruses-2021-08-19	180.365	35	13	149	553	59	6.42	536.53	other biological processes		other molecular function	Pf00118			A0A7M7JUV5				0	0	1.067	0.721	1.111	0.661	0.692	0.656	0.776225	0.473434	0.809298	0.710474	0.692601	0.945088	80.44	81.33	80.25	61.65	63.96	85.85	3.13368e+08	2.81983e+08	2.34799e+08	4.23094e+08	31.97	12.45
High	Master Protein	A0A7M7JUX8	60S ribosomal protein L32 OS=Varroa destructor OX=109461 PE=3 SV=1	FALSE	Varroa-Hymeno-Viruses-2021-08-19	19.228	13	1	25	135	16.1	11.27	11.82	protein metabolism;other metabolic processes	translational apparatus	other molecular function	Pf01655			A0A7M7JUX8				0	0	0.45	1.537	0.691	1.295	0.512	0.797	0.889365	0.932446	0.667334	0.527001	0.979815	0.799551	70.44	73.78	50.57	71.48	44.17	61.7	3.71365e+07	1.67048e+07	2.41587e+07	2.82838e+07	67.73	27.04
High	Master Protein	A0A7M7JUY6	2-hydroxyacyl-CoA lyase 2 OS=Varroa destructor OX=109461 PE=3 SV=1	FALSE	Varroa-Hymeno-Viruses-2021-08-19	20.632	8	3	28	933	103.2	7.91	60		other membranes	other molecular function	Pf00205, Pf00328, Pf02775, Pf02776			A0A7M7JUY6				0	0	0.791	1.245	0.9	1.383	0.727	1.363	0.963451	0.979916	0.954111	0.826444	0.938547	0.440005	54.96	84.21	101.07	68.24	86.25	85.84	8.0637e+06	6.78354e+06	6.14354e+06	8.38883e+06	82.93	35.32
High	Master Protein	A0A7M7JV09	Uncharacterized protein OS=Varroa destructor OX=109461 PE=3 SV=1	FALSE	Varroa-Hymeno-Viruses-2021-08-19	16.363	5	2	6	525	60.7	9.52	14.43		other membranes	other molecular function	Pf00067			A0A7M7JV09				0	0	0.87	1.094	0.952	0.728	0.679	0.694	0.935361	0.941978	0.980234	0.939518	0.928792	0.945088	75.71	50.61	48.7	48.4	48.05	46.13	1.52975e+07	1.11295e+07	1.30569e+07	1.82442e+07	38.73	50.58
High	Master Protein	A0A7M7JV36	Lysine ketoglutarate reductase OS=Varroa destructor OX=109461 PE=3 SV=1	FALSE	Varroa-Hymeno-Viruses-2021-08-19	280.235	44	21	267	948	105.3	6.87	786.43	other metabolic processes		other molecular function	Pf03435, Pf05222, Pf16653			A0A7M7JV36				0	0	0.659	1.319	0.937	0.899	0.515	0.638	0.997166	0.966445	0.977518	0.995048	0.999051	0.972791	70.54	85.75	74.47	64.17	47.15	76.26	4.10614e+08	2.05219e+08	1.96953e+08	3.62571e+08	46.81	25.27
High	Master Protein	A0A7M7JV60	Succinate--CoA ligase [GDP-forming] subunit beta, mitochondrial OS=Varroa destructor OX=109461 PE=3 SV=1	FALSE	Varroa-Hymeno-Viruses-2021-08-19	174.84	52	12	191	419	45.6	5.96	599.56	other metabolic processes	mitochondrion	other molecular function	Pf00549, Pf08442			A0A7M7JV60				0	0	0.772	0.99	0.818	0.629	0.498	0.508	0.97701	0.926906	0.898221	0.612923	0.979815	0.826567	91.58	85.28	74.61	71.93	61.79	94.59	2.73666e+08	2.43196e+08	2.84367e+08	5.54401e+08	38.02	32.11
Medium	Master Protein	A0A7M7JV90	COMM domain-containing protein OS=Varroa destructor OX=109461 PE=4 SV=1	FALSE	Varroa-Hymeno-Viruses-2021-08-19	0.911	6	1	4	224	24.9	5.15	3.81				Pf07258			A0A7M7JV90				0	0	0.716	2.056	1.749	0.469	0.303	0.237	0.997166	0.521631	0.110108	0.130374	0.285711	0.0460313	67.14	68.15	33.94	81.59	60.05	67.81	1.99572e+08	1.69827e+08	9.70865e+07	4.09733e+08	52.14	60.99
High	Master Protein	A0A7M7JVB3	Ribosomal_L16 domain-containing protein OS=Varroa destructor OX=109461 PE=4 SV=1	FALSE	Varroa-Hymeno-Viruses-2021-08-19	72.169	19	4	120	271	31.3	10.33	307.61	protein metabolism;other metabolic processes	translational apparatus	other molecular function	Pf00252			A0A7M7JVB3				0	0	0.711	1.144	0.947	0.95	0.642	0.584	0.997166	0.96015	0.972926	0.934494	0.827994	0.969075	89.61	83.01	61.07	67.51	43.26	75.54	4.23396e+08	2.41332e+08	1.89026e+08	3.79221e+08	49.04	13.87
Medium	Master Protein	A0A7M7JVC1	Uncharacterized protein OS=Varroa destructor OX=109461 PE=4 SV=1	FALSE	Varroa-Hymeno-Viruses-2021-08-19	1.332	3	1	1	259	30.4	7.21	0	RNA metabolism OR transcription;other metabolic processes;other biological processes		other molecular function	Pf08433			A0A7M7JVC1				0	0	1.208	1.296	1.403	0.49	0.452	0.378	0.68074	0.96015	0.812169	0.542888	0.880533	0.756019	51.6	60.42	67.54	81.77	38.98	54.67	2.03036e+06	2.4519e+06	1.74775e+06	5.42305e+06	76.53	3.75
High	Master Protein	A0A7M7JVE0	Eukaryotic translation initiation factor 3 subunit D OS=Varroa destructor OX=109461 PE=3 SV=1	FALSE	Varroa-Hymeno-Viruses-2021-08-19	45.101	14	6	19	580	66.4	7.12	44.14	cell organization and biogenesis;protein metabolism;other metabolic processes	translational apparatus;other cell component	nucleic acid binding activity	Pf05091			A0A7M7JVE0				0	0	1.14	0.654	1.164	0.859	0.744	0.653	0.713293	0.345454	0.723545	0.997116	0.541478	0.945088	68.44	102.23	91.07	65.65	90.98	109.42	5.63589e+07	1.53539e+08	2.51301e+08	6.40876e+07	66.64	20.36
High	Master Protein	A0A7M7JVJ9	Elongation factor 1-alpha OS=Varroa destructor OX=109461 PE=3 SV=1	FALSE	Varroa-Hymeno-Viruses-2021-08-19	484.112	42	10	932	462	50.9	8.9	3312.41	protein metabolism;other metabolic processes	other cell component	nucleic acid binding activity;other molecular function	Pf00009, Pf03143, Pf03144			A0A7M7JVJ9				0	8	1.163	0.85	1.07	0.854	0.688	0.686	0.696577	0.696937	0.828343	0.996649	0.704089	0.889417	109.53	104.86	76.96	87.94	97.89	96.23	2.88481e+09	3.05303e+09	3.16215e+09	2.7037e+09	35.65	18.83
High	Master Protein	A0A7M7JVR8	Coatomer subunit alpha OS=Varroa destructor OX=109461 PE=4 SV=1	FALSE	Varroa-Hymeno-Viruses-2021-08-19	47.167	9	7	28	1235	140.2	7.5	66.93	transport	other membranes;ER/Golgi	other molecular function	Pf00400, Pf04053, Pf06957			A0A7M7JVR8				0	0	0.546	0.729	0.761	0.881	0.526	1.012	0.978013	0.68451	0.812169	0.995048	0.98986	0.470568	89.03	74.19	62.36	55.69	57.96	77.27	5.04044e+07	2.8959e+07	2.67759e+07	6.64784e+07	53.12	8.13
High	Master Protein	A0A7M7JVS4	Chitin-binding type-2 domain-containing protein OS=Varroa destructor OX=109461 PE=4 SV=1	FALSE	Varroa-Hymeno-Viruses-2021-08-19	23.139	15	2	8	230	23.6	4.93	22.78		non-structural extracellular	other molecular function	Pf01607			A0A7M7JVS4				0	0	0.242	0.867	0.217	1.012	0.202	1.014	0.33698	0.744929	8.17702e-06	0.8351	0.0564939	0.45249	49.64	122.16	106.61	135.95	71.68	118.24	8.90625e+07	2.41027e+07	91208622	4.09533e+07	84.07	31.67
High	Master Protein	A0A7M7JVY6	Eukaryotic translation initiation factor 2A OS=Varroa destructor OX=109461 PE=3 SV=1	FALSE	Varroa-Hymeno-Viruses-2021-08-19	7.261	3	1	1	442	50.1	8.5	2.11	protein metabolism;other metabolic processes		nucleic acid binding activity	Pf08662			A0A7M7JVY6				0	0	0.561	1.922	1.204	0.849	0.461	0.501	0.982979	0.932492	0.893217	0.995048	0.897024	0.887919	42.4	116.78	110.45	42.4	36.58	129.59	8.77403e+06	4.92176e+06	2.55366e+06	1.22052e+07	39.15	33.33
High	Master Protein	A0A7M7JW19	NADH dehydrogenase [ubiquinone] 1 alpha subcomplex subunit 10, mitochondrial OS=Varroa destructor OX=109461 PE=3 SV=1	FALSE	Varroa-Hymeno-Viruses-2021-08-19	72.743	22	5	70	405	47.6	7.01	157.16	other metabolic processes	other membranes;mitochondrion		Pf01712			A0A7M7JW19				0	0	0.841	1.128	0.913	0.703	0.461	0.468	0.954431	0.966445	0.984276	0.797061	0.927483	0.749688	79.53	75.77	66.16	68.34	59.75	70.82	6.59006e+07	6.35186e+07	61100431	1.47681e+08	71.66	20.33
High	Master Protein	A0A7M7JW84	Uncharacterized protein OS=Varroa destructor OX=109461 PE=3 SV=1	FALSE	Varroa-Hymeno-Viruses-2021-08-19	372.666	32	18	323	887	99.5	7.05	1074.42			other molecular function	Pf01266, Pf01571, Pf08669, Pf16350			A0A7M7JW84				0	0	0.55	1.638	1.079	0.835	0.476	0.475	0.97978	0.841141	0.828343	0.995048	0.944987	0.77464	78.78	90.22	57.95	59.8	52.32	73.33	7.80532e+08	4.20756e+08	4.88839e+08	9.09032e+08	54.89	9.59
High	Master Protein	A0A7M7JWE7	V-SNARE coiled-coil homology domain-containing protein OS=Varroa destructor OX=109461 PE=4 SV=1	FALSE	Varroa-Hymeno-Viruses-2021-08-19	27.908	30	2	7	99	11.3	9.48	22.31	transport	other membranes		Pf00957			A0A7M7JWE7				0	0	1.386	0.87	1.143	0.694	0.881	0.732	0.52134	0.748159	0.845645	0.888682	0.483511	0.882208	42.64	66.36	62.68	47.54	44.28	72.43	1.89873e+07	2.19824e+07	1.68962e+07	2.8384e+07	30.96	16.78
High	Master Protein	A0A7M7JWM2	Uncharacterized protein OS=Varroa destructor OX=109461 PE=4 SV=1	FALSE	Varroa-Hymeno-Viruses-2021-08-19	5.631	3	1	2	542	62.3	7.46	4.01		other membranes					A0A7M7JWM2				0	0	1.775	0.644	1.144	0.848	0.846	0.74	0.307678	0.579661	0.913488	0.983169	0.873867	0.876587	44.73	44.73	11.14	115.54	55.68	55.68	2.77544e+06	4.92606e+06	4.30707e+06	5.82398e+06	88.05	0.74
High	Master Protein	A0A7M7JWW1	WD repeat-containing protein 55 homolog OS=Varroa destructor OX=109461 PE=3 SV=1	FALSE	Varroa-Hymeno-Viruses-2021-08-19	15.2	11	1	13	311	33.9	5.48	44.89				Pf00400, Pf12894			A0A7M7JWW1				0	0	0.285	1.3	0.371	2.558	0.962	2.353	0.467154	0.979916	0.407678	0.346259	0.859822	0.219712	70.89	62.89	34.1	88.7	88.39	107.62	4.42608e+06	1.04272e+06	3.18512e+06	1.73062e+06	38.53	84.53
High	Master Protein	A0A7M7JX23	Amidohydro-rel domain-containing protein OS=Varroa destructor OX=109461 PE=3 SV=1	FALSE	Varroa-Hymeno-Viruses-2021-08-19	15.692	6	2	4	609	66.5	6.83	13.05		other cell component	other molecular function	Pf01979			A0A7M7JX23				0	0	0.56	3.534	1.27	0.778	0.42	0.297	0.982979	0.404506	0.845969	0.981286	0.880014	0.462205	70.56	105.31	111.02	50.51	76.17	123.14	1.32538e+07	7.76073e+06	1621258	2.32459e+07	61.64	77.51
High	Master Protein	A0A7M7JX70	Uncharacterized protein OS=Varroa destructor OX=109461 PE=3 SV=1	FALSE	Varroa-Hymeno-Viruses-2021-08-19	3.968	3	2	2	1316	146.7	7.74	2.56	other metabolic processes		kinase activity;other molecular function	Pf00391, Pf01326			A0A7M7JX70				0	0	0.305	2.949	1.251	1.462	0.434	0.558	0.544512	0.577738	0.876324	0.782094	0.869907	0.981981	87.34	83.41	112.54	18.63	51.86	83.41	9.40775e+06	2.00859e+06	2.45576e+06	6.81039e+06	54.1	15.31
High	Master Protein	A0A7M7JXM3	Uncharacterized protein OS=Varroa destructor OX=109461 PE=4 SV=1	FALSE	Varroa-Hymeno-Viruses-2021-08-19	13.782	2	1	6	817	92.2	9.33	19.6		other membranes					A0A7M7JXM3				0	0	0.613	1.681	0.987	0.764	0.467	0.455	0.997166	0.941978	0.996842	0.926658	0.914977	0.818714	42.24	54.63	44.62	52.88	43.56	51.11	8.66525e+06	5.31571e+06	5387576	1.41491e+07	51.88	43.72
High	Master Protein	A0A7M7JXY5	Vesicle-fusing ATPase OS=Varroa destructor OX=109461 PE=4 SV=1	FALSE	Varroa-Hymeno-Viruses-2021-08-19	470.579	46	30	525	799	88.4	5.55	1604			other molecular function	Pf00004, Pf02359, Pf02933, Pf17862			A0A7M7JXY5				0	16	0.65	1.234	0.856	1.012	0.584	0.689	0.997166	0.998147	0.948607	0.819183	0.914977	0.886704	82.3	85.62	57.92	74.17	67.54	87.11	1.09978e+09	6.06625e+08	6.01929e+08	1.06576e+09	42.61	5.69
High	Master Protein	A0A7M7JY29	Protein VAC14 homolog OS=Varroa destructor OX=109461 PE=3 SV=1	FALSE	Varroa-Hymeno-Viruses-2021-08-19	13.161	8	3	5	653	74.5	6.27	3.1	other metabolic processes	other membranes;other cytoplasmic organelle		Pf11916, Pf12755			A0A7M7JY29				0	0	0.731	1.351	1.468	0.7	0.618	0.409	0.992596	0.999238	0.751187	0.843817	0.98986	0.761478	58.26	53.21	48.37	62.06	42.19	56.3	6.85791e+06	6.6781e+06	4.92311e+06	1.26741e+07	33.31	67.33
High	Master Protein	A0A7M7JY93	Uncharacterized protein OS=Varroa destructor OX=109461 PE=3 SV=1	FALSE	Varroa-Hymeno-Viruses-2021-08-19	37.923	26	4	69	173	19.5	9.99	133.45	protein metabolism;other metabolic processes	translational apparatus	other molecular function	Pf01090			A0A7M7JY93				0	0	0.707	1.411	0.977	0.578	0.412	0.616	0.997166	0.941978	0.936083	0.440415	0.815796	0.994055	117.25	115.08	91.06	79.8	75.16	100.11	1.18082e+08	1.40778e+08	1.34259e+08	1.90197e+08	78.63	20.81
High	Master Protein	A0A7M7JYK1	Uncharacterized protein OS=Varroa destructor OX=109461 PE=3 SV=1	FALSE	Varroa-Hymeno-Viruses-2021-08-19	36.594	24	5	13	340	38.5	9.5	28.73				Pf00106			A0A7M7JYK1				0	0	0.517	1.101	0.769	1.017	0.69	0.954	0.954431	0.947363	0.815568	0.874949	0.760208	0.569071	53.28	107.75	88.18	64.09	55.24	98.42	6.45872e+07	3.09177e+07	3.47627e+07	4.81181e+07	53.68	19.85
High	Master Protein	A0A7M7JYK2	O-phosphoserine phosphohydrolase OS=Varroa destructor OX=109461 PE=3 SV=1	FALSE	Varroa-Hymeno-Viruses-2021-08-19	4.145	8	1	2	232	25.7	5.35	0	other metabolic processes		other molecular function	Pf00702			A0A7M7JYK2				0	0	0.01	100		2.01	0.01	0.01	1.15965e-16	1.09855e-16		0.765016	6.67132e-17	6.53768e-17				11.76			958599			476851
High	Master Protein	A0A7M7JYL0	J domain-containing protein OS=Varroa destructor OX=109461 PE=4 SV=1	FALSE	Varroa-Hymeno-Viruses-2021-08-19	5.554	2	1	1	775	89.5	5.66	2.56	transport	other membranes;ER/Golgi		Pf00226, Pf02889			A0A7M7JYL0				0	0	0.613	1.744	1.166	0.975	0.623	0.534	0.997166	0.932492	0.898221	0.995048	0.970535	0.921557	24.4	39.95	43.32	25.98	31.54	43.34	1.78471e+07	1.09408e+07	9.38643e+06	1.75737e+07	36.1	3.03
High	Master Protein	A0A7M7JYM6	ADP/ATP translocase OS=Varroa destructor OX=109461 PE=3 SV=1	FALSE	Varroa-Hymeno-Viruses-2021-08-19	69.885	27	7	95	301	34	9.6	189.18	transport	other membranes;mitochondrion	transporter activity	Pf00153			A0A7M7JYM6				0	0	0.587	1.099	1.027	0.632	0.411	0.405	0.997166	0.941978	0.896651	0.620789	0.812534	0.566366	77.56	120.8	75.91	59.56	41.97	82.95	1.68508e+08	1.46999e+08	1.54533e+08	3.05409e+08	80.15	29.42
High	Master Protein	A0A7M7JYT4	Glyoxylate reductase 1 homolog OS=Varroa destructor OX=109461 PE=3 SV=1	FALSE	Varroa-Hymeno-Viruses-2021-08-19	9.078	3	1	3	544	59.2	6.58	7.06			other molecular function	Pf00855, Pf03446, Pf14833			A0A7M7JYT4				0	0	0.01	0.292	0.01	1.611	0.01	5.188	1.15965e-16	0.109808	1.09783e-16	0.865539	6.67132e-17	0.0192221		58.98		93.7		124.68	1.17637e+06		4.03194e+06	777115	44.79
High	Master Protein	A0A7M7JZC2	Uncharacterized protein OS=Varroa destructor OX=109461 PE=4 SV=1	FALSE	Varroa-Hymeno-Viruses-2021-08-19	61.346	42	4	36	194	19.2	9.61	125.7							A0A7M7JZC2				0	0	1.112	1.282	1.757	0.813	0.551	0.739	0.741481	0.98214	0.164389	0.995048	0.9618	0.825711	109.58	90.94	88.73	74.25	113.34	92.39	7.35091e+07	2.97312e+07	25854848	9.18456e+07	19.32	120.52
High	Master Protein	A0A7M7JZG2	Mitochondrial fission 1 protein OS=Varroa destructor OX=109461 PE=3 SV=1	FALSE	Varroa-Hymeno-Viruses-2021-08-19	6.305	7	1	9	146	17.2	7.36	17.09	cell organization and biogenesis	other membranes;mitochondrion		Pf14852, Pf14853			A0A7M7JZG2				0	0	0.162	2.99	0.72	0.504	0.144	0.193	0.0931471	0.533282	0.88078	0.54616	0.0936462	0.169448	78.85	45.2	64.45	31.45	64.45	24.13	7.01156e+06	2.00444e+06	2.78311e+06	1.39087e+07	77.98	60.61
High	Master Protein	A0A7M7K015	DJ-1_PfpI domain-containing protein OS=Varroa destructor OX=109461 PE=4 SV=1	FALSE	Varroa-Hymeno-Viruses-2021-08-19	86.545	34	4	102	184	19.2	7.71	351.03				Pf01965			A0A7M7K015				0	0	1.349	0.851	1.216	0.877	1.369	1.085	0.552736	0.696937	0.672566	0.995048	0.0143536	0.331173	79.73	50.55	38.47	53.47	55.49	31.85	1.34249e+08	2.50857e+08	1.93552e+08	1.75607e+08	58.35	46.78
High	Master Protein	A0A7M7K019	Nicotinamide-nucleotide adenylyltransferase OS=Varroa destructor OX=109461 PE=3 SV=1	FALSE	Varroa-Hymeno-Viruses-2021-08-19	4.89	9	1	1	235	26.9	8.02	0	other metabolic processes		other molecular function	Pf01467			A0A7M7K019				0	0	0.01	0.666	0.01	1.296	0.01	1.946	1.15965e-16	0.616563	1.09783e-16	0.956256	6.67132e-17	0.283948		130.01		92.52		51.42	2.62105e+06		3.93505e+06	2.02206e+06	93.24
High	Master Protein	A0A7M7K097	Acylphosphatase OS=Varroa destructor OX=109461 PE=3 SV=1	FALSE	Varroa-Hymeno-Viruses-2021-08-19	40.793	41	3	11	117	13.6	9.61	35.15			other molecular function	Pf00708			A0A7M7K097				0	0	0.407	1.7	0.656	1.001	0.371	0.619	0.830966	0.877503	0.679889	0.905009	0.732069	0.994055	65.88	79.04	94.68	81.54	56.54	84.27	2.61448e+07	5.28841e+06	1.78566e+07	3.89709e+07	83.22	33.9
High	Master Protein	A0A7M7K119	Prohibitin OS=Varroa destructor OX=109461 PE=3 SV=1	FALSE	Varroa-Hymeno-Viruses-2021-08-19	103.839	33	6	146	299	33	9.66	375.72		other membranes;mitochondrion		Pf01145			A0A7M7K119				0	0	0.704	1.941	1.293	0.825	0.586	0.454	0.997166	0.615503	0.559226	0.995048	0.914977	0.733277	58.08	104.3	88.19	58.66	60.94	106.39	2.16814e+08	1.31304e+08	1.60654e+08	2.9288e+08	32.48	34.3
High	Master Protein	A0A7M7K122	40S ribosomal protein S12 OS=Varroa destructor OX=109461 PE=3 SV=1	FALSE	Varroa-Hymeno-Viruses-2021-08-19	30.858	14	2	28	128	14.4	8	70.44	protein metabolism;other metabolic processes	translational apparatus	other molecular function	Pf01248			A0A7M7K122				0	0	0.851	0.854	1.02	0.651	0.486	0.61	0.948973	0.865947	0.918126	0.780923	0.9618	0.999892	106.4	103.43	60.94	98.58	26.65	69.47	3.45154e+07	2.56668e+07	2.72833e+07	4.89671e+07	69.81	10.79
High	Master Protein	A0A7M7K147	Obg-like ATPase 1 OS=Varroa destructor OX=109461 PE=3 SV=1	FALSE	Varroa-Hymeno-Viruses-2021-08-19	11.994	14	3	3	397	44.7	7.24	4.23		other cell component	translation activity;other molecular function	Pf01926, Pf06071			A0A7M7K147				0	0	0.892	1.473	1.162	1.008	0.832	0.799	0.91414	0.954456	0.867088	0.956743	0.703232	0.846347	53.25	82.51	47.25	68.86	49.87	74.99	2.20411e+07	1.84468e+07	1.4217e+07	2.23797e+07	52.37	4.73
High	Master Protein	A0A7M7K1D3	Uncharacterized protein OS=Varroa destructor OX=109461 PE=4 SV=1	FALSE	Varroa-Hymeno-Viruses-2021-08-19	8.683	2	1	1	1023	116.2	5.99	2.73	RNA metabolism OR transcription;other metabolic processes		nucleic acid binding activity;other molecular function	Pf00270, Pf00271, Pf08148, Pf13234			A0A7M7K1D3				0	0	100	0.01	1.079	0.01	2.869	2.659	1.15965e-16	1.09855e-16	0.970894	6.61618e-17	0.205721	0.41434			96.25		11.08	88.55		495481	459121	172693		10.54
High	Master Protein	A0A7M7K1F0	Uncharacterized protein OS=Varroa destructor OX=109461 PE=4 SV=1	FALSE	Varroa-Hymeno-Viruses-2021-08-19	961.703	46	53	419	1835	209.9	6.96	1438.35	transport		transporter activity	Pf00094, Pf01347, Pf09172			A0A7M7K1F0				0	0	1.768	1.231	2.579	0.167	0.33	0.141	0.30876	0.994354	0.00252278	6.36095e-08	0.406741	0.00058405	103.9	92.27	101.57	110.82	104.43	115.99	4.05106e+08	4.00662e+08	2.33256e+08	1.41374e+09	18.75	85.14
High	Master Protein	A0A7M7K1U3	Uncharacterized protein OS=Varroa destructor OX=109461 PE=3 SV=1	FALSE	Varroa-Hymeno-Viruses-2021-08-19	15.2	8	1	4	216	23.8	6.21	11.53				Pf00106			A0A7M7K1U3				0	0	1.786	2.487	3.967	1.212	2.164	0.562	0.304692	0.703628	0.027344	0.939518	0.184901	0.98169	52.97	57.8	34.22	45.2	30.85	12.79	7.50401e+06	1.19693e+07	3.01746e+06	5.37313e+06	42.81	36.48
High	Master Protein	A0A7M7K1Y6	PCI domain-containing protein OS=Varroa destructor OX=109461 PE=3 SV=1	FALSE	Varroa-Hymeno-Viruses-2021-08-19	43.121	8	2	34	453	52.5	8.1	91.88		other cell component		Pf01399, Pf18098			A0A7M7K1Y6				0	0	0.671	1.492	1.32	1.009	0.711	0.532	0.997166	0.932492	0.689231	0.858527	0.787591	0.912231	76.93	107.57	35.4	32.25	51.64	64.39	3.53078e+07	2.06717e+07	1.61638e+07	3.52992e+07	53.84	8.77
High	Master Protein	A0A7M7K1Z2	40S ribosomal protein S21 OS=Varroa destructor OX=109461 PE=3 SV=1	FALSE	Varroa-Hymeno-Viruses-2021-08-19	5.253	11	1	3	82	9.3	7.88	7.35	protein metabolism;other metabolic processes	ER/Golgi;translational apparatus	other molecular function	Pf01249			A0A7M7K1Z2				0	0	3.167	0.46	1.456	0.569	1.803	1.238	0.036446	0.167721	0.439355	0.681251	0.0174313	0.400908	64.24	67.32	59.7	49.49	74.29	68.91	1.20616e+07	3.01015e+07	2.27089e+07	1.86228e+07	57.76	43.39
High	Master Protein	A0A7M7K202	Carn_acyltransf domain-containing protein OS=Varroa destructor OX=109461 PE=3 SV=1	FALSE	Varroa-Hymeno-Viruses-2021-08-19	12.134	8	3	3	609	68.2	7.65	1.89			other molecular function	Pf00755			A0A7M7K202				0	0	0.416	1.23	0.602	0.821	0.276	0.828	0.849933	0.964902	0.773547	0.960303	0.479695	0.818714	88.36	77.53	81.08	71.28	112.76	93.03	6.57084e+06	2.08079e+06	1.85153e+06	9.22448e+06	72.07	36.71
High	Master Protein	A0A7M7K223	Glucose-6-phosphatase OS=Varroa destructor OX=109461 PE=3 SV=1	FALSE	Varroa-Hymeno-Viruses-2021-08-19	77.141	29	6	15	353	39.9	8.92	40.36	other metabolic processes	other membranes;ER/Golgi	other molecular function	Pf01569			A0A7M7K223				0	0	0.35	1.23	0.398	1.038	0.429	0.824	0.680093	0.999908	0.0284803	0.78295	0.869907	0.755661	90.44	102.59	85.36	112.61	64.68	129.65	6.2939e+07	2.76095e+07	3.52545e+07	7.71251e+07	38.26	67.12
High	Master Protein	A0A7M7K2C9	60S ribosomal protein L12 OS=Varroa destructor OX=109461 PE=3 SV=1	FALSE	Varroa-Hymeno-Viruses-2021-08-19	53.069	38	3	56	165	17.7	9.5	137.5	protein metabolism;other metabolic processes	translational apparatus	other molecular function	Pf00298, Pf03946			A0A7M7K2C9				0	0	2.035	0.768	1.042	0.71	1.133	0.805	0.206181	0.574702	0.874589	0.817679	0.0646745	0.756891	100.6	114.42	109.25	61.16	102.98	85.1	1.18386e+08	2.08757e+08	1.56666e+08	1.34585e+08	33.87	8.69
High	Master Protein	A0A7M7K2Q1	Prolyl endopeptidase OS=Varroa destructor OX=109461 PE=3 SV=1	FALSE	Varroa-Hymeno-Viruses-2021-08-19	16.719	7	4	16	700	79.7	6.27	10.2	protein metabolism	other cell component	other molecular function	Pf00326, Pf02897			A0A7M7K2Q1				0	0	0.561	2.512	1.643	0.796	0.422	0.268	0.982979	0.680544	0.71051	0.948087	0.869907	0.45249	45.32	77.07	76.19	53.36	26.14	77.07	1.18398e+07	2.27579e+06	1.38555e+06	1.18907e+07	66.32	25.54
High	Master Protein	A0A7M7K2U0	Uncharacterized protein OS=Varroa destructor OX=109461 PE=4 SV=1	FALSE	Varroa-Hymeno-Viruses-2021-08-19	48.121	30	6	24	302	33.9	8.88	65.82	other metabolic processes		other molecular function	Pf02567			A0A7M7K2U0				0	0	0.946	1.136	1.112	0.635	0.532	0.479	0.865759	0.965118	0.806631	0.663191	0.979815	0.808571	40.44	90.26	84.03	61.96	54.22	76.85	6.67168e+07	5.52968e+07	3.8779e+07	1.04769e+08	15.34	27.81
High	Master Protein	A0A7M7K333	CYTOSOL_AP domain-containing protein OS=Varroa destructor OX=109461 PE=3 SV=1	FALSE	Varroa-Hymeno-Viruses-2021-08-19	252.351	36	14	240	556	60.1	6.28	793.92	protein metabolism	other cell component	other molecular function	Pf00883			A0A7M7K333				0	0	0.573	1.085	0.887	0.773	0.43	0.565	0.997166	0.941978	0.977982	0.958142	0.871625	0.932765	79.63	92.84	87.71	55.32	72.95	88.71	5.7017e+08	3.35683e+08	3.54691e+08	7.01066e+08	28.17	29.65
High	Master Protein	A0A7M7K353	Cystathionine beta-synthase OS=Varroa destructor OX=109461 PE=4 SV=1	FALSE	Varroa-Hymeno-Viruses-2021-08-19	264.998	49	13	211	510	55.2	8.06	732.16	other metabolic processes	other cell component	other molecular function	Pf00291			A0A7M7K353				0	0	0.658	0.995	0.692	0.959	0.601	0.84	0.997166	0.928844	0.679889	0.915054	0.890638	0.700807	64.11	81.87	69.23	87.27	57.29	86.06	6.89981e+08	4.35093e+08	493732141	7.82736e+08	50.11	3.31
High	Master Protein	A0A7M7K3G0	T-complex protein 1 subunit delta OS=Varroa destructor OX=109461 PE=3 SV=1	FALSE	Varroa-Hymeno-Viruses-2021-08-19	287.54	57	15	313	541	58.3	6.84	1130.99	other biological processes	other cell component	other molecular function	Pf00118			A0A7M7K3G0				0	4	0.964	1.119	1.089	0.849	0.71	0.77	0.862611	0.941978	0.818356	0.99845	0.63986	0.799551	83.8	88.43	81.39	76.54	86.48	80.65	3.9029e+08	3.5906e+08	2.88363e+08	3.92565e+08	38.25	27.54
High	Master Protein	A0A7M7K3U6	Uncharacterized protein OS=Varroa destructor OX=109461 PE=3 SV=1	FALSE	Varroa-Hymeno-Viruses-2021-08-19	1.692	6	1	4	358	41	4.49	11.19	cell organization and biogenesis	nucleus		Pf00956			A0A7M7K3U6				0	0	1.998	1.021	2.039	1.019	1.474	0.772	0.213173	0.941978	0.0373001	0.815797	0.0113714	0.802522	90.56	81.47	46.47	67.9	76.98	89.08	3.17508e+07	4.65669e+07	3.11085e+07	5.6622e+07	90.46	49.61
High	Master Protein	A0A7M7K3U9	Uncharacterized protein OS=Varroa destructor OX=109461 PE=4 SV=1	FALSE	Varroa-Hymeno-Viruses-2021-08-19	114.599	57	6	129	214	24.2	5.3	434.45		other membranes		Pf01161			A0A7M7K3U9				0	0	1.274	0.844	1.212	0.596	0.816	0.713	0.619344	0.696753	0.67631	0.502631	0.384023	0.866556	67.79	58.23	46.38	53.74	59.57	52.52	2.60909e+08	2.36185e+08	2.02659e+08	3.07698e+08	36.39	21
High	Master Protein	A0A7M7K400	Acetyl-CoA carboxylase OS=Varroa destructor OX=109461 PE=4 SV=1	FALSE	Varroa-Hymeno-Viruses-2021-08-19	52.22	5	7	27	2476	278.3	6.05	64.72	other metabolic processes		other molecular function	Pf00289, Pf00364, Pf01039, Pf02785, Pf02786, Pf08326			A0A7M7K400				0	0	0.522	1.281	0.671	1.698	0.995	1.236	0.961173	0.970509	0.620534	0.191823	0.554545	0.323148	73.33	97.15	73.74	58.59	83.04	69.34	3.41309e+07	1.09002e+07	2.53783e+07	2.39458e+07	31.19	65.55
High	Master Protein	A0A7M7K4E8	26S proteasome non-ATPase regulatory subunit 13 OS=Varroa destructor OX=109461 PE=4 SV=1	FALSE	Varroa-Hymeno-Viruses-2021-08-19	50.322	26	7	31	379	43.5	5.53	78.18				Pf01399			A0A7M7K4E8				0	0	0.457	1.405	0.798	0.96	0.318	0.421	0.906463	0.941978	0.876089	0.939518	0.353767	0.673411	82.65	88.36	80.77	71.31	56.3	98.69	1.08368e+08	4.35589e+07	5.1176e+07	7.49181e+07	57.35	13.76
High	Master Protein	A0A7M7K4Q5	Uncharacterized protein OS=Varroa destructor OX=109461 PE=3 SV=1	FALSE	Varroa-Hymeno-Viruses-2021-08-19	3.337	1	1	1	792	89.1	8.28	0	transport	plasma membrane;other membranes	transporter activity	Pf04515			A0A7M7K4Q5				0	0	0.483	1.269	0.613	0.815	0.394	0.645	0.94465	0.970509	0.751187	0.952549	0.802721	0.969075	26.38	148.26	154.32	37.99	43.49	115.44	4.21936e+06	2.03768e+06	3.32553e+06	5.1767e+06	29.16	23.69
High	Master Protein	A0A7M7K4S9	FABP domain-containing protein OS=Varroa destructor OX=109461 PE=3 SV=1	FALSE	Varroa-Hymeno-Viruses-2021-08-19	161.976	35	6	598	132	14.7	8.57	1644.77			other molecular function	Pf00061			A0A7M7K4S9				0	0	0.577	1.57	1.021	0.93	0.532	0.487	0.997166	0.903497	0.897548	0.956256	0.979815	0.804386	106.78	109.64	96.21	99.48	107.48	100.73	2.3785e+09	3.09061e+09	3.04147e+09	3.99364e+09	112.33	27.45
High	Master Protein	A0A7M7K4W0	Enoyl-CoA hydratase OS=Varroa destructor OX=109461 PE=3 SV=1	FALSE	Varroa-Hymeno-Viruses-2021-08-19	421.347	44	20	464	759	83.2	8.92	1224.25	other metabolic processes	mitochondrion	other molecular function	Pf00378, Pf00725, Pf02737			A0A7M7K4W0				0	0	0.953	0.977	0.931	0.717	0.61	0.651	0.864237	0.907443	0.983521	0.8351	0.87742	0.946198	75.64	86.34	70.52	81.78	60.79	81.99	7.66087e+08	6.81459e+08	717137125	9.18821e+08	37.66	21.47
High	Master Protein	A0A7M7K526	Uncharacterized protein OS=Varroa destructor OX=109461 PE=4 SV=1	FALSE	Varroa-Hymeno-Viruses-2021-08-19	42.075	24	4	38	181	21.1	6.06	100.32	other metabolic processes		other molecular function	Pf02798			A0A7M7K526				0	0	0.459	2.497	1.112	0.743	0.319	0.242	0.910289	0.315576	0.812169	0.905009	0.339243	0.0514614	64.36	106.87	99.84	72.35	36.79	64.78	1.30241e+08	4.34552e+07	3.60113e+07	1.44494e+08	61.45	57.74
High	Master Protein	A0A7M7K571	Sodium/hydrogen exchanger OS=Varroa destructor OX=109461 PE=3 SV=1	FALSE	Varroa-Hymeno-Viruses-2021-08-19	9.501	2	1	3	628	69.7	7.77	7.57	transport;other biological processes	other membranes;other cytoplasmic organelle	transporter activity	Pf00999			A0A7M7K571				0	0	0.339	2.007	0.702	1.497	0.384	1.085	0.689297	0.932492	0.862147	0.956256	0.740345	0.877579	123.73	86.65	115.62	89.78	229.23	97.05	836034	260207	727363	558308	83.92	127.79
High	Master Protein	A0A7M7K584	Uncharacterized protein OS=Varroa destructor OX=109461 PE=4 SV=1	FALSE	Varroa-Hymeno-Viruses-2021-08-19	10.908	5	2	2	835	93.6	9.69	5.43			nucleic acid binding activity	Pf00076, Pf08075			A0A7M7K584				0	0	0.574	0.798	0.513	1.277	0.866	1.176	0.997166	0.764085	0.511056	0.881894	0.873867	0.569783	53.25	71.68	40.72	73.1	56.08	48.48	9.11534e+06	3.3792e+06	9.13415e+06	5.51694e+06	11.88	44.17
High	Master Protein	A0A7M7K5U0	Uncharacterized protein OS=Varroa destructor OX=109461 PE=4 SV=1	FALSE	Varroa-Hymeno-Viruses-2021-08-19	30.396	12	2	12	544	50.5	7.2	32.43							A0A7M7K5U0				0	0	0.854	1.744	1.465	0.663	0.566	0.38	0.94809	0.803045	0.340337	0.73944	0.939503	0.523193	112.46	112.46	17.66	63.95	17.66	14.96	7.07298e+07	6.03891e+07	4.0554e+07	1.06645e+08	78.43	13.1
High	Master Protein	A0A7M7K5V3	RNA-directed RNA polymerase OS=Varroa destructor OX=109461 PE=3 SV=1	FALSE	Varroa-Hymeno-Viruses-2021-08-19	59.655	8	7	69	1521	175.6	6.95	146.67	RNA metabolism OR transcription;other metabolic processes;other biological processes		nucleic acid binding activity;other molecular function	Pf05183			A0A7M7K5V3				0	0	0.611	1.131	0.916	0.739	0.593	0.759	0.997166	0.965118	0.998666	0.912422	0.914977	0.818714	84.8	87.28	53.37	72.32	68.67	64.34	5.2684e+07	4.05492e+07	5.17536e+07	7.47281e+07	50.61	23.02
High	Master Protein	A0A7M7K5X1	UTP--glucose-1-phosphate uridylyltransferase OS=Varroa destructor OX=109461 PE=3 SV=1	FALSE	Varroa-Hymeno-Viruses-2021-08-19	42.143	14	5	25	515	57.6	7.17	49.95	other metabolic processes		other molecular function	Pf01704			A0A7M7K5X1				0	0	0.863	1.082	1.029	0.738	0.592	0.528	0.938868	0.932492	0.956897	0.939518	0.943293	0.893976	57.02	65.72	37.28	64.79	49.62	60.02	1.81233e+07	1.87428e+07	1.66167e+07	3.0688e+07	70.37	26.37
High	Master Protein	A0A7M7K617	Uncharacterized protein OS=Varroa destructor OX=109461 PE=4 SV=1	FALSE	Varroa-Hymeno-Viruses-2021-08-19	90.433	47	7	69	234	25.9	5.21	107.54	protein metabolism;other metabolic processes	nucleus;other cell component		Pf00227			A0A7M7K617				0	0	0.539	1.375	0.789	1.022	0.503	0.611	0.97701	0.941978	0.85575	0.802404	0.98495	0.999892	76.49	105.06	118.85	80.76	76.62	92.88	2.48007e+08	1.06299e+08	1.83548e+08	2.69312e+08	92.96	39
High	Master Protein	A0A7M7K646	Uncharacterized protein OS=Varroa destructor OX=109461 PE=3 SV=1	FALSE	Varroa-Hymeno-Viruses-2021-08-19	8.74	7	2	3	805	91.6	7.68	9.84	protein metabolism	other membranes	other molecular function	Pf01431, Pf05649			A0A7M7K646				0	0	0.01	1.132	0.01	0.761	0.01	0.338	1.15965e-16	0.941978	1.09783e-16	0.912422	6.67132e-17	0.675761		92.51		79.89		66.8	5.29124e+06		6.30979e+06	5.71132e+06	88.48
High	Master Protein	A0A7M7K653	ENTH domain-containing protein OS=Varroa destructor OX=109461 PE=4 SV=1	FALSE	Varroa-Hymeno-Viruses-2021-08-19	2.438	2	1	2	543	57.5	5.88	1.63	transport	other membranes;ER/Golgi		Pf01417			A0A7M7K653				0	0	0.392	1.123	0.906	0.844	0.331	0.255	0.786914	0.941978	0.983521	0.971338	0.62342	0.467291	91.24	126.42	68.61	75.4	34.33	19.18	6.06887e+06	2.37865e+06	1834685	7.1904e+06	78.53	35.12
High	Master Protein	A0A7M7K677	Uncharacterized protein OS=Varroa destructor OX=109461 PE=4 SV=1	FALSE	Varroa-Hymeno-Viruses-2021-08-19	15.2	5	1	1	394	38.5	10.93	4.62							A0A7M7K677				0	0	0.01	100		0.588	0.01	0.01	1.15965e-16	1.09855e-16		0.695157	6.67132e-17	6.53768e-17				67.02			3.34152e+06			5.6832e+06	3.74
High	Master Protein	A0A7M7K6B1	Uncharacterized protein OS=Varroa destructor OX=109461 PE=3 SV=1	FALSE	Varroa-Hymeno-Viruses-2021-08-19	15.2	8	1	2	442	48.8	6.87	8.35	other metabolic processes	other cell component	kinase activity;other molecular function	Pf00288, Pf08544, Pf10509			A0A7M7K6B1				0	0	0.101	1.361	0.163	2.054	0.259	1.231	0.0154635	0.97671	0.049735	0.744813	0.40581	0.818714	58.77	66.37	74.34	110.82	53.76	107.7	1.18601e+06	119678	734819	461483	45.88
High	Master Protein	A0A7M7K6L5	Succinate dehydrogenase [ubiquinone] flavoprotein subunit, mitochondrial OS=Varroa destructor OX=109461 PE=3 SV=1	FALSE	Varroa-Hymeno-Viruses-2021-08-19	60.8	15	5	33	552	61	6.65	85.84	other metabolic processes	other membranes;mitochondrion	other molecular function	Pf00890, Pf02910			A0A7M7K6L5				0	0	0.666	0.814	1.384	0.713	0.602	0.504	0.997166	0.755105	0.48571	0.84063	0.891728	0.847729	79.42	95.89	76.41	64.41	81.98	89.71	6.79627e+07	3.39062e+07	2.86871e+07	8.54196e+07	55.12	27.03
High	Master Protein	A0A7M7K6S1	Uncharacterized protein OS=Varroa destructor OX=109461 PE=3 SV=1	FALSE	Varroa-Hymeno-Viruses-2021-08-19	234.858	36	11	253	491	55.3	6.84	831.63	protein metabolism		other molecular function	Pf05577			A0A7M7K6S1				0	0	0.409	1.478	0.566	1.006	0.259	0.59	0.838021	0.932492	0.342667	0.830786	0.128884	0.977259	114.34	78.54	77.95	83.57	114.88	109	7.23914e+08	3.06558e+08	4.1821e+08	3.93451e+08	25.14	6.98
High	Master Protein	A0A7M7K6V8	Uncharacterized protein OS=Varroa destructor OX=109461 PE=3 SV=1	FALSE	Varroa-Hymeno-Viruses-2021-08-19	17.395	13	2	4	288	32.8	9.28	12.06	cell organization and biogenesis;other biological processes	other membranes;mitochondrion	other molecular function	Pf02630			A0A7M7K6V8				0	0	0.523	1.274	1.031	0.804	0.46	0.469	0.963451	0.993168	0.945279	0.995048	0.928792	0.80769	83.03	104.85	72.98	84.2	40.31	83.78	1.874e+07	1.93821e+07	2.05033e+07	4.03946e+07	74.28	23.9
High	Master Protein	A0A7M7K758	Uncharacterized protein OS=Varroa destructor OX=109461 PE=4 SV=1	FALSE	Varroa-Hymeno-Viruses-2021-08-19	78.078	48	5	55	245	26.1	8.12	157.63							A0A7M7K758				0	0	1.264	0.777	0.832	0.79	0.683	0.888	0.629936	0.588722	0.914265	0.987315	0.719494	0.609083	67.14	71.26	77.07	51.68	80.42	85.69	8.99672e+07	1.43447e+08	1.72554e+08	2.10077e+08	35.7	35.65
High	Master Protein	A0A7M7K7D9	GTP:AMP phosphotransferase, mitochondrial OS=Varroa destructor OX=109461 PE=3 SV=1	FALSE	Varroa-Hymeno-Viruses-2021-08-19	66.651	37	8	90	220	24.9	8.6	204.3	other metabolic processes	mitochondrion	kinase activity;other molecular function	Pf00406, Pf05191			A0A7M7K7D9				0	0	1.355	0.702	1.205	0.718	0.915	0.798	0.547331	0.431775	0.679889	0.836664	0.245004	0.762082	70.44	71.23	59.64	57.7	68.65	75.96	2.07528e+08	2.86185e+08	1.93313e+08	3.04921e+08	23.55	18.86
High	Master Protein	A0A7M7K7J0	Tudor domain-containing protein OS=Varroa destructor OX=109461 PE=4 SV=1	FALSE	Varroa-Hymeno-Viruses-2021-08-19	10.018	3	1	1	671	76.1	8.09	3.19							A0A7M7K7J0				0	0	100	0.01	1.516	0.01	1.022	0.674	1.15965e-16	1.09855e-16	0.812169	6.61618e-17	0.885646	0.921557			110.4		167.91	71.32		342408	225898	337275		109.67
High	Master Protein	A0A7M7K7L5	Catalase OS=Varroa destructor OX=109461 PE=3 SV=1	FALSE	Varroa-Hymeno-Viruses-2021-08-19	703.108	59	24	1168	505	57	7.74	3821.23	other metabolic processes;stress response;other biological processes		other molecular function	Pf00199, Pf06628			A0A7M7K7L5				0	1	0.421	1.735	0.708	0.821	0.371	0.491	0.850482	0.753786	0.707757	0.995048	0.620926	0.808571	98.44	94.7	83.13	89.76	76.69	85.6	6.33077e+09	2.67114e+09	3.51665e+09	6.06872e+09	61.52	24.65
High	Master Protein	A0A7M7K7P2	Thioredoxin domain-containing protein OS=Varroa destructor OX=109461 PE=3 SV=1	FALSE	Varroa-Hymeno-Viruses-2021-08-19	275.889	54	12	369	222	24.9	5.67	1217.08	other biological processes		other molecular function	Pf00578, Pf10417			A0A7M7K7P2				0	1	0.522	1.606	0.945	0.948	0.52	0.513	0.961967	0.865414	0.972926	0.938501	0.997764	0.842811	80.23	121.34	90.24	101.31	97.43	86.43	1.64366e+09	9.14837e+08	6.9985e+08	1.83525e+09	66.55	26.78
High	Master Protein	A0A7M7K7S7	Calcineurin-like phosphoesterase domain-containing protein 1 OS=Varroa destructor OX=109461 PE=3 SV=1	FALSE	Varroa-Hymeno-Viruses-2021-08-19	57.927	25	5	29	314	35.9	5.67	78.17			other molecular function	Pf00149			A0A7M7K7S7				0	0	0.457	1.346	0.681	0.79	0.427	0.572	0.906399	0.941978	0.668539	0.970095	0.869907	0.945088	79.17	76.55	51.54	74.01	69.27	88.21	7.41356e+07	2.41634e+07	4.9326e+07	1.37399e+08	80.41	40.62
High	Master Protein	A0A7M7K7T0	Eukaryotic translation initiation factor 3 subunit F OS=Varroa destructor OX=109461 PE=3 SV=1	FALSE	Varroa-Hymeno-Viruses-2021-08-19	39.847	27	4	31	280	31.3	5.76	70.43	cell organization and biogenesis;protein metabolism;other metabolic processes	translational apparatus;other cell component	nucleic acid binding activity;other molecular function	Pf01398, Pf13012			A0A7M7K7T0				0	0	0.933	1.259	1.156	0.58	0.431	0.451	0.87448	0.979916	0.822947	0.541854	0.873867	0.765085	42.49	74.79	84.34	68.09	40.02	71.69	3.96193e+07	1.95662e+07	2.48786e+07	6.93508e+07	52.39	61.37
High	Master Protein	A0A7M7K7T6	Cleavage and polyadenylation specificity factor subunit 5 OS=Varroa destructor OX=109461 PE=3 SV=1	FALSE	Varroa-Hymeno-Viruses-2021-08-19	13.549	12	1	6	233	26.6	9.14	8.45	RNA metabolism OR transcription;other metabolic processes	nucleus;other cell component	nucleic acid binding activity	Pf13869			A0A7M7K7T6				0	0	0.483	0.896	0.455	1.002	0.986	1.118	0.94465	0.880062	0.479375	0.996649	0.785607	0.708296	96.92	90.78	82.9	109.19	109.19	107.72	6.41608e+06	3.09718e+06	3.11314e+06	2.99846e+06	44.33	98.35
High	Master Protein	A0A7M7K7Z1	Uncharacterized protein OS=Varroa destructor OX=109461 PE=3 SV=1	FALSE	Varroa-Hymeno-Viruses-2021-08-19	25.284	6	1	17	297	32.5	8.65	27.62			other molecular function	Pf00378			A0A7M7K7Z1				0	0	0.896	1.818	1.223	0.526	0.471	0.391	0.911519	0.887787	0.847288	0.573878	0.928792	0.700807	52.53	109.8	82.7	86.93	65.2	86.93	2.27674e+07	1.53147e+07	1.25214e+07	1.82029e+07	57	49.33
High	Master Protein	A0A7M7K858	Proline dehydrogenase OS=Varroa destructor OX=109461 PE=3 SV=1	FALSE	Varroa-Hymeno-Viruses-2021-08-19	6.256	3	1	4	532	60.8	9	4.41	other metabolic processes		other molecular function	Pf01619			A0A7M7K858				0	0	0.444	3.71	1.723	1.167	0.484	0.415	0.870219	0.347878	0.673187	0.960303	0.914977	0.818714	52.78	71.5	78.27	46.76	47.88	14.69	6.84552e+06	2.85915e+06	2.5428e+06	5.90516e+06	44.94	38.91
High	Master Protein	A0A7M7K896	Uncharacterized protein OS=Varroa destructor OX=109461 PE=3 SV=1	FALSE	Varroa-Hymeno-Viruses-2021-08-19	33.158	8	4	10	769	87.4	5.45	22.33	protein metabolism		other molecular function	Pf00648, Pf01067, Pf13405, Pf13833			A0A7M7K896				0	0	0.319	1.408	0.481	0.59	0.185	0.385	0.592756	0.961181	0.246507	0.663191	0.0388331	0.609291	86.38	92.67	88.13	97.25	64.49	95.12	2.4012e+07	1.06347e+07	1.5495e+07	5.16583e+07	86.57	43.61
High	Master Protein	A0A7M7K8A2	BTB domain-containing protein OS=Varroa destructor OX=109461 PE=4 SV=1	FALSE	Varroa-Hymeno-Viruses-2021-08-19	10.318	6	1	2	345	38.4	5.12	2.71				Pf00651			A0A7M7K8A2				0	0	0.01	0.302	0.01	1.944	0.01	6.442	1.15965e-16	0.152365	1.09783e-16	0.832221	6.67132e-17	0.0467828		149.48		102.97		78.18	393539		1.30424e+06	202462
High	Master Protein	A0A7M7K8D4	Nudix hydrolase domain-containing protein OS=Varroa destructor OX=109461 PE=4 SV=1	FALSE	Varroa-Hymeno-Viruses-2021-08-19	23.008	19	3	6	205	22.2	5.03	14.68			other molecular function	Pf00293			A0A7M7K8D4				0	0	0.357	1.169	0.439	0.807	0.43	0.937	0.696577	0.969006	0.0990396	0.995048	0.883455	0.618592	106.66	123.39	89.03	81.45	74.99	77.06	3.06722e+07	2.12147e+07	1.03354e+07	4.03362e+07	98.7	57.61
High	Master Protein	A0A7M7K8J4	80 kDa nuclear cap-binding protein OS=Varroa destructor OX=109461 PE=3 SV=1	FALSE	Varroa-Hymeno-Viruses-2021-08-19	2.1	3	1	1	801	91.6	5.81	0	RNA metabolism OR transcription;other metabolic processes;transport	nucleus;other cell component	nucleic acid binding activity	Pf02854, Pf09088, Pf09090			A0A7M7K8J4				0	0	0.719	2.704	1.945	1.714	1.233	0.634	0.997166	0.765021	0.614672	0.802404	0.638649	0.921557	78.66	47.99	76.41	72.27	12.78	70.2	1.9947e+06	1.43495e+06	737612	1.16357e+06	66.35	0.2
High	Master Protein	A0A7M7K8L5	Uncharacterized protein OS=Varroa destructor OX=109461 PE=3 SV=1	FALSE	Varroa-Hymeno-Viruses-2021-08-19	304.627	37	19	295	962	107.9	5.69	953.56	other biological processes		other molecular function	Pf00012			A0A7M7K8L5				0	0	0.659	0.97	0.866	0.814	0.521	0.638	0.997166	0.893346	0.95737	0.995048	0.997764	0.971746	85	101.92	78.63	79.49	56.28	85.18	4.21133e+08	2.87121e+08	2.79041e+08	5.21539e+08	34.19	41.72
High	Master Protein	A0A7M7K8U6	CUE domain-containing protein OS=Varroa destructor OX=109461 PE=4 SV=1	FALSE	Varroa-Hymeno-Viruses-2021-08-19	3.953	2	1	2	569	63.5	9.44	3.99		other membranes	other molecular function	Pf02845			A0A7M7K8U6				0	0	0.903	1.29	1.136	0.648	0.534	0.513	0.911519	0.986845	0.918126	0.782094	0.95918	0.881809	58.37	58.37	21.61	60.59	35.41	50.49	6.88725e+06	6.22232e+06	5.33872e+06	1.26056e+07	65.99	15.95
High	Master Protein	A0A7M7K8Z3	60S ribosomal protein L31 OS=Varroa destructor OX=109461 PE=3 SV=1	FALSE	Varroa-Hymeno-Viruses-2021-08-19	34.806	20	2	18	123	14.2	10.35	47.66	protein metabolism;other metabolic processes	translational apparatus	other molecular function	Pf01198			A0A7M7K8Z3				0	0	1.552	1.754	1.974	0.494	0.522	0.191	0.433405	0.809961	0.222969	0.294929	0.999051	0.0425477	54.65	73.46	74.93	83.66	69.38	80.78	4.61379e+07	1.96625e+07	9.96024e+06	5.87511e+07	48.96	62.31
High	Master Protein	A0A7M7K9A2	EF1_GNE domain-containing protein OS=Varroa destructor OX=109461 PE=3 SV=1	FALSE	Varroa-Hymeno-Viruses-2021-08-19	61.213	26	5	72	232	26	4.7	136.85	protein metabolism;other metabolic processes	other cell component	nucleic acid binding activity	Pf00736, Pf10587			A0A7M7K9A2				0	0	0.573	1.306	0.913	0.939	0.647	0.784	0.997166	0.970509	0.994909	0.939518	0.809611	0.773218	57.75	85.67	61.87	61.61	66.4	80.18	1.31482e+08	9.13972e+07	8.45776e+07	1.16219e+08	50.05	31.31
High	Master Protein	A0A7M7K9I6	26S proteasome non-ATPase regulatory subunit 2 OS=Varroa destructor OX=109461 PE=3 SV=1	FALSE	Varroa-Hymeno-Viruses-2021-08-19	160.337	23	11	97	891	96.9	5.88	314.2	other biological processes	other cell component	enzyme regulator activity	Pf01851, Pf17781, Pf18051			A0A7M7K9I6				0	4	0.504	1.383	0.973	0.924	0.471	0.527	0.954431	0.941978	0.945279	0.960303	0.936384	0.866556	86.16	101.91	72.94	75.18	44.63	76.24	2.30566e+08	1.12501e+08	1.13707e+08	2.54813e+08	60.63	28.41
High	Master Protein	A0A7M7K9R3	Uncharacterized protein OS=Varroa destructor OX=109461 PE=3 SV=1	FALSE	Varroa-Hymeno-Viruses-2021-08-19	47.94	27	3	32	124	14.1	9	99.01	other metabolic processes	other membranes;mitochondrion		Pf01215			A0A7M7K9R3				0	0	3.064	0.547	1.432	0.413	1.342	0.798	0.0421664	0.364861	0.379108	0.125068	0.0151278	0.773218	84.51	86.34	75.25	64.84	79.51	98.43	3.22357e+07	6.35522e+07	3.11276e+07	6.49682e+07	44.64	50.51
High	Master Protein	A0A7M7K9S4	HMA domain-containing protein OS=Varroa destructor OX=109461 PE=4 SV=1	FALSE	Varroa-Hymeno-Viruses-2021-08-19	4.301	25	1	1	73	8.1	7.83	0			other molecular function	Pf00403			A0A7M7K9S4				0	0	0.412	2.642	1.089	0.553	0.243	0.209	0.842078	0.676687	0.948953	0.624932	0.354491	0.188909	55.29	94.52	93.86	78.03	34.93	83.41	8.10259e+06	3.3392e+06	3.06672e+06	1.46495e+07	73.52	21.98
High	Master Protein	A0A7M7K9T6	Uncharacterized protein OS=Varroa destructor OX=109461 PE=4 SV=1	FALSE	Varroa-Hymeno-Viruses-2021-08-19	16.023	10	2	9	321	36.4	8.85	35.08			nucleic acid binding activity	Pf00076			A0A7M7K9T6				0	0	0.233	3.976	1.07	1.915	0.42	0.429	0.306086	0.202156	0.964061	0.298722	0.873867	0.801338	104.41	112.54	45.63	109.95	31.78	81.4	2.13252e+07	4.94319e+06	7.96161e+06	1.76593e+07	91.55	47.28
High	Master Protein	A0A7M7K9T9	Uncharacterized protein OS=Varroa destructor OX=109461 PE=3 SV=1	FALSE	Varroa-Hymeno-Viruses-2021-08-19	5.766	4	1	3	385	42.4	5.97	2.99	transport	other membranes	transporter activity	Pf06027			A0A7M7K9T9				0	0	0.48	0.938	0.589	0.881	0.553	0.939	0.936354	0.928844	0.637584	0.995048	0.966649	0.773218	44.74	78.19	85.94	69.9	76.64	96.21	8.00575e+06	5.02709e+06	8536903	9.08784e+06	38.07	35.89
High	Master Protein	A0A7M7K9V4	Adipocyte plasma membrane-associated protein OS=Varroa destructor OX=109461 PE=3 SV=1	FALSE	Varroa-Hymeno-Viruses-2021-08-19	22.709	13	3	10	406	45.5	6.48	19.04	other metabolic processes	other membranes	other molecular function	Pf03088, Pf20067			A0A7M7K9V4				0	0	0.942	0.655	0.85	0.455	0.45	0.581	0.865759	0.58858	0.918126	0.239327	0.912823	0.961168	78.96	82.81	62.74	78.35	56.71	50.94	3.21233e+07	3.08873e+07	3.07021e+07	4.42141e+07	49.54	26.64
High	Master Protein	A0A7M7KA30	Formylglycinamide ribonucleotide amidotransferase OS=Varroa destructor OX=109461 PE=3 SV=1	FALSE	Varroa-Hymeno-Viruses-2021-08-19	368.226	38	24	314	1307	142.6	5.92	958.29	other metabolic processes		other molecular function	Pf02769, Pf13507, Pf18072, Pf18076			A0A7M7KA30				0	0	0.598	1.175	0.846	0.978	0.53	0.76	0.997166	0.97167	0.927661	0.882162	0.979815	0.808571	73.08	94.57	74.7	67.62	58.33	84.23	7.18471e+08	3.67062e+08	3.45856e+08	6.88892e+08	36	12.82
High	Master Protein	A0A7M7KAA5	Hydroxyacid-oxoacid transhydrogenase OS=Varroa destructor OX=109461 PE=3 SV=1	FALSE	Varroa-Hymeno-Viruses-2021-08-19	441.362	63	16	782	465	50.7	7.5	2445.58		mitochondrion	other molecular function	Pf00465			A0A7M7KAA5				0	0	0.877	1.032	1.05	0.656	0.518	0.5	0.931715	0.932492	0.86123	0.694391	0.997764	0.818714	74.03	95.04	80.17	79.79	67.42	90.48	2.08506e+09	1.19414e+09	1124319331	2.30992e+09	46.1	15.08
High	Master Protein	A0A7M7KAD7	Eukaryotic translation initiation factor 3 subunit J OS=Varroa destructor OX=109461 PE=3 SV=1	FALSE	Varroa-Hymeno-Viruses-2021-08-19	20.682	19	2	40	226	26.1	4.88	127.68	cell organization and biogenesis;protein metabolism;other metabolic processes	translational apparatus;other cell component	nucleic acid binding activity	Pf08597			A0A7M7KAD7				0	0	0.916	0.901	0.565	1	0.321	0.89	0.895285	0.809961	0.519616	0.980382	0.652221	0.773218	99.96	85.89	127.76	89.61	116.04	84.2	1.99999e+07	5.85055e+06	1.65566e+07	1.91625e+07	44.33	91.37
High	Master Protein	A0A7M7KAQ3	Thioredoxin domain-containing protein OS=Varroa destructor OX=109461 PE=4 SV=1	FALSE	Varroa-Hymeno-Viruses-2021-08-19	11.704	7	1	7	390	45	6.67	11.63				Pf00085, Pf13848			A0A7M7KAQ3				0	0	0.01	1.31	0.01	1.163	0.01	0.929	1.15965e-16	0.99876	1.09783e-16	0.946524	6.67132e-17	0.773218		99.98		42.87		94.11	9.28245e+06		5.40321e+06	9.43156e+06	58.99
High	Master Protein	A0A7M7KAX1	T-complex protein 1 subunit eta OS=Varroa destructor OX=109461 PE=3 SV=1	FALSE	Varroa-Hymeno-Viruses-2021-08-19	195.408	36	12	265	485	53.1	7.27	757.02	other biological processes	other cell component	other molecular function	Pf00118			A0A7M7KAX1				0	2	0.769	1.284	1.097	1.026	0.726	0.805	0.97701	0.979916	0.812169	0.791695	0.597196	0.756122	73.13	84.74	81.42	79.85	71.69	88.13	2.34266e+08	1.76598e+08	1.47175e+08	2.6116e+08	47.79	20.95
High	Master Protein	A0A7M7KB05	Uncharacterized protein OS=Varroa destructor OX=109461 PE=4 SV=1	FALSE	Varroa-Hymeno-Viruses-2021-08-19	11.477	7	1	3	215	24.9	5.52	9.39	other biological processes			Pf00017, Pf00018			A0A7M7KB05				0	0	0.773	1.109	0.812	0.828	0.767	0.944	0.97701	0.941978	0.913998	0.960303	0.918079	0.751412	71.71	72.35	29	69.39	47.27	47.27	4.83072e+06	3.73575e+06	4.35705e+06	5.83497e+06	83.12	42.98
Low	Master Protein	A0A7M7KB50	Uncharacterized protein OS=Varroa destructor OX=109461 PE=4 SV=1	FALSE	Varroa-Hymeno-Viruses-2021-08-19	0.188	3	1	2	592	62.5	6.52	0		other membranes					A0A7M7KB50				0	0
High	Master Protein	A0A7M7KB53	Uncharacterized protein OS=Varroa destructor OX=109461 PE=3 SV=1	FALSE	Varroa-Hymeno-Viruses-2021-08-19	637.363	48	28	1558	637	69.5	5.67	4153.1	other biological processes		other molecular function	Pf00012			A0A7M7KB53				0	11	0.743	1.224	1.068	0.852	0.586	0.626	0.982207	0.993168	0.82849	0.997116	0.914977	0.982302	98.17	95.85	69.38	81.81	75.53	80.01	7.40507e+09	5.41192e+09	4.1477e+09	7.84628e+09	51.88	7.71
High	Master Protein	A0A7M7KBI2	Aspartate--tRNA ligase, cytoplasmic OS=Varroa destructor OX=109461 PE=3 SV=1	FALSE	Varroa-Hymeno-Viruses-2021-08-19	22.708	3	1	16	535	60.7	7.03	35.56	protein metabolism;RNA metabolism OR transcription;other metabolic processes	other cell component	nucleic acid binding activity;other molecular function	Pf00152, Pf01336			A0A7M7KBI2				0	0	0.542	3.967	1.503	0.701	0.412	0.274	0.978013	0.340285	0.738311	0.884096	0.87127	0.384753	124.84	74.49	81.95	74.49	18.66	33.81	1.28934e+07	7.579e+06	5.04176e+06	1.83875e+07	86.84	69.41
High	Master Protein	A0A7M7KBL8	MFS domain-containing protein OS=Varroa destructor OX=109461 PE=4 SV=1	FALSE	Varroa-Hymeno-Viruses-2021-08-19	6.287	6	1	1	396	43.1	8.35	2.49	transport	other membranes	transporter activity	Pf07690			A0A7M7KBL8				0	0	0.159	2.425	0.41	4.073	0.647	1.578	0.11254	0.862485	0.551465	0.298756	0.977345	0.756019	134.72	39.77	116.27	46.2	115.12	51.3	781669	124093	370054	191898	31.01	106.13
High	Master Protein	A0A7M7KBQ6	Uncharacterized protein OS=Varroa destructor OX=109461 PE=3 SV=1	FALSE	Varroa-Hymeno-Viruses-2021-08-19	3.774	2	1	1	1156	129.6	6	2.26	transport	nucleus	other molecular function	Pf03177, Pf08801			A0A7M7KBQ6				0	0	0.01	100		0.392	0.01	0.01	1.15965e-16	1.09855e-16		0.35056	6.67132e-17	6.53768e-17				86.15			1.34664e+06			3.43273e+06	71.05
Medium	Master Protein	A0A7M7KBR7	Uncharacterized protein OS=Varroa destructor OX=109461 PE=3 SV=1	FALSE	Varroa-Hymeno-Viruses-2021-08-19	1.303	5	1	1	223	25.9	8.79	0	protein metabolism;other metabolic processes	mitochondrion;translational apparatus	other molecular function	Pf05046			A0A7M7KBR7				0	0	0.26	3.806	1.166	1.911	0.491	0.458	0.402476	0.397453	0.918126	0.559685	0.914977	0.855566	45.53	49.62	77.25	35.83	49.11	64.18	5.48492e+06	1.42513e+06	1.73098e+06	2.55564e+06	28.43	49.84
High	Master Protein	A0A7M7KBS5	Thioredoxin domain-containing protein OS=Varroa destructor OX=109461 PE=4 SV=1	FALSE	Varroa-Hymeno-Viruses-2021-08-19	19.858	19	4	61	179	19.8	7.87	124.3				Pf13905			A0A7M7KBS5				0	0	0.769	1.229	0.854	0.678	0.553	0.59	0.97701	0.993168	0.945182	0.755781	0.960852	0.977803	54.81	66.82	63.26	42.52	39.58	59.55	1.50873e+08	1.06499e+08	139835382	2.25743e+08	50.06	14.27
High	Master Protein	A0A7M7KCG4	Uncharacterized protein OS=Varroa destructor OX=109461 PE=3 SV=1	FALSE	Varroa-Hymeno-Viruses-2021-08-19	50.118	17	6	20	488	55.8	8.76	41.54		other membranes	other molecular function	Pf00067			A0A7M7KCG4				0	0	0.213	3.513	0.976	1.139	0.321	0.361	0.233574	0.176554	0.992022	0.732549	0.503367	0.564711	91.14	77.27	70.81	71.35	86.11	89	3.3738e+07	1.23473e+07	1.26912e+07	3.38097e+07	19.54	33.17
High	Master Protein	A0A7M7KCR9	Threonyl-tRNA synthetase OS=Varroa destructor OX=109461 PE=3 SV=1	FALSE	Varroa-Hymeno-Viruses-2021-08-19	72.683	16	8	19	733	84.2	7.64	55.8	protein metabolism;RNA metabolism OR transcription;other metabolic processes	other cell component	other molecular function	Pf00587, Pf02824, Pf03129, Pf07973			A0A7M7KCR9				0	0	0.791	1.023	1.04	0.79	0.633	0.719	0.963451	0.932492	0.859724	0.989714	0.854984	0.85208	66	77.71	72.44	63.86	49.32	81.66	7.65534e+07	9.39147e+07	6.94775e+07	1.11653e+08	59.42	34.57
High	Master Protein	A0A7M7KCT6	Uncharacterized protein OS=Varroa destructor OX=109461 PE=3 SV=1	FALSE	Varroa-Hymeno-Viruses-2021-08-19	32.738	21	5	17	325	36.3	8.15	37.06		other membranes		Pf00153			A0A7M7KCT6				0	0	0.937	0.866	0.953	0.611	0.589	0.638	0.868824	0.865947	0.972926	0.659889	0.914977	0.973354	59.48	74.4	58.72	44.16	46.24	65	4.13729e+07	4.03329e+07	3.84316e+07	6.04831e+07	27.57	56.73
High	Master Protein	A0A7M7KCU5	Uncharacterized protein OS=Varroa destructor OX=109461 PE=3 SV=1	FALSE	Varroa-Hymeno-Viruses-2021-08-19	65.154	16	3	35	238	25	8.31	133.22			other molecular function	Pf00106			A0A7M7KCU5				0	0	0.493	2.086	1.007	0.942	0.621	0.487	0.954431	0.537004	0.898221	0.951566	0.872478	0.799551	78.58	89.99	61.78	58.1	49.76	63.1	9.07036e+07	6.8636e+07	7.22168e+07	1.11634e+08	54.61	37.95
High	Master Protein	A0A7M7KCZ0	Tubulin alpha chain OS=Varroa destructor OX=109461 PE=3 SV=1	FALSE	Varroa-Hymeno-Viruses-2021-08-19	103.081	21	8	109	449	49.9	5.3	222.28	cell organization and biogenesis;other biological processes	cytoskeleton	cytoskeletal activity;other molecular function	Pf00091, Pf03953			A0A7M7KCZ0				0	0	1.295	1.03	1.302	0.313	0.385	0.227	0.622748	0.932492	0.843165	0.143218	0.798142	0.323148	86.82	68.97	59.65	69.09	85.6	87.01	2.0648e+06	2.60996e+06	2.00518e+06	1.06955e+07	75.13	62.52
High	Master Protein	A0A7M7KD14	AAA domain-containing protein OS=Varroa destructor OX=109461 PE=3 SV=1	FALSE	Varroa-Hymeno-Viruses-2021-08-19	105.688	28	7	89	423	47.2	5.74	203.16	protein metabolism;other metabolic processes;other biological processes	nucleus;other cell component	other molecular function	Pf00004, Pf16450, Pf17862			A0A7M7KD14				0	5	0.669	2.535	1.325	0.9	0.572	0.44	0.997166	0.300353	0.501366	0.995048	0.929684	0.716904	78.15	85.9	78.23	66.33	56.91	64.22	1.18453e+08	7.36658e+07	4.1897e+07	1.08463e+08	50.16	35.28
High	Master Protein	A0A7M7KD38	Complex I-B17 OS=Varroa destructor OX=109461 PE=3 SV=1	FALSE	Varroa-Hymeno-Viruses-2021-08-19	18.311	14	2	12	174	20.8	9.54	40.88	other metabolic processes	other membranes;mitochondrion		Pf09782			A0A7M7KD38				0	0	0.772	1.051	1.192	1.28	0.493	0.404	0.97701	0.932492	0.897679	0.753053	0.928792	0.758076	86.35	81.72	56.16	108.22	31.14	106.38	2.21484e+07	2.32105e+06	3.94297e+06	1.79709e+07	72.19	29.03
High	Master Protein	A0A7M7KD48	Thioredoxin domain-containing protein OS=Varroa destructor OX=109461 PE=4 SV=1	FALSE	Varroa-Hymeno-Viruses-2021-08-19	9.074	8	1	5	276	32.1	9.19	6.72		other membranes		Pf00085			A0A7M7KD48				0	0	1.187	1.246	1.48	1.258	1.511	1.009	0.7018	0.947032	0.812169	0.995048	0.490139	0.912406	62.85	118.4	117.9	77.15	26.9	127.44	1.01299e+06	1.2026e+06	812700	805454	59.78	25.54
High	Master Protein	A0A7M7KD87	RNA (guanine-9-)-methyltransferase domain-containing protein 1 OS=Varroa destructor OX=109461 PE=4 SV=1	FALSE	Varroa-Hymeno-Viruses-2021-08-19	3.983	3	1	12	402	46.8	9.74	13.17	RNA metabolism OR transcription;other metabolic processes	mitochondrion	other molecular function	Pf01746			A0A7M7KD87				0	0	0.01	2.213	0.01	1.466	0.01	0.457	1.15965e-16	0.792356	1.09783e-16	0.767955	6.67132e-17	0.83085		132.94		46.06		132.94	9.05187e+06		1.1336e+06	5.69923e+06	62.63
High	Master Protein	A0A7M7KDC8	Uncharacterized protein OS=Varroa destructor OX=109461 PE=3 SV=1	FALSE	Varroa-Hymeno-Viruses-2021-08-19	17.32	12	2	4	213	23.7	6.04	9.54	protein metabolism	cytosol	other molecular function	Pf01470			A0A7M7KDC8				0	0	1.15	0.829	0.84	1.198	1.493	1.687	0.703771	0.779366	0.897679	0.939518	0.415297	0.255141	62.77	83.98	51.95	75.39	76.4	73.57	8.31959e+06	1.19814e+07	1.28751e+07	5.72625e+06	39.35	29.5
High	Master Protein	A0A7M7KDE8	Uncharacterized protein OS=Varroa destructor OX=109461 PE=4 SV=1	FALSE	Varroa-Hymeno-Viruses-2021-08-19	49.368	10	4	9	957	106.1	7.25	26.34				Pf03351, Pf10517			A0A7M7KDE8				0	0	0.621	1.883	1.493	1.08	0.608	0.44	0.997166	0.769448	0.701145	0.787695	0.970535	0.758076	103.69	79.28	82.61	86.63	70.85	72.46	3.58117e+07	8.55276e+06	9.79908e+06	2.3564e+07	36.62	104.59
High	Master Protein	A0A7M7KDH9	MICOS complex subunit MIC13 OS=Varroa destructor OX=109461 PE=3 SV=1	FALSE	Varroa-Hymeno-Viruses-2021-08-19	28.545	17	1	19	132	14.8	9.06	63.2		other membranes;mitochondrion		Pf15884			A0A7M7KDH9				0	0	0.549	1.294	0.871	0.794	0.413	0.298	0.97978	0.986845	0.918126	0.995048	0.869907	0.323148	108.51	127.86	85.67	72.19	31.78	72.26	2.71119e+07	1.48965e+07	8.70279e+06	3.41418e+07	78.59	40.01
High	Master Protein	A0A7M7KDK3	Uncharacterized protein OS=Varroa destructor OX=109461 PE=4 SV=1	FALSE	Varroa-Hymeno-Viruses-2021-08-19	76.002	25	2	37	126	13.9	9.09	127.74		other membranes					A0A7M7KDK3				0	0	0.288	0.802	0.264	2.244	0.733	3.918	0.470403	0.795176	0.00059447	0.040003	0.922897	0.000210086	114.57	123.24	81.3	123.33	125.43	115.46	3.62218e+07	5.17907e+06	3.62102e+07	2.13472e+07	104.04	112.8
High	Master Protein	A0A7M7KDL5	FMN hydroxy acid dehydrogenase domain-containing protein OS=Varroa destructor OX=109461 PE=3 SV=1	FALSE	Varroa-Hymeno-Viruses-2021-08-19	30.401	13	2	12	378	41	6.93	53.15		other cytoplasmic organelle	other molecular function	Pf01070			A0A7M7KDL5				0	0	0.579	1.209	0.596	0.602	0.497	0.776	0.997166	0.96015	0.548566	0.71218	0.9618	0.816497	82.38	82.13	4.62	63.85	51.55	42.72	1.92196e+07	9.9258e+06	1.54678e+07	3.58316e+07	103.36	52.11
High	Master Protein	A0A7M7KDN2	M20_dimer domain-containing protein OS=Varroa destructor OX=109461 PE=4 SV=1	FALSE	Varroa-Hymeno-Viruses-2021-08-19	8.124	3	1	2	510	58.2	9.17	6.27			other molecular function	Pf01546, Pf07687			A0A7M7KDN2				0	0	0.01	2.926	0.01	0.874	0.01	0.299	1.15965e-16	0.579708	1.09783e-16	0.995048	6.67132e-17	0.59879		95.42		79.37		31.82	7.52563e+06		2.57197e+06	8.61134e+06	77.79
High	Master Protein	A0A7M7KDX8	APH domain-containing protein OS=Varroa destructor OX=109461 PE=4 SV=1	FALSE	Varroa-Hymeno-Viruses-2021-08-19	48.626	24	5	23	360	41.5	6.62	49.89				Pf01636			A0A7M7KDX8				0	0	0.34	1.887	0.68	1.065	0.501	0.554	0.661528	0.708713	0.673187	0.795409	0.979781	0.945088	114.59	100.72	96.91	92.03	85.09	82.76	5.65936e+07	1.18706e+07	14326755	3.93648e+07	72.5	49.97
High	Master Protein	A0A7M7KE84	LRRcap domain-containing protein OS=Varroa destructor OX=109461 PE=4 SV=1	FALSE	Varroa-Hymeno-Viruses-2021-08-19	25.74	20	4	16	262	29	4.11	22.7				Pf14580			A0A7M7KE84				0	0	1.184	0.576	0.902	0.547	0.697	0.816	0.68099	0.417127	0.981825	0.508188	0.76486	0.77418	62.61	60.32	43.84	60.43	59.67	58.52	3.61586e+07	2.70633e+07	28609346	4.70628e+07	27.66	19.4
High	Master Protein	A0A7M7KE90	Uncharacterized protein OS=Varroa destructor OX=109461 PE=4 SV=1	FALSE	Varroa-Hymeno-Viruses-2021-08-19	64.564	4	4	8	2615	282.4	6.64	29.82	cell adhesion;cell organization and biogenesis;other biological processes	cytoskeleton;other cell component	cytoskeletal activity	Pf00373, Pf01608, Pf08913, Pf09141, Pf16511			A0A7M7KE90				0	0	0.921	1.248	0.945	1.402	0.888	0.912	0.8922	0.97671	0.974043	0.753053	0.847499	0.779347	60.29	88.9	126.22	95.38	106.04	110.26	1.43116e+07	8.60949e+06	1.04633e+07	1.35496e+07	81.74	33.85
High	Master Protein	A0A7M7KEA8	Uncharacterized protein OS=Varroa destructor OX=109461 PE=4 SV=1	FALSE	Varroa-Hymeno-Viruses-2021-08-19	15.188	0	1	3	4415	468.8	5.2	3.39	protein metabolism;other metabolic processes;other biological processes	nucleus	other molecular function	Pf00627, Pf00632, Pf02825, Pf06025, Pf14377			A0A7M7KEA8				0	0	0.447	1.619	0.888	2.759	1.253	1.525	0.895365	0.965118	0.97525	0.403531	0.629785	0.568005	129.69	71.45	105.2	42.73	113.74	38.59	2.76072e+06	1.2338e+06	2.35967e+06	1.2381e+06	44.89	109.2
High	Master Protein	A0A7M7KEG1	V-SNARE coiled-coil homology domain-containing protein OS=Varroa destructor OX=109461 PE=4 SV=1	FALSE	Varroa-Hymeno-Viruses-2021-08-19	15.759	26	2	5	99	11.2	8.53	16.27	transport	other membranes		Pf00957			A0A7M7KEG1				0	0	1.583	0.879	1.445	0.438	0.676	0.697	0.409924	0.836964	0.444224	0.20183	0.783327	0.901226	21.33	53.27	94.17	86.9	94.32	91.9	1.79024e+07	3.77995e+07	2.44812e+07	5.08583e+07	15.07	20.39
High	Master Protein	A0A7M7KEJ9	Glucosamine-6-phosphate isomerase OS=Varroa destructor OX=109461 PE=3 SV=1	FALSE	Varroa-Hymeno-Viruses-2021-08-19	95.703	49	7	55	267	30.3	7.55	212.95	other metabolic processes	other cell component	other molecular function	Pf01182			A0A7M7KEJ9				0	0	0.535	1.433	0.878	1.095	0.392	0.513	0.974203	0.94166	0.972926	0.688918	0.732831	0.842668	65.28	99.62	44.56	75.56	58.71	74.19	2.00885e+08	9.37942e+07	9.57856e+07	2.56756e+08	66.63	23.47
High	Master Protein	A0A7M7KEK9	Clustered mitochondria protein homolog OS=Varroa destructor OX=109461 PE=3 SV=1	FALSE	Varroa-Hymeno-Viruses-2021-08-19	21.469	3	2	10	1361	151.3	6.4	27.48	cell organization and biogenesis	other cell component	nucleic acid binding activity	Pf05303, Pf12807, Pf13236, Pf13374, Pf13424, Pf15044			A0A7M7KEK9				0	0	0.814	1.132	0.752	1.589	1.239	1.589	0.954431	0.941978	0.844763	0.73086	0.545657	0.339206	106.01	91.29	68.21	109.99	47.2	62.98	4.34447e+06	4.39578e+06	6.23348e+06	4.85289e+06	114.55	58.28
High	Master Protein	A0A7M7KEN6	Uncharacterized protein OS=Varroa destructor OX=109461 PE=3 SV=1	FALSE	Varroa-Hymeno-Viruses-2021-08-19	65.044	24	4	111	287	31.4	8.29	315.22			other molecular function	Pf00106			A0A7M7KEN6				0	0	0.416	1.318	0.574	0.887	0.356	0.737	0.849933	0.966445	0.362088	0.995048	0.544669	0.822267	72.81	82.34	78.14	62.34	51.16	76.26	1.70909e+08	5.94523e+07	1.19064e+08	1.80913e+08	69.04	48.52
High	Master Protein	A0A7M7KEP2	Uncharacterized protein OS=Varroa destructor OX=109461 PE=4 SV=1	FALSE	Varroa-Hymeno-Viruses-2021-08-19	32.127	12	2	132	220	24.7	7.37	332.78				Pf16984			A0A7M7KEP2				0	0	0.683	0.617	0.677	1.415	0.822	1.79	0.997166	0.292441	0.649331	0.217073	0.371729	0.0185139	89.26	81.92	83.29	77.89	94.66	98.99	3.20597e+08	4.45552e+08	4.32173e+08	2.28799e+08	39	60.99
High	Master Protein	A0A7M7KEP7	Cell division control protein 42 homolog OS=Varroa destructor OX=109461 PE=3 SV=1	FALSE	Varroa-Hymeno-Viruses-2021-08-19	37.64	25	2	12	191	21.2	6.74	21.67	other metabolic processes;stress response;developmental processes;signal transduction;other biological processes	plasma membrane;other membranes;other cell component	other molecular function	Pf00071			A0A7M7KEP7				0	0	0.472	3.191	1.154	1.048	0.26	0.289	0.930631	0.299003	0.914265	0.8779	0.33372	0.296351	90.14	52.85	82.9	82.45	66.26	64.25	2.12814e+07	1.00424e+07	9.84156e+06	2.81284e+07	83.85	42.01
High	Master Protein	A0A7M7KER7	NIPSNAP domain-containing protein OS=Varroa destructor OX=109461 PE=3 SV=1	FALSE	Varroa-Hymeno-Viruses-2021-08-19	42.454	11	2	30	273	31.7	9.41	62.18				Pf07978			A0A7M7KER7				0	0	0.605	0.88	0.621	0.772	0.538	0.689	0.997166	0.84758	0.507217	0.960303	0.979815	0.890796	83.42	82.32	75.92	71.66	70.35	46.28	6.59158e+07	3.78184e+07	3.40807e+07	5.51496e+07	53.33	59.19
High	Master Protein	A0A7M7KF06	Uncharacterized protein OS=Varroa destructor OX=109461 PE=3 SV=1	FALSE	Varroa-Hymeno-Viruses-2021-08-19	228.569	45	18	230	592	68.7	7.08	678.98			other molecular function	Pf05761			A0A7M7KF06				0	1	0.609	1.159	0.716	0.607	0.379	0.519	0.997166	0.965118	0.724801	0.535286	0.670564	0.855625	86.85	105.18	68.54	94.47	65.49	81.8	3.10317e+08	2.78529e+08	3.86534e+08	5.20727e+08	79.63	18.36
High	Master Protein	A0A7M7KF98	Uncharacterized protein OS=Varroa destructor OX=109461 PE=4 SV=1	FALSE	Varroa-Hymeno-Viruses-2021-08-19	20.068	21	3	6	207	23.4	5.54	12.63			other molecular function	Pf00071			A0A7M7KF98				0	0	0.322	2.235	1.01	1.43	0.587	0.595	0.609094	0.713477	0.99934	0.62897	0.997764	0.973201	30.28	107.61	53.87	67.83	91.79	117.77	2.01152e+07	9.12538e+06	8.31655e+06	1.29048e+07	34.37	1.55
High	Master Protein	A0A7M7KFN5	Uncharacterized protein OS=Varroa destructor OX=109461 PE=4 SV=1	FALSE	Varroa-Hymeno-Viruses-2021-08-19	52.677	22	5	32	434	47.8	5.55	105.34				Pf07679, Pf13927			A0A7M7KFN5				0	0	0.517	1.036	0.762	0.529	0.413	0.513	0.954431	0.941978	0.821166	0.333148	0.854984	0.866556	80.74	81.7	85.53	80.67	39.58	85.66	6.5264e+07	2.55332e+07	2.89504e+07	1.14684e+08	77.14	53.35
High	Master Protein	A0A7M7KFY4	Cytochrome c oxidase polypeptide Va OS=Varroa destructor OX=109461 PE=3 SV=1	FALSE	Varroa-Hymeno-Viruses-2021-08-19	87.158	58	7	136	149	16.9	6.57	323.8	other metabolic processes	other membranes;mitochondrion	other molecular function	Pf02284			A0A7M7KFY4				0	0	0.829	1.023	1.019	0.511	0.484	0.396	0.954431	0.932492	0.897679	0.231709	0.9618	0.532555	77.56	97.03	76.22	80.25	52.03	72.08	4.20634e+08	2.71461e+08	2.40259e+08	6.79898e+08	51.45	34.6
High	Master Protein	A0A7M7KG33	RNA helicase OS=Varroa destructor OX=109461 PE=3 SV=1	FALSE	Varroa-Hymeno-Viruses-2021-08-19	10.781	4	1	2	438	49	8.54	7.72		other cell component	nucleic acid binding activity;other molecular function	Pf00270, Pf00271			A0A7M7KG33				0	0	0.623	2.272	1.415	1.053	0.656	0.464	0.997166	0.767182	0.76568	0.995048	0.979815	0.880301	49.66	58.18	33.62	57.17	33.04	14.14	6.49083e+06	4.04335e+06	3.11482e+06	6.16208e+06	55.62	33.94
High	Master Protein	A0A7M7KG94	Uncharacterized protein OS=Varroa destructor OX=109461 PE=4 SV=1	FALSE	Varroa-Hymeno-Viruses-2021-08-19	212.806	24	13	185	942	104.5	7.24	593.49		other membranes					A0A7M7KG94				0	0	0.665	1.225	0.885	0.821	0.542	0.637	0.997166	0.993168	0.976129	0.995048	0.970748	0.973201	73.54	105	95.78	64.88	67.99	98.54	2.01136e+08	1.77582e+08	1.43373e+08	2.75684e+08	61.99	32.79
High	Master Protein	A0A7M7KGD0	14_3_3 domain-containing protein OS=Varroa destructor OX=109461 PE=3 SV=1	FALSE	Varroa-Hymeno-Viruses-2021-08-19	215.264	31	7	494	245	27.7	4.81	1714.33				Pf00244			A0A7M7KGD0				0	1	0.873	1.125	1.053	1.269	1.059	0.927	0.934442	0.943574	0.856997	0.403409	0.103664	0.556535	106.67	116.93	91.9	87.31	116.86	120.42	4.39065e+08	4.7551e+08	5.37006e+08	3.68147e+08	10.87	65.1
High	Master Protein	A0A7M7KGF8	Uncharacterized protein OS=Varroa destructor OX=109461 PE=4 SV=1	FALSE	Varroa-Hymeno-Viruses-2021-08-19	2.233	5	1	1	197	22.2	5.34	1.79			other molecular function				A0A7M7KGF8				0	0	0.593	0.213	0.251	0.63	0.564	2.965	0.997166	0.0422949	0.0266852	0.766175	0.97329	0.0372703	85.65	37.09	23.85	49.91	56.66	33.79	2.62315e+06	3.09294e+06	1.23394e+07	4.16212e+06	61.43	56.1
High	Master Protein	A0A7M7KGL1	Thioredoxin OS=Varroa destructor OX=109461 PE=3 SV=1	FALSE	Varroa-Hymeno-Viruses-2021-08-19	128.635	69	5	235	105	11.9	6.06	692.41			other molecular function	Pf00085			A0A7M7KGL1				0	0	0.529	1.221	0.785	1.051	0.541	0.834	0.971307	0.993168	0.846421	0.763302	0.972852	0.70933	76.71	105.01	65.06	77.86	53.09	76.32	5.65576e+08	2.48604e+08	3.65619e+08	4.55589e+08	57.82	35.1
High	Master Protein	A0A7M7KGM9	HABP4_PAI-RBP1 domain-containing protein OS=Varroa destructor OX=109461 PE=4 SV=1	FALSE	Varroa-Hymeno-Viruses-2021-08-19	4.733	4	1	1	403	43.5	8.29	2.12		nucleus;other cell component	nucleic acid binding activity	Pf04774, Pf16174			A0A7M7KGM9				0	0	100		100	0.01	1.539	0.01	1.15965e-16		1.09783e-16	6.61618e-17	0.355881	6.53768e-17					0			4.19732e+06		2.72656e+06
High	Master Protein	A0A7M7KH64	Uncharacterized protein OS=Varroa destructor OX=109461 PE=3 SV=1	FALSE	Varroa-Hymeno-Viruses-2021-08-19	10.594	4	1	3	604	67.8	6.71	10.65	transport			Pf00995			A0A7M7KH64				0	0	0.552	2.493	1.046	0.73	0.372	0.323	0.982207	0.826617	0.976129	0.831441	0.756225	0.569783	78.89	117.99	125.5	55.57	61.89	138.22	1.0091e+06	884254	596116	1.3831e+06	76.56	38.77
High	Master Protein	A0A7M7KHB4	ACB domain-containing protein OS=Varroa destructor OX=109461 PE=4 SV=1	FALSE	Varroa-Hymeno-Viruses-2021-08-19	50.573	32	2	83	106	12	7.12	313.79			other molecular function	Pf00887			A0A7M7KHB4				0	0	0.823	1.134	0.939	0.646	0.486	0.636	0.954431	0.96015	0.972926	0.667175	0.9618	0.97444	75.83	81.16	67.4	102.62	68.44	65.84	9.54375e+07	7.03957e+07	81367808	2.07736e+08	105.77	56.29
High	Master Protein	A0A7M7KHI8	Phospholipid-transporting ATPase OS=Varroa destructor OX=109461 PE=3 SV=1	FALSE	Varroa-Hymeno-Viruses-2021-08-19	8.328	3	2	3	1321	148.1	7.77	4.36	cell organization and biogenesis;transport	other membranes;ER/Golgi	transporter activity;other molecular function	Pf00122, Pf13246, Pf16209, Pf16212			A0A7M7KHI8				0	0	0.716	1.664	0.332	0.969	0.434	0.67	0.997166	0.929068	0.0381104	0.954673	0.887807	0.951801	65.33	93.85	108.82	80.49	45.35	101.34	2.82547e+07	1.41272e+07	1.13315e+07	3.46525e+07	78.34	72.61
High	Master Protein	A0A7M7KHJ3	eIF-5a domain-containing protein OS=Varroa destructor OX=109461 PE=3 SV=1	FALSE	Varroa-Hymeno-Viruses-2021-08-19	77.761	41	4	73	188	20.8	6.4	204.56	protein metabolism;other metabolic processes;other biological processes		translation activity;nucleic acid binding activity	Pf01287			A0A7M7KHJ3				0	1	0.442	1.336	0.795	0.958	0.445	0.735	0.866158	0.958372	0.886202	0.915271	0.902455	0.822267	83.43	111.02	74.01	91.81	54.98	97.82	1.00205e+08	6.24954e+07	7.09851e+07	1.66374e+08	84.16	29.9
High	Master Protein	A0A7M7KHJ9	Dihydrolipoamide acetyltransferase component of pyruvate dehydrogenase complex OS=Varroa destructor OX=109461 PE=3 SV=1	FALSE	Varroa-Hymeno-Viruses-2021-08-19	44.254	21	5	13	465	49	6.9	23.9	other metabolic processes	other cell component	other molecular function	Pf00198, Pf00364, Pf02817			A0A7M7KHJ9				0	0	0.541	1.183	1.03	1.206	0.744	0.923	0.97701	0.977679	0.896651	0.500919	0.552275	0.567157	78.79	102.88	63.09	80.03	111.57	121.9	4.73042e+08	3.14713e+08	4.56074e+08	1.26725e+08	55.49	32.67
High	Master Protein	A0A7M7KHQ2	Tr-type G domain-containing protein OS=Varroa destructor OX=109461 PE=3 SV=1	FALSE	Varroa-Hymeno-Viruses-2021-08-19	556.879	43	26	662	844	93.9	6.68	2252.71	protein metabolism;other metabolic processes		other molecular function	Pf00009, Pf00679, Pf03144, Pf03764, Pf14492			A0A7M7KHQ2				0	3	0.609	1.356	1.004	1.039	0.658	0.683	0.997166	0.949292	0.908989	0.778898	0.796555	0.897918	88.13	98.07	72.35	72.12	71.96	82.51	1.77516e+09	9.95406e+08	9.3456e+08	1.40343e+09	45.23	5.04
Medium	Master Protein	A0A7M7KHV1	SMP-LTD domain-containing protein OS=Varroa destructor OX=109461 PE=4 SV=1	FALSE	Varroa-Hymeno-Viruses-2021-08-19	1.238	1	1	1	999	111.1	5.99	1.78	transport		other molecular function				A0A7M7KHV1				0	0	0.551	2.28	1.198	1.043	0.575	0.498	0.97978	0.439511	0.679889	0.795996	0.918079	0.831555	64.21	107.68	73.19	49.65	42.38	49.65	9.79726e+07	5.1477e+07	4.29655e+07	8.62757e+07	59.72	42.37
High	Master Protein	A0A7M7KHV5	PKS_ER domain-containing protein OS=Varroa destructor OX=109461 PE=4 SV=1	FALSE	Varroa-Hymeno-Viruses-2021-08-19	95.833	23	6	99	468	51.3	6.27	273.91			other molecular function	Pf08240, Pf13602			A0A7M7KHV5				0	0	0.656	1.277	0.861	0.913	0.555	0.997	0.997166	0.979916	0.95737	0.992163	0.954793	0.444003	65.34	75.29	60.63	69.13	92.73	98.31	9.484e+07	5.91022e+07	5.04341e+07	1.00412e+08	9.9	21.74
High	Master Protein	A0A7M7KHY2	Uncharacterized protein OS=Varroa destructor OX=109461 PE=3 SV=1	FALSE	Varroa-Hymeno-Viruses-2021-08-19	476.477	43	27	450	848	94.6	5.45	1394.58	other biological processes		other molecular function	Pf00012			A0A7M7KHY2				0	0	0.695	1.286	1.046	0.767	0.497	0.471	0.997166	0.979916	0.866372	0.947056	0.979815	0.773218	96.69	93.24	78.44	70.42	64.82	94.6	9.51776e+08	7.28583e+08	5.91599e+08	1.14569e+09	45.92	8.28
High	Master Protein	A0A7M7KI07	(S)-3-amino-2-methylpropionate transaminase OS=Varroa destructor OX=109461 PE=3 SV=1	FALSE	Varroa-Hymeno-Viruses-2021-08-19	411.046	44	18	691	514	57.1	8.79	1932.2	other metabolic processes	other membranes	other molecular function	Pf00202			A0A7M7KI07				0	0	0.693	0.996	0.957	0.831	0.495	0.549	0.997166	0.92887	0.95808	0.995048	0.979815	0.903173	111.04	100.34	69.27	85.54	58.79	85.39	2.11339e+09	1.03236e+09	1.18521e+09	2.69063e+09	73.52	23.64
High	Master Protein	A0A7M7KI13	Maleylacetoacetate isomerase OS=Varroa destructor OX=109461 PE=3 SV=1	FALSE	Varroa-Hymeno-Viruses-2021-08-19	19.89	13	2	21	277	31.5	8.38	45.82	other metabolic processes	other cell component	other molecular function	Pf13409			A0A7M7KI13				0	0	0.296	2.226	0.86	1.086	0.294	0.489	0.502046	0.675473	0.897679	0.800643	0.384905	0.843532	89.25	82.17	72.55	69.8	53.22	68.39	1.80273e+07	1.28837e+07	1.57837e+07	3.63643e+07	81.35	53.24
High	Master Protein	A0A7M7KI24	Uncharacterized protein OS=Varroa destructor OX=109461 PE=3 SV=1	FALSE	Varroa-Hymeno-Viruses-2021-08-19	16.036	9	1	32	107	12.8	9.91	87.04	other metabolic processes;transport	other membranes;mitochondrion		Pf10206			A0A7M7KI24				0	0	0.519	3.035	1.336	0.728	0.378	0.337	0.954431	0.248973	0.542378	0.884098	0.695888	0.377164	97.65	127.71	77.28	51.48	38.39	41.69	7.13939e+07	3.70652e+07	33077331	9.80887e+07	74.06	38.26
High	Master Protein	A0A7M7KI32	Uncharacterized protein OS=Varroa destructor OX=109461 PE=3 SV=1	FALSE	Varroa-Hymeno-Viruses-2021-08-19	6.132	1	1	2	1713	185.8	7.11	2.29	protein metabolism;other metabolic processes		nucleic acid binding activity	Pf02020, Pf02847, Pf02854			A0A7M7KI32				0	0	0.709	0.641	0.91	0.96	0.665	0.728	0.997166	0.575172	0.95737	0.999946	0.9618	0.929538	50.98	86.53	37.93	34.75	8.29	45.39	1.16481e+07	8.2568e+06	7.56625e+06	1.21282e+07	48.62	17.14
High	Master Protein	A0A7M7KI80	SAP domain-containing protein OS=Varroa destructor OX=109461 PE=4 SV=1	FALSE	Varroa-Hymeno-Viruses-2021-08-19	23.946	4	2	13	1556	166.8	5.5	22.11				Pf02037, Pf13671			A0A7M7KI80				0	0	1.04	1.084	0.956	0.99	0.839	0.804	0.809798	0.941241	0.99934	0.99845	0.886876	0.879639	75.09	81.17	64.49	84.83	48.52	70.93	5.67075e+06	3.96833e+06	2.78257e+06	2.72596e+06	68.49	13.92
High	Master Protein	A0A7M7KI95	Carboxypeptidase Q OS=Varroa destructor OX=109461 PE=4 SV=1	FALSE	Varroa-Hymeno-Viruses-2021-08-19	145.147	30	11	130	533	59	6.29	421.98		non-structural extracellular;other membranes;ER/Golgi;other cytoplasmic organelle	other molecular function	Pf04389			A0A7M7KI95				0	0	0.36	1.764	0.842	1.19	0.446	0.606	0.7018	0.727358	0.918793	0.520664	0.907176	0.994055	60.68	90.71	64.34	59.29	66.66	73.57	3.62227e+08	1.42999e+08	1.3684e+08	2.51475e+08	29.29	11.44
High	Master Protein	A0A7M7KIF6	AAA domain-containing protein OS=Varroa destructor OX=109461 PE=4 SV=1	FALSE	Varroa-Hymeno-Viruses-2021-08-19	10.386	4	2	4	581	65.3	9.22	5.5	cell organization and biogenesis	mitochondrion	other molecular function	Pf00004, Pf12037			A0A7M7KIF6				0	0	0.841	0.799	1.339	0.813	0.597	0.629	0.954431	0.779366	0.82077	0.960303	0.99874	0.998934	102.66	108.04	94.19	52.46	64.33	104.24	9.40883e+06	6.8633e+06	6.50773e+06	1.26745e+07	68.42	51.6
High	Master Protein	A0A7M7KIL0	Uncharacterized protein OS=Varroa destructor OX=109461 PE=4 SV=1	FALSE	Varroa-Hymeno-Viruses-2021-08-19	2.059	9	1	4	160	18.2	7.94	0	signal transduction	other membranes		Pf06396			A0A7M7KIL0				0	0	0.646	2.04	1.318	1.048	0.712	0.54	0.998151	0.917717	0.828343	0.995048	0.955534	0.945088	27.77	116.05	41.76	55.06	27.77	41.76	5.35935e+06	3.46226e+06	2.6268e+06	4.8614e+06	63.51	11.15
High	Master Protein	A0A7M7KIM1	Phosphate carrier protein, mitochondrial OS=Varroa destructor OX=109461 PE=3 SV=1	FALSE	Varroa-Hymeno-Viruses-2021-08-19	77.979	28	9	122	356	39.3	9.23	213.35	transport	other membranes;mitochondrion	transporter activity	Pf00153			A0A7M7KIM1				0	0	0.674	0.762	0.739	0.791	0.464	0.606	0.997166	0.562943	0.775687	0.99139	0.928792	0.994055	89.51	102.55	99.54	73.34	46.84	84.42	3.64177e+08	2.82463e+08	2.18829e+08	5.58978e+08	51.43	39.2
High	Master Protein	A0A7M7KIP2	Fibrinogen C-terminal domain-containing protein OS=Varroa destructor OX=109461 PE=4 SV=1	FALSE	Varroa-Hymeno-Viruses-2021-08-19	10.775	4	1	2	537	60.7	8.07	2.74				Pf00147			A0A7M7KIP2				0	0	1.076	1.368	1.451	1.158	1.765	0.805	0.798047	0.979065	0.812169	0.995048	0.345457	0.994055	80.9	26.19	84.35	41.39	60.34	52.14	1.1809e+06	1.10871e+06	763953	1.01956e+06	19.4	77.94
High	Master Protein	A0A7M7KIW5	AAA domain-containing protein OS=Varroa destructor OX=109461 PE=3 SV=1	FALSE	Varroa-Hymeno-Viruses-2021-08-19	78.03	36	8	32	412	46.3	8.18	67.12	protein metabolism;other metabolic processes;other biological processes	other cell component	other molecular function	Pf00004, Pf16450, Pf17862			A0A7M7KIW5				0	0	0.655	1.598	1.029	1.097	0.652	0.69	0.997166	0.899392	0.896651	0.73086	0.793397	0.880798	73.42	76.4	69.9	65.5	54.94	66.2	9.0446e+07	4.77532e+07	5.57615e+07	9.31561e+07	60.22	40.03
High	Master Protein	A0A7M7KIY6	3'-phosphoadenosine-5'-phosphosulfate synthase OS=Varroa destructor OX=109461 PE=3 SV=1	FALSE	Varroa-Hymeno-Viruses-2021-08-19	91.163	19	7	66	619	69.6	7.8	179.91	other metabolic processes		kinase activity;other molecular function	Pf01583, Pf01747, Pf14306			A0A7M7KIY6				0	0	0.906	0.777	0.812	0.71	0.636	0.942	0.909226	0.744688	0.896651	0.8522	0.852128	0.569783	116.56	96.76	58.81	93.92	71.03	59.16	2.80199e+07	4.17246e+07	4.73419e+07	7.97626e+07	84.11	24.42
High	Master Protein	A0A7M7KJ13	Uncharacterized protein OS=Varroa destructor OX=109461 PE=4 SV=1	FALSE	Varroa-Hymeno-Viruses-2021-08-19	63.817	2	6	34	6024	654.3	5.16	87.88	transport;signal transduction;other biological processes	plasma membrane;other membranes;cytoskeleton	other molecular function	Pf00531, Pf00791, Pf12796, Pf13637, Pf17809			A0A7M7KJ13				0	0	0.537	1.336	1.122	0.767	0.401	0.401	0.97701	0.964671	0.827023	0.960303	0.796555	0.580957	92.91	98.59	90.62	42.23	80.94	89.26	6.6526e+07	2.47774e+07	2.46126e+07	7.21764e+07	45.45	61.29
Medium	Master Protein	A0A7M7KJ18	AP-3 complex subunit beta OS=Varroa destructor OX=109461 PE=3 SV=1	FALSE	Varroa-Hymeno-Viruses-2021-08-19	0.676	1	1	2	1127	123.7	6.62	0	transport	other membranes		Pf01602, Pf14796			A0A7M7KJ18				0	0	0.01	0.69	0.01	1.412	0.01	1.081	1.15965e-16	0.643036	1.09783e-16	0.939518	6.67132e-17	0.798832		24.89		81.18		22.54	1.02654e+06		1.48701e+06	1.37559e+06	55.49
High	Master Protein	A0A7M7KJ44	Ribosomal_L23eN domain-containing protein OS=Varroa destructor OX=109461 PE=3 SV=1	FALSE	Varroa-Hymeno-Viruses-2021-08-19	11.012	8	1	16	165	18.8	10.74	46.56	protein metabolism;other metabolic processes	translational apparatus	nucleic acid binding activity;other molecular function	Pf00276, Pf03939			A0A7M7KJ44				0	0	1.627	0.497	0.6	0.463	0.568	0.868	0.381461	0.252153	0.457758	0.238895	0.928792	0.677349	79.46	78.21	93.3	102.2	125.61	120.01	3.14273e+07	5.11386e+07	5.8975e+07	6.79485e+07	26.34	70.82
High	Master Protein	A0A7M7KJ79	Uncharacterized protein OS=Varroa destructor OX=109461 PE=3 SV=1	FALSE	Varroa-Hymeno-Viruses-2021-08-19	12.714	5	1	7	333	37.5	9.16	20.5	cell organization and biogenesis	cytoskeleton	cytoskeletal activity	Pf00241			A0A7M7KJ79				0	0	0.913	0.662	0.985	1.316	1.066	1.144	0.899086	0.636625	0.998666	0.865172	0.673383	0.577277	37.89	62.96	30.17	30.77	18.92	24.84	6.22495e+06	5.68395e+06	5411646	4.72956e+06	41.17	14.7
High	Master Protein	A0A7M7KJD9	Splicing factor, arginine/serine-rich 1 OS=Varroa destructor OX=109461 PE=3 SV=1	FALSE	Varroa-Hymeno-Viruses-2021-08-19	19.574	23	3	8	219	25.3	9.83	16.37		nucleus	nucleic acid binding activity	Pf00076			A0A7M7KJD9				0	2	0.654	1.367	1.389	0.748	0.447	0.423	0.997166	0.965118	0.693118	0.960303	0.914977	0.738128	100.73	110	73.19	72.43	73.08	115.13	3.03275e+07	1.6645e+07	1.14102e+07	4.04658e+07	21.35	29.83
High	Master Protein	A0A7M7KJH6	Uncharacterized protein OS=Varroa destructor OX=109461 PE=4 SV=1	FALSE	Varroa-Hymeno-Viruses-2021-08-19	3.99	9	1	10	191	21.6	9.51	2.09				Pf10262			A0A7M7KJH6				0	0	0.892	0.586	0.523	0.453	0.404	0.852	0.926158	0.51521	0.679889	0.478612	0.809611	0.882208	91.72	80.18	90.14	82.03	91.72	31.81	856576	764037	1.46217e+06	1.89177e+06	77.92	94.1
High	Master Protein	A0A7M7KJI9	F-actin-capping protein subunit beta OS=Varroa destructor OX=109461 PE=3 SV=1	FALSE	Varroa-Hymeno-Viruses-2021-08-19	32.834	28	4	6	281	31.5	5.33	18.25	cell organization and biogenesis	cytoskeleton;other cell component	cytoskeletal activity	Pf01115			A0A7M7KJI9				0	0	0.449	1.681	1.093	1.034	0.504	0.572	0.88687	0.901598	0.937312	0.84063	0.979815	0.945088	67.15	129.11	117.53	67.1	59.8	115.33	3.42038e+07	1.38375e+07	10193490	3.51155e+07	65.68	2.59
High	Master Protein	A0A7M7KJJ1	Uncharacterized protein OS=Varroa destructor OX=109461 PE=3 SV=1	FALSE	Varroa-Hymeno-Viruses-2021-08-19	88.117	32	7	45	284	32.4	4.7	133.68				Pf00261			A0A7M7KJJ1				0	1	1.041	1.733	0.986	1.296	1.18	1.008	0.809387	0.829866	0.941895	0.438819	0.115676	0.529991	101.04	116.86	90.83	130.89	62.83	95.63	4.97119e+07	3.68741e+07	39830772	3.57202e+07	94.58	33.7
High	Master Protein	A0A7M7KJL8	Asparagine--tRNA ligase OS=Varroa destructor OX=109461 PE=3 SV=1	FALSE	Varroa-Hymeno-Viruses-2021-08-19	2.472	6	1	2	476	54.3	6.74	4.86	protein metabolism;RNA metabolism OR transcription;other metabolic processes		other molecular function	Pf00152			A0A7M7KJL8				0	0	0.163	3.009	0.478	1.544	0.347	0.505	0.094432	0.262308	0.323132	0.262353	0.6727	0.840776	62.14	77.74	71.01	71.61	37.25	72.36	4.11257e+07	9.81686e+06	14288970	2.83204e+07	67.98	57.96
High	Master Protein	A0A7M7KJM4	Uncharacterized protein OS=Varroa destructor OX=109461 PE=3 SV=1	FALSE	Varroa-Hymeno-Viruses-2021-08-19	18.06	14	2	2	291	32.7	6.14	6.43	transport	other membranes		Pf14938			A0A7M7KJM4				0	0	0.838	1.394	1.169	1.605	0.33	0.283	0.954431	0.986651	0.918126	0.700964	0.626577	0.502575	24.22	24.56	11.02	44.59	11.02	0	8.35811e+06	1.70411e+06	1.4582e+06	5.41182e+06	101.69	10.48
High	Master Protein	A0A7M7KJS9	Uncharacterized protein OS=Varroa destructor OX=109461 PE=3 SV=1	FALSE	Varroa-Hymeno-Viruses-2021-08-19	239.76	30	21	155	1199	130.7	7.59	417.58	other metabolic processes	other cytoplasmic organelle	other molecular function	Pf00106, Pf01575, Pf02036			A0A7M7KJS9				0	0	0.491	1.352	0.61	0.73	0.33	0.534	0.95145	0.952958	0.463615	0.86996	0.408018	0.880022	74.38	90.22	71.94	69.42	55.87	86.24	4.7597e+08	2.69307e+08	3.59746e+08	6.27202e+08	39.34	7.45
High	Master Protein	A0A7M7KK58	GDP-4-keto-6-deoxy-D-mannose-3,5-epimerase-4-reductase OS=Varroa destructor OX=109461 PE=3 SV=1	FALSE	Varroa-Hymeno-Viruses-2021-08-19	3.657	9	1	1	316	35.6	7.17	0	other metabolic processes		other molecular function	Pf01370			A0A7M7KK58				0	0	0.484	1.33	0.65	0.699	0.35	0.525	0.944955	0.987245	0.750221	0.844788	0.713468	0.930553	33.37	22.93	22.75	75.52	75.52	75.52	6.17906e+06	3.09759e+06	4.64715e+06	8.84552e+06	23.1	19.5
Medium	Master Protein	A0A7M7KK85	Uncharacterized protein OS=Varroa destructor OX=109461 PE=4 SV=1	FALSE	Varroa-Hymeno-Viruses-2021-08-19	1.095	12	1	1	130	12.3	9.58	2.07							A0A7M7KK85				0	0	0.307	2.255	0.692	2.316	0.711	1.027	0.566675	0.865437	0.846421	0.500794	0.973225	0.808571	58.23	58.23	0	58.23	0	0	3.46432e+06	1.06338e+06	1.53658e+06	1.49582e+06	51.7
High	Master Protein	A0A7M7KKA4	60S acidic ribosomal protein P2 OS=Varroa destructor OX=109461 PE=3 SV=1	FALSE	Varroa-Hymeno-Viruses-2021-08-19	54.84	32	2	35	117	12.1	4.58	113.78	protein metabolism;other metabolic processes	cytosol;translational apparatus	other molecular function	Pf00428			A0A7M7KKA4				0	0	1.924	0.424	0.883	0.346	0.689	0.803	0.24467	0.128409	0.978859	0.0137759	0.691322	0.756019	60.96	57.24	74.43	64.71	77	61.55	4.15329e+07	9.90862e+07	72053439	1.08654e+08	26.1	38.04
High	Master Protein	A0A7M7KKB4	Fructose-bisphosphate aldolase OS=Varroa destructor OX=109461 PE=3 SV=1	FALSE	Varroa-Hymeno-Viruses-2021-08-19	393.916	46	11	478	363	39.3	7.85	1678.79	other metabolic processes		other molecular function	Pf00274			A0A7M7KKB4				0	3	2.018	0.653	1.049	0.504	0.85	0.917	0.21017	0.343503	0.862147	0.211218	0.323125	0.569783	85.5	86.51	69.48	79.29	70.21	74.74	1.37295e+09	1.62942e+09	2.27418e+09	1.68152e+09	41.91	16.68
High	Master Protein	A0A7M7KKQ3	Uncharacterized protein OS=Varroa destructor OX=109461 PE=4 SV=1	FALSE	Varroa-Hymeno-Viruses-2021-08-19	28.451	21	2	42	312	35.1	6.3	142.73				Pf00240			A0A7M7KKQ3				0	0	1.247	0.816	1.22	1.019	0.769	0.801	0.644138	0.663624	0.668539	0.802404	0.495093	0.758076	109.55	81.04	58.48	90.94	62.53	84.36	1.55467e+08	1.39775e+08	109899960	2.20507e+08	89.78	40.12
High	Master Protein	A0A7M7KKU6	Uncharacterized protein OS=Varroa destructor OX=109461 PE=4 SV=1	FALSE	Varroa-Hymeno-Viruses-2021-08-19	1.9	1	1	1	807	89.6	4.88	1.65	transport	other cell component		Pf13513			A0A7M7KKU6				0	0	0.784	1.103	0.865	0.72	0.565	0.653	0.973364	0.936256	0.972396	0.855591	0.972852	0.981981	55.91	71.54	62.06	57.42	69.45	83.91	2.59346e+06	2.0339e+06	2.35134e+06	3.64747e+06	52.39	68.75
High	Master Protein	A0A7M7KKV9	Proteasome subunit alpha type OS=Varroa destructor OX=109461 PE=3 SV=1	FALSE	Varroa-Hymeno-Viruses-2021-08-19	42.668	20	3	37	267	29.9	8.02	96.58	protein metabolism;other metabolic processes	nucleus;other cell component		Pf00227, Pf10584			A0A7M7KKV9				0	0	0.355	1.973	0.897	0.899	0.302	0.338	0.696239	0.636625	0.972926	0.995048	0.284377	0.318954	60.94	104.8	94.47	34.76	65.13	116.78	1.17963e+08	3.13167e+07	3.09283e+07	1.38104e+08	50.43	82.79
High	Master Protein	A0A7M7KKY7	TRAF-type domain-containing protein OS=Varroa destructor OX=109461 PE=4 SV=1	FALSE	Varroa-Hymeno-Viruses-2021-08-19	2.043	4	1	1	639	71.1	8.51	0	signal transduction;other biological processes	other cell component	other molecular function				A0A7M7KKY7				0	0
High	Master Protein	A0A7M7KL10	Amine oxidase OS=Varroa destructor OX=109461 PE=3 SV=1	FALSE	Varroa-Hymeno-Viruses-2021-08-19	49.219	27	6	21	533	59.9	6.98	91.65			other molecular function	Pf01593			A0A7M7KL10				0	0	0.439	1.394	0.641	1.147	0.367	0.776	0.865759	0.941978	0.5583	0.639731	0.604559	0.801338	82.74	102.96	91.8	76.13	82.56	97.5	1.0909e+08	2.76764e+07	4.48345e+07	8.23051e+07	67.04	67.35
High	Master Protein	A0A7M7KL47	Ras-related protein Rab-21 OS=Varroa destructor OX=109461 PE=3 SV=1	FALSE	Varroa-Hymeno-Viruses-2021-08-19	7.756	7	1	4	205	23.1	8.15	6.2	transport;signal transduction	other membranes	other molecular function	Pf00071			A0A7M7KL47				0	0	0.513	5.141	1.634	0.773	0.395	0.242	0.954431	0.208005	0.698574	0.925163	0.80871	0.414403	86.28	109.03	72.75	67.93	21.35	34.38	5.13108e+06	2.63037e+06	1.80407e+06	6.63661e+06	62.28	32.96
High	Master Protein	A0A7M7KL83	Alanine--tRNA ligase OS=Varroa destructor OX=109461 PE=3 SV=1	FALSE	Varroa-Hymeno-Viruses-2021-08-19	67.797	10	7	48	964	107.2	6.25	112.33	protein metabolism;RNA metabolism OR transcription;other metabolic processes	other cell component	nucleic acid binding activity;other molecular function	Pf01411, Pf02272, Pf07973			A0A7M7KL83				0	0	0.662	1.171	1.077	0.86	0.564	0.574	0.997166	0.979916	0.842821	0.995048	0.944931	0.950838	75.87	91.43	66.03	56.45	52.42	80.51	7.23715e+07	3.54899e+07	3.114e+07	7.40932e+07	62.83	14.35
High	Master Protein	A0A7M7KLC3	Bifunctional lysine-specific demethylase and histidyl-hydroxylase OS=Varroa destructor OX=109461 PE=3 SV=1	FALSE	Varroa-Hymeno-Viruses-2021-08-19	75.737	23	7	53	515	58.2	5.16	134.07		nucleus	other molecular function	Pf08007			A0A7M7KLC3				0	0	0.795	1.307	1.108	0.757	0.656	0.459	0.961173	0.973288	0.810446	0.952064	0.775597	0.773218	69.67	93.85	85.15	69.22	43.79	89.3	5.87172e+07	6.00578e+07	3.69667e+07	8.76015e+07	63.14	61.76
High	Master Protein	A0A7M7KLE1	Uncharacterized protein OS=Varroa destructor OX=109461 PE=4 SV=1	FALSE	Varroa-Hymeno-Viruses-2021-08-19	18.721	4	4	7	1334	147.8	6.9	10.73			nucleic acid binding activity	Pf00013			A0A7M7KLE1				0	0	0.743	1.091	0.8	1.38	1.079	1.286	0.982207	0.96015	0.840343	0.474881	0.425995	0.270546	79.39	87.17	58.48	81.45	44.95	61.08	3.24766e+07	1.40354e+07	2.63404e+07	2.3071e+07	65.7	42.29
High	Master Protein	A0A7M7KLK9	Coatomer subunit beta OS=Varroa destructor OX=109461 PE=4 SV=1	FALSE	Varroa-Hymeno-Viruses-2021-08-19	22.871	8	5	15	945	104.8	5.48	19.11	transport	other membranes;ER/Golgi	other molecular function	Pf01602, Pf07718, Pf14806			A0A7M7KLK9				0	0	0.676	1.094	0.958	0.392	0.417	0.495	0.997166	0.941978	0.983521	0.118935	0.871972	0.849484	58.7	97.7	61.24	90.94	83.93	90.76	1.90517e+07	1.32652e+07	1.12021e+07	4.35312e+07	49.96	15.3
High	Master Protein	A0A7M7KLS3	Uncharacterized protein OS=Varroa destructor OX=109461 PE=4 SV=1	FALSE	Varroa-Hymeno-Viruses-2021-08-19	9.948	1	2	3	4401	481.5	5.96	5.8	cell organization and biogenesis;other biological processes		other molecular function	Pf00008, Pf00047, Pf00052, Pf00053, Pf00054, Pf00057, Pf02210, Pf07679, Pf13927			A0A7M7KLS3				0	0	0.437	1.628	1.363	1.03	0.527	0.406	0.865759	0.941978	0.812169	0.995048	0.943293	0.773218	65.61	93.54	61.09	67.59	79.81	82.04	9.80542e+06	7.11762e+06	6367323	9.47564e+06	58.87	106.49
High	Master Protein	A0A7M7KLU4	Serine hydroxymethyltransferase OS=Varroa destructor OX=109461 PE=3 SV=1	FALSE	Varroa-Hymeno-Viruses-2021-08-19	330.815	51	18	373	541	59.7	9.19	1118.54	other metabolic processes		other molecular function	Pf00464			A0A7M7KLU4				0	0	0.613	1.038	0.671	0.565	0.369	0.558	0.997166	0.932492	0.629849	0.405555	0.615158	0.921557	71.54	86	74.39	74.44	57.32	69.02	1.05949e+09	6.1867e+08	1.00991e+09	1.66226e+09	47.7	25.83
High	Master Protein	A0A7M7KLY1	Eukaryotic translation initiation factor 3 subunit H OS=Varroa destructor OX=109461 PE=3 SV=1	FALSE	Varroa-Hymeno-Viruses-2021-08-19	5.628	4	1	2	339	38.6	5.83	2.61	cell organization and biogenesis;protein metabolism;other metabolic processes	translational apparatus;other cell component	nucleic acid binding activity;other molecular function	Pf01398, Pf19445			A0A7M7KLY1				0	0	0.941	1.18	1.11	0.846	0.796	0.717	0.865759	0.962641	0.945573	0.991973	0.917065	0.921557	73.45	86.07	86.07	80.86	61.3	80.86	8.19535e+06	7.70902e+06	6.94584e+06	9.68583e+06	73.85	20.42
High	Master Protein	A0A7M7KM47	Uncharacterized protein OS=Varroa destructor OX=109461 PE=3 SV=1	FALSE	Varroa-Hymeno-Viruses-2021-08-19	50.036	33	6	52	264	27.9	8.07	131.87			other molecular function	Pf13561			A0A7M7KM47				0	0	0.656	1.241	0.943	0.895	0.672	0.767	0.997166	0.996894	0.974043	0.995048	0.750951	0.803159	50.82	92.44	56.63	58.85	53.54	91.04	1.84688e+08	1.065e+08	115323754	2.28673e+08	25.48	6.57
High	Master Protein	A0A7M7KMB0	Uncharacterized protein OS=Varroa destructor OX=109461 PE=3 SV=1	FALSE	Varroa-Hymeno-Viruses-2021-08-19	52.394	18	2	80	248	27.8	8.5	273.15			other molecular function	Pf01257			A0A7M7KMB0				0	0	0.684	1.487	0.662	1.151	0.497	0.799	0.997166	0.932492	0.609068	0.676183	0.977593	0.773218	115.26	126.48	74.48	85.44	76.02	65.85	4.93906e+07	2.5106e+07	3.06049e+07	5.70597e+07	85.18	74.3
High	Master Protein	A0A7M7KMB2	GrpE protein homolog OS=Varroa destructor OX=109461 PE=3 SV=1	FALSE	Varroa-Hymeno-Viruses-2021-08-19	45.585	26	2	31	188	21.5	6.24	95.89	other biological processes	mitochondrion	other molecular function	Pf01025			A0A7M7KMB2				0	0	1.603	0.473	1.119	0.464	0.75	0.734	0.399639	0.218841	0.828343	0.318077	0.690016	0.855625	43.27	94.03	46.97	68.05	47.44	88.04	2.04514e+07	2.86282e+07	2.10435e+07	2.95517e+07	66.53	14.95
High	Master Protein	A0A7M7KMD5	Uncharacterized protein OS=Varroa destructor OX=109461 PE=3 SV=1	FALSE	Varroa-Hymeno-Viruses-2021-08-19	9.07	4	1	1	368	42.3	6.55	2.98	cell adhesion;cell organization and biogenesis	other membranes;cytoskeleton	cytoskeletal activity	Pf00307			A0A7M7KMD5				0	0	0.56	1.124	0.629	1.445	1.133	1.8	0.992582	0.941978	0.812169	0.995048	0.864058	0.667309	167.73	150.47	71.87	42.33	118.5	115.84	394068	220616	350591	287000	24.05	113.44
High	Master Protein	A0A7M7KMF2	Staphylococcal nuclease domain-containing protein OS=Varroa destructor OX=109461 PE=4 SV=1	FALSE	Varroa-Hymeno-Viruses-2021-08-19	57.795	11	6	26	882	99.7	6.93	36.3	RNA metabolism OR transcription;other metabolic processes;other biological processes	other cell component	other molecular function	Pf00565, Pf00567			A0A7M7KMF2				0	0	0.443	2.225	1.234	1.004	0.361	0.429	0.867793	0.550502	0.691041	0.858527	0.57129	0.705614	76.88	110.26	103.58	71	59.64	114.72	8.26845e+07	2.96879e+07	2.15912e+07	1.01368e+08	43.44	49.32
High	Master Protein	A0A7M7KMH8	Uncharacterized protein OS=Varroa destructor OX=109461 PE=3 SV=1	FALSE	Varroa-Hymeno-Viruses-2021-08-19	13.277	6	1	2	399	43.2	5.21	6.58	protein metabolism	other cell component	other molecular function	Pf09668			A0A7M7KMH8				0	0	0.502	1.162	0.53	1.538	0.794	1.499	0.954431	0.941978	0.689231	0.905009	0.932586	0.593215	116.69	78.6	103.89	74.1	103.89	44.2	1.74453e+06	876199	1.65422e+06	1.10344e+06	71.53	103.34
High	Master Protein	A0A7M7KMJ6	Uncharacterized protein OS=Varroa destructor OX=109461 PE=4 SV=1	FALSE	Varroa-Hymeno-Viruses-2021-08-19	18.783	11	2	4	451	46.9	6.98	5.54							A0A7M7KMJ6				0	0	0.482	8.943	4.022	2.152	1.009	0.251	0.943429	0.0106576	0.0319509	0.250666	0.729267	0.436286	10.34	0	0	13.81	15.77	13.09	2.12709e+07	1.01697e+07	1.37607e+06	1.0106e+07
High	Master Protein	A0A7M7KMK6	Uncharacterized protein OS=Varroa destructor OX=109461 PE=3 SV=1	FALSE	Varroa-Hymeno-Viruses-2021-08-19	284.009	39	22	259	858	95.2	8.41	863.48			other molecular function	Pf00441, Pf02770, Pf02771			A0A7M7KMK6				0	0	0.59	1.48	0.938	0.759	0.415	0.465	0.997166	0.932492	0.976129	0.939518	0.835419	0.758076	80.14	97.93	70.4	68.61	69.7	91.57	8.49715e+08	4.9018e+08	3.95024e+08	1.06583e+09	45.05	3.42
High	Master Protein	A0A7M7KMP9	Uncharacterized protein OS=Varroa destructor OX=109461 PE=3 SV=1	FALSE	Varroa-Hymeno-Viruses-2021-08-19	99.563	37	7	107	250	29.1	10.8	256.34	RNA metabolism OR transcription;other metabolic processes	cytosol;translational apparatus	other molecular function	Pf00327, Pf08079			A0A7M7KMP9				0	0	0.564	1.536	1.009	0.882	0.526	0.592	0.988431	0.92887	0.902375	0.995048	0.98876	0.981981	92.13	104.47	86.24	82.35	59.81	91.72	5.78886e+08	2.61687e+08	2.59332e+08	6.10486e+08	62.99	26.89
High	Master Protein	A0A7M7KMV1	40S ribosomal protein S6 OS=Varroa destructor OX=109461 PE=3 SV=1	FALSE	Varroa-Hymeno-Viruses-2021-08-19	39.682	11	3	33	342	38.1	10.45	130.11	protein metabolism;other metabolic processes	translational apparatus	other molecular function	Pf01092			A0A7M7KMV1				0	0	0.916	0.971	0.902	0.773	0.613	0.723	0.895365	0.932492	0.984276	0.962706	0.883455	0.85166	76.6	69.76	79.2	47.33	55.64	54.45	4.90439e+07	4.11618e+07	3.86719e+07	5.71259e+07	38.38	21.58
High	Master Protein	A0A7M7KMV6	Uncharacterized protein OS=Varroa destructor OX=109461 PE=3 SV=1	FALSE	Varroa-Hymeno-Viruses-2021-08-19	25.523	5	1	9	581	61.1	5.05	34.21		other membranes;ER/Golgi		Pf04495			A0A7M7KMV6				0	0	1.064	0.836	0.889	1.102	1.015	1.318	0.779093	0.775424	0.932828	0.983169	0.717022	0.45249	90.31	90.31	42.79	72.54	44.66	42.79	9.91249e+06	1.05445e+07	1.18546e+07	8.99284e+06	78.84	15.49
High	Master Protein	A0A7M7KN50	V-ATPase_H_C domain-containing protein OS=Varroa destructor OX=109461 PE=3 SV=1	FALSE	Varroa-Hymeno-Viruses-2021-08-19	118.56	27	8	81	534	61.8	8.03	249.06	transport	other membranes;other cytoplasmic organelle	transporter activity	Pf03224, Pf11698			A0A7M7KN50				0	0	0.478	1.392	0.637	1.086	0.51	0.851	0.935361	0.941978	0.555348	0.744813	0.997764	0.690251	95.78	99.51	62.64	78.2	60.97	84.78	7.74436e+07	4.21943e+07	4.11488e+07	9.84089e+07	71.6	26.16
High	Master Protein	A0A7M7KN91	Uncharacterized protein OS=Varroa destructor OX=109461 PE=4 SV=1	FALSE	Varroa-Hymeno-Viruses-2021-08-19	9.855	5	2	4	572	66.1	9.11	6.72			other molecular function	Pf08241			A0A7M7KN91				0	0	0.768	1.46	1.083	1.021	0.77	0.793	0.97701	0.965745	0.955608	0.995048	0.910456	0.83658	73.71	79.65	67.65	68.82	53.83	81.31	1.21319e+07	9.19468e+06	1.08199e+07	1.45793e+07	69.12	44.77
High	Master Protein	A0A7M7KNE3	Eukaryotic translation initiation factor 3 subunit M OS=Varroa destructor OX=109461 PE=3 SV=1	FALSE	Varroa-Hymeno-Viruses-2021-08-19	25.53	25	5	12	380	43.7	5.16	26.35	cell organization and biogenesis;protein metabolism;other metabolic processes	translational apparatus;other cell component	nucleic acid binding activity	Pf01399			A0A7M7KNE3				0	0	0.518	1.725	1.087	1.054	0.439	0.882	0.954431	0.819328	0.91953	0.782094	0.885646	0.688919	53.11	93.89	106.29	52.06	70.94	83.42	6.01681e+07	1.81627e+07	1.40134e+07	6.60684e+07	58.6	54.17
High	Master Protein	A0A7M7KNF4	Uncharacterized protein OS=Varroa destructor OX=109461 PE=4 SV=1	FALSE	Varroa-Hymeno-Viruses-2021-08-19	30.318	11	3	13	340	38	5.36	33.43			other molecular function	Pf00085, Pf00462			A0A7M7KNF4				0	0	1.162	1.115	1.137	0.507	0.703	0.561	0.696577	0.941978	0.918126	0.529037	0.928792	0.95816	83.43	78.13	57.35	65.63	45.3	69.53	7.72262e+06	1.19055e+07	9.77778e+06	1.58755e+07	89.29	9.54
High	Master Protein	A0A7M7KNI1	Phosphoenolpyruvate carboxykinase (GTP) OS=Varroa destructor OX=109461 PE=3 SV=1	FALSE	Varroa-Hymeno-Viruses-2021-08-19	142.05	37	14	56	644	71.8	8.43	161.35	other metabolic processes		other molecular function	Pf00821, Pf17297			A0A7M7KNI1				0	0	0.234	2.439	0.5	1.396	0.297	0.631	0.307678	0.282309	0.171155	0.23423	0.270229	0.97444	114.7	106.59	88.69	113.78	87.37	94.81	1.52794e+08	2.50051e+07	5.83816e+07	8.04552e+07	102	22.77
High	Master Protein	A0A7M7KNS1	Sodium/potassium-transporting ATPase subunit alpha OS=Varroa destructor OX=109461 PE=3 SV=1	FALSE	Varroa-Hymeno-Viruses-2021-08-19	286.156	25	16	434	1036	114.5	5.55	1264.02	transport	plasma membrane;other membranes	transporter activity;other molecular function	Pf00122, Pf00689, Pf00690, Pf13246			A0A7M7KNS1				0	2	1.096	0.906	1.005	0.682	0.659	0.692	0.747218	0.789314	0.907213	0.763786	0.791566	0.882208	63.79	75.93	59.26	60.47	56.04	77.06	1.11006e+09	8.06329e+08	6.95696e+08	1.35375e+09	35.56	18.37
High	Master Protein	A0A7M7KNY9	GOLD domain-containing protein OS=Varroa destructor OX=109461 PE=3 SV=1	FALSE	Varroa-Hymeno-Viruses-2021-08-19	11.003	18	2	3	204	23.1	5.44	3.24		other membranes		Pf01105			A0A7M7KNY9				0	0	0.538	4.195	1.357	1.297	0.535	0.315	0.97701	0.214234	0.812169	0.73086	0.98495	0.530935	98.47	129.98	104.64	48.33	72.3	105.39	2.17181e+07	1.20213e+07	5.57458e+06	1.90131e+07	30.74	52.55
High	Master Protein	A0A7M7KP10	Receptor expression-enhancing protein OS=Varroa destructor OX=109461 PE=3 SV=1	FALSE	Varroa-Hymeno-Viruses-2021-08-19	51.808	16	2	162	173	19.4	7.94	305.61		other membranes		Pf03134			A0A7M7KP10				0	0	1.059	0.601	0.737	0.648	0.448	0.598	0.786864	0.454647	0.774283	0.71218	0.907972	0.994055	143.5	96.86	110.59	83.33	130.33	120.81	4.19793e+07	5.71216e+07	4.14777e+07	7.0582e+07	83.88	89.9
High	Master Protein	A0A7M7KP39	Uncharacterized protein OS=Varroa destructor OX=109461 PE=3 SV=1	FALSE	Varroa-Hymeno-Viruses-2021-08-19	58.882	27	5	12	417	47.1	6.18	37.82	cell organization and biogenesis	cytoskeleton	cytoskeletal activity;other molecular function	Pf00022			A0A7M7KP39				0	0	0.555	1.092	0.576	0.937	0.481	0.626	0.97978	0.965118	0.373997	0.939518	0.9618	0.981981	59.05	97.22	75.67	51.33	78.09	84.96	4.11018e+07	1.69173e+07	2.61551e+07	4.19585e+07	28.65	36.97
Medium	Master Protein	A0A7M7KP65	PPM-type phosphatase domain-containing protein OS=Varroa destructor OX=109461 PE=3 SV=1	FALSE	Varroa-Hymeno-Viruses-2021-08-19	0.694	1	1	2	1604	163.7	4.98	0	protein metabolism;other metabolic processes		other molecular function	Pf00481			A0A7M7KP65				0	0	0.691	1.237	0.923	1.55	0.982	1.063	0.997166	0.970509	0.972926	0.737033	0.782754	0.665214	47.24	59.39	44.62	66.99	55.69	85.03	7.47254e+06	4.7323e+06	5125395	4.82092e+06	34.17	30.33
High	Master Protein	A0A7M7KPC4	PX domain-containing protein OS=Varroa destructor OX=109461 PE=3 SV=1	FALSE	Varroa-Hymeno-Viruses-2021-08-19	20.433	8	2	20	547	61.9	5.57	61.07	transport	other membranes;cytosol	other molecular function	Pf00787, Pf09325			A0A7M7KPC4				0	0	0.964	1.117	1.639	0.851	0.819	0.962	0.862611	0.941978	0.637584	0.995048	0.883455	0.751966	50.99	92.86	39.32	63.95	47.84	118.75	1.2751e+07	8.65585e+06	9.50828e+06	1.42955e+07	44.17	41.99
High	Master Protein	A0A7M7KPC5	Succinyl-CoA:3-ketoacid-coenzyme A transferase OS=Varroa destructor OX=109461 PE=3 SV=1	FALSE	Varroa-Hymeno-Viruses-2021-08-19	11.344	3	1	4	517	55.5	8.65	10.48	other metabolic processes	mitochondrion	other molecular function	Pf01144			A0A7M7KPC5				0	0	1.233	0.761	0.909	0.451	0.618	0.864	0.64932	0.742852	0.95808	0.426201	0.997764	0.808571	40.54	80.09	80.09	68	63.63	88.32	5.32417e+06	6.36476e+06	6.999e+06	6.39356e+06	42.6	38.79
High	Master Protein	A0A7M7KPP9	Small nuclear ribonucleoprotein Sm D1 OS=Varroa destructor OX=109461 PE=3 SV=1	FALSE	Varroa-Hymeno-Viruses-2021-08-19	27.309	17	1	27	120	13.2	11.33	76.37	cell organization and biogenesis;RNA metabolism OR transcription;other metabolic processes	nucleus		Pf01423			A0A7M7KPP9				0	0	1.913	0.56	1.125	0.608	1.181	1.086	0.247755	0.504138	0.918126	0.739347	0.567827	0.649092	78.04	70.86	48.21	59.65	54.26	36.77	5.56118e+06	1.08021e+07	9.60383e+06	9.14945e+06	65.1	58.57
High	Master Protein	A0A7M7KPT5	Uncharacterized protein OS=Varroa destructor OX=109461 PE=3 SV=1	FALSE	Varroa-Hymeno-Viruses-2021-08-19	6.879	8	1	4	296	33.7	5.66	12.2		other membranes;ER/Golgi	other molecular function	Pf05719			A0A7M7KPT5				0	0	0.427	2.466	0.998	2.648	1.13	0.85	0.861522	0.740655	0.976129	0.279477	0.656679	0.866556	41.44	54.9	46.95	35.41	45.05	64.85	5.09958e+06	2.17604e+06	1.85047e+06	2.36577e+06	39.82	49.46
High	Master Protein	A0A7M7KPZ9	Isocitrate dehydrogenase [NAD] subunit, mitochondrial OS=Varroa destructor OX=109461 PE=3 SV=1	FALSE	Varroa-Hymeno-Viruses-2021-08-19	65.263	32	8	91	378	41.2	7.91	197.3	other metabolic processes	mitochondrion	other molecular function	Pf00180			A0A7M7KPZ9				0	0	0.71	1.04	0.971	0.853	0.544	0.898	0.997166	0.941978	0.939726	0.99845	0.9618	0.591527	72.46	59.31	55.44	35.14	88.16	62.7	6.80421e+07	6.33121e+07	63251384	9.6983e+07	48	33.81
High	Master Protein	A0A7M7KQ91	Uncharacterized protein OS=Varroa destructor OX=109461 PE=4 SV=1	FALSE	Varroa-Hymeno-Viruses-2021-08-19	7.504	8	1	1	205	23.8	9.76	1.84		cytoskeleton		Pf00992			A0A7M7KQ91				0	0
High	Master Protein	A0A7M7KQA4	Uncharacterized protein OS=Varroa destructor OX=109461 PE=3 SV=1	FALSE	Varroa-Hymeno-Viruses-2021-08-19	228.624	44	14	189	532	58.3	7.85	608.49	other biological processes	other cell component	other molecular function	Pf00118			A0A7M7KQA4				0	0	0.618	1.402	1.163	0.789	0.544	0.492	0.997166	0.941978	0.723545	0.985564	0.964049	0.808571	73.15	88.57	72.03	67.05	52.17	70.72	5.82409e+08	2.82999e+08	1.879e+08	5.59369e+08	47.56	12.08
High	Master Protein	A0A7M7KQA6	Eukaryotic peptide chain release factor subunit 1 OS=Varroa destructor OX=109461 PE=3 SV=1	FALSE	Varroa-Hymeno-Viruses-2021-08-19	9.26	5	2	7	435	48.9	5.52	6.04	cell organization and biogenesis;protein metabolism;other metabolic processes	other cell component	nucleic acid binding activity	Pf03463, Pf03464, Pf03465			A0A7M7KQA6				0	0	0.58	1.573	0.899	0.881	0.526	0.498	0.997166	0.941978	0.932966	0.999946	0.97329	0.866556	44.63	66.54	59.9	28.04	33.64	24.97	1.7386e+07	8.76468e+06	9.33643e+06	1.94499e+07	29.75	21.21
High	Master Protein	A0A7M7KQJ3	Uncharacterized protein OS=Varroa destructor OX=109461 PE=3 SV=1	FALSE	Varroa-Hymeno-Viruses-2021-08-19	11.189	5	1	9	251	27.9	6.55	24.9	protein metabolism		other molecular function	Pf03575			A0A7M7KQJ3				0	0	0.345	1.534	0.675	1.063	0.335	0.497	0.663229	0.941241	0.751187	0.830786	0.703651	0.870693	103.57	127.44	77.53	82.91	62.09	98.7	3.18246e+07	5.60936e+06	7835537	1.92027e+07	52.42	51.69
High	Master Protein	A0A7M7KQN5	Macro domain-containing protein OS=Varroa destructor OX=109461 PE=4 SV=1	FALSE	Varroa-Hymeno-Viruses-2021-08-19	17.658	6	1	19	262	29.4	8.25	43.51				Pf01661			A0A7M7KQN5				0	0	0.65	1.736	1.127	1.011	0.604	0.587	0.997166	0.932492	0.918126	0.960303	0.979815	0.98161	24.05	69.46	68.89	22.95	19.88	69.46	1.79822e+07	1.16798e+07	10360232	1.76361e+07	41.7	9.75
High	Master Protein	A0A7M7KQQ8	Uncharacterized protein OS=Varroa destructor OX=109461 PE=4 SV=1	FALSE	Varroa-Hymeno-Viruses-2021-08-19	33.119	12	2	10	226	24.5	5.36	20.43							A0A7M7KQQ8				0	0	0.933	1.661	3.532	0.354	0.612	0.116	0.874706	0.932492	0.00623138	0.0818058	0.918079	0.00229705	130.22	46.88	102.15	120.29	99.49	102.32	2.54432e+07	1.9864e+07	7.87791e+06	3.47629e+07	83.81	29.26
High	Master Protein	A0A7M7KQW2	Uncharacterized protein OS=Varroa destructor OX=109461 PE=4 SV=1	FALSE	Varroa-Hymeno-Viruses-2021-08-19	40.152	26	2	10	171	19.1	6.77	39.59							A0A7M7KQW2				0	0	0.916	1.349	1.461	0.747	0.697	0.477	0.895034	0.968377	0.528376	0.953836	0.797556	0.818714	46.13	94.21	84.28	67.12	53.58	100.27	2.97281e+07	2.48193e+07	1.48504e+07	3.93914e+07	38.24	27.08
High	Master Protein	A0A7M7KQW3	Uncharacterized protein OS=Varroa destructor OX=109461 PE=3 SV=1	FALSE	Varroa-Hymeno-Viruses-2021-08-19	37.716	7	3	62	347	37.5	8.98	108.58		other membranes;other cytoplasmic organelle					A0A7M7KQW3				0	0	0.573	1.531	1.105	1.07	0.542	0.482	0.997166	0.929068	0.801498	0.738153	0.964049	0.773218	92.12	108.18	110.62	82.29	48.77	85.35	1.93885e+08	7.76432e+07	63273430	1.45006e+08	81.31	47.18
High	Master Protein	A0A7M7KR62	Reelin domain-containing protein OS=Varroa destructor OX=109461 PE=4 SV=1	FALSE	Varroa-Hymeno-Viruses-2021-08-19	63.324	49	4	18	154	16.4	8.21	48.57				Pf02014			A0A7M7KR62				0	0	0.314	4.989	1.872	1.278	0.452	0.275	0.575844	0.0242627	0.169697	0.476045	0.914977	0.222945	115.22	109.21	125.16	98.91	109.83	100.22	4.9495e+07	1.2837e+07	2.83293e+07	3.32236e+07	94.66	122.3
High	Master Protein	A0A7M7KRF4	Dolichyl-diphosphooligosaccharide--protein glycosyltransferase 48 kDa subunit OS=Varroa destructor OX=109461 PE=3 SV=1	FALSE	Varroa-Hymeno-Viruses-2021-08-19	93.075	24	7	49	455	50.1	7.4	138.62	protein metabolism;other metabolic processes	other membranes;ER/Golgi		Pf03345			A0A7M7KRF4				0	0	0.675	1.163	0.893	0.657	0.457	0.509	0.997166	0.970509	0.996209	0.698002	0.918079	0.828886	61.46	67.14	68.97	52.84	47.99	64.33	1.24882e+08	6.0979e+07	69167483	1.73546e+08	32.11	32.69
Medium	Master Protein	A0A7M7KRH9	GlcNAc-1-P transferase OS=Varroa destructor OX=109461 PE=3 SV=1	FALSE	Varroa-Hymeno-Viruses-2021-08-19	1.502	5	1	1	364	40.7	8.68	0	protein metabolism;other metabolic processes	other membranes;ER/Golgi	other molecular function	Pf00953			A0A7M7KRH9				0	0	0.577	0.808	0.466	0.939	0.473	1.163	0.997166	0.752603	0.583619	0.995048	0.896201	0.673411	122.13	76.69	71.5	100.93	8.27	62.38	2.36386e+06	1.36381e+06	2.9258e+06	2.88436e+06	89.92
High	Master Protein	A0A7M7KRV1	H(+)-transporting two-sector ATPase OS=Varroa destructor OX=109461 PE=3 SV=1	FALSE	Varroa-Hymeno-Viruses-2021-08-19	471.307	65	25	467	619	68.8	5.5	1389.09	other metabolic processes;transport	other membranes	transporter activity;other molecular function	Pf00006, Pf02874, Pf16886			A0A7M7KRV1				0	0	0.551	1.37	0.849	0.951	0.537	0.692	0.97978	0.941978	0.933996	0.931114	0.979815	0.882208	76.41	92.15	66.27	71.53	63.4	89.87	1.42682e+09	7.41728e+08	8.46875e+08	1.26882e+09	44.25	2.84
High	Master Protein	A0A7M7KRX8	Superoxide dismutase [Cu-Zn] OS=Varroa destructor OX=109461 PE=3 SV=1	FALSE	Varroa-Hymeno-Viruses-2021-08-19	30.401	15	1	15	166	17.7	7.33	69.99	other metabolic processes;stress response		other molecular function	Pf00080			A0A7M7KRX8				0	0	1.504	1.448	1.911	0.325	0.567	0.211	0.441939	0.941978	0.0914419	0.0236972	0.938975	0.0398321	100.88	107.79	60.03	97.75	65.63	80.82	1.96913e+07	2.96125e+07	1.88405e+07	6.18346e+07	89.35	38.25
High	Master Protein	A0A7M7KRY0	Calcium-transporting ATPase OS=Varroa destructor OX=109461 PE=3 SV=1	FALSE	Varroa-Hymeno-Viruses-2021-08-19	147.592	19	11	108	1002	109.7	5.38	291.31	transport	other membranes;cytosol;ER/Golgi	transporter activity;other molecular function	Pf00122, Pf00689, Pf00690, Pf00702, Pf13246			A0A7M7KRY0				0	0	0.49	1.809	0.813	1.004	0.487	0.541	0.95145	0.696937	0.896651	0.830786	0.9618	0.884476	60.19	86	68.35	41.95	68.74	82.82	3.31896e+08	1.37224e+08	1.35962e+08	2.84257e+08	23.68	31.07
High	Master Protein	A0A7M7KRZ1	Lactamase_B domain-containing protein OS=Varroa destructor OX=109461 PE=3 SV=1	FALSE	Varroa-Hymeno-Viruses-2021-08-19	38.256	17	3	11	314	35.4	6.74	39.82	RNA metabolism OR transcription;other metabolic processes			Pf00753, Pf17778			A0A7M7KRZ1				0	0	0.5	1.327	0.789	0.716	0.372	0.518	0.954431	0.975433	0.812169	0.932161	0.732869	0.882208	43.41	72.58	44.06	52	38.5	80.17	2.58492e+07	1.46616e+07	1.87961e+07	4.5026e+07	83.28	45.42
High	Master Protein	A0A7M7KS06	ATP synthase subunit alpha OS=Varroa destructor OX=109461 PE=3 SV=1	FALSE	Varroa-Hymeno-Viruses-2021-08-19	330.635	38	16	517	540	58.7	9.25	1675.32	other metabolic processes;transport	other membranes	transporter activity;other molecular function	Pf00006, Pf00306, Pf02874			A0A7M7KS06				0	4	0.904	0.997	1.05	0.575	0.548	0.491	0.911519	0.92887	0.860411	0.436242	0.9618	0.808571	77.71	91.95	87.93	74.01	84.85	86.35	1.16162e+09	1.12538e+09	8.29734e+08	1.81478e+09	21.93	21.79
High	Master Protein	A0A7M7KS91	6-phosphofructo-2-kinase OS=Varroa destructor OX=109461 PE=3 SV=1	FALSE	Varroa-Hymeno-Viruses-2021-08-19	7.88	4	1	3	480	55.7	6.06	8.13	other metabolic processes		kinase activity;other molecular function	Pf00300, Pf01591			A0A7M7KS91				0	0	0.898	1.11	0.996	0.628	0.563	0.565	0.911519	0.941978	0.983521	0.754197	0.979815	0.991187	56.76	56.77	27.72	86.12	33.6	33.6	4.37472e+06	3.92731e+06	3.94115e+06	6.96963e+06	79.38	1.24
High	Master Protein	A0A7M7KS99	Aldolase_II domain-containing protein OS=Varroa destructor OX=109461 PE=3 SV=1	FALSE	Varroa-Hymeno-Viruses-2021-08-19	136.535	20	7	104	737	81.5	7.15	346.47				Pf00596			A0A7M7KS99				0	0	1.458	0.773	1.248	0.919	0.941	0.825	0.459849	0.585643	0.61417	0.960303	0.214983	0.724917	88.37	86.96	41.12	83.23	65.79	80.81	6.29718e+08	9.19233e+08	6.9068e+08	1.3036e+08	66.18	58.81
High	Master Protein	A0A7M7KSA1	Uncharacterized protein OS=Varroa destructor OX=109461 PE=3 SV=1	FALSE	Varroa-Hymeno-Viruses-2021-08-19	44.92	8	3	37	411	46.5	10.45	100.93	protein metabolism;other metabolic processes	translational apparatus	other molecular function	Pf00297			A0A7M7KSA1				0	0	0.78	1.149	0.882	0.901	0.496	0.637	0.973364	0.970509	0.980234	0.995048	0.979815	0.98015	71.81	68.98	72.44	86.27	56.31	81.03	7.83462e+07	6.7866e+07	65885409	1.45691e+08	53.54	19.83
High	Master Protein	A0A7M7KSA6	Kinesin light chain OS=Varroa destructor OX=109461 PE=3 SV=1	FALSE	Varroa-Hymeno-Viruses-2021-08-19	6.584	7	1	1	436	48.8	5.78	2.5		cytoskeleton;other cell component		Pf13424			A0A7M7KSA6				0	0	0.47	0.631	0.297	1.532	0.72	2.427	0.937058	0.588722	0.269185	0.956256	0.997764	0.429619	0	0	0	44.47	44.47	44.47	782292	367438	1.23901e+06	510564
High	Master Protein	A0A7M7KSC3	Uncharacterized protein OS=Varroa destructor OX=109461 PE=4 SV=1	FALSE	Varroa-Hymeno-Viruses-2021-08-19	24.818	7	1	19	252	28.3	7.62	64.53				Pf00057			A0A7M7KSC3				0	0	0.494	1.227	0.854	0.662	0.288	0.381	0.954431	0.993168	0.90043	0.787984	0.294204	0.545329	92.27	103.5	87.15	94.61	60.93	91.16	3.57458e+07	1.76563e+07	2.05848e+07	5.4026e+07	86.67	42.48
High	Master Protein	A0A7M7KSE0	Uncharacterized protein OS=Varroa destructor OX=109461 PE=4 SV=1	FALSE	Varroa-Hymeno-Viruses-2021-08-19	20.325	12	2	5	301	33.4	5.71	10.6	cell organization and biogenesis						A0A7M7KSE0				0	0	0.502	1.754	0.534	0.962	0.512	0.549	0.954431	0.937306	0.559024	0.995048	0.945038	0.939481	102.43	95.09	108.64	75.32	38.9	114.74	9.89264e+06	5.10168e+06	7.05677e+06	1.04554e+07	64.68	49.77
High	Master Protein	A0A7M7KSG6	H/ACA ribonucleoprotein complex subunit OS=Varroa destructor OX=109461 PE=3 SV=1	FALSE	Varroa-Hymeno-Viruses-2021-08-19	21.787	16	3	30	235	23.2	11.24	39.92	RNA metabolism OR transcription;other metabolic processes	nucleus	nucleic acid binding activity	Pf04410			A0A7M7KSG6				0	0	1.145	0.821	1.157	1.074	1.077	1.022	0.70793	0.722891	0.868276	0.905804	0.313686	0.608511	58.76	77.22	114.15	65.27	68.71	91.84	1.76441e+07	1.79462e+07	1.61183e+07	2.57659e+07	69.96	91.69
High	Master Protein	A0A7M7KSI6	Lactamase_B domain-containing protein OS=Varroa destructor OX=109461 PE=4 SV=1	FALSE	Varroa-Hymeno-Viruses-2021-08-19	8.369	5	1	1	328	37	8.81	3.74	RNA metabolism OR transcription;other metabolic processes		other molecular function	Pf00753			A0A7M7KSI6				0	0	100	0.01	2.41		100	100	1.15965e-16	1.09855e-16	0.388908		6.67132e-17	6.53768e-17			0					3.62412e+06	1.50409e+06
High	Master Protein	A0A7M7KSI7	Beta-N-acetylhexosaminidase OS=Varroa destructor OX=109461 PE=3 SV=1	FALSE	Varroa-Hymeno-Viruses-2021-08-19	17.77	11	3	7	509	57.8	6.84	18.75	other metabolic processes		other molecular function	Pf00728			A0A7M7KSI7				0	0	0.823	1.514	1.849	0.707	0.703	0.491	0.954431	0.965118	0.534372	0.894765	0.93596	0.866556	46.21	91.67	55.31	61.08	40.24	37.63	1.17425e+07	7.26465e+06	3.90217e+06	1.89998e+07	51.35	29.56
High	Master Protein	A0A7M7KSR1	Uncharacterized protein OS=Varroa destructor OX=109461 PE=4 SV=1	FALSE	Varroa-Hymeno-Viruses-2021-08-19	70.631	7	6	16	1637	184.8	5.82	48.5	other biological processes			Pf00052, Pf00053, Pf00055			A0A7M7KSR1				0	0	0.628	1.096	0.711	0.878	0.534	0.871	0.997166	0.94891	0.720907	0.995048	0.979815	0.667581	90.85	101.49	62.05	79.2	57.38	65.63	6.03591e+07	3.85983e+07	5.17189e+07	8.19684e+07	87.89	19.45
High	Master Protein	A0A7M7KSS7	Uncharacterized protein OS=Varroa destructor OX=109461 PE=4 SV=1	FALSE	Varroa-Hymeno-Viruses-2021-08-19	15.2	9	1	2	275	30.9	7.74	8.48	RNA metabolism OR transcription;other metabolic processes	mitochondrion;translational apparatus	nucleic acid binding activity;other molecular function				A0A7M7KSS7				0	0	0.01	2.791	0.01	3.517	0.01	1.26	1.15965e-16	0.739545	1.09783e-16	0.271933	6.67132e-17	0.818714		33.45		24.68		59.74	1.83484e+06		657488	521765
High	Master Protein	A0A7M7KSU1	Uncharacterized protein OS=Varroa destructor OX=109461 PE=3 SV=1	FALSE	Varroa-Hymeno-Viruses-2021-08-19	51.494	16	4	53	388	42.8	5.33	183.15	protein metabolism		other molecular function	Pf03577			A0A7M7KSU1				0	0	0.576	1.559	1.145	0.86	0.524	0.401	0.997166	0.915399	0.741997	0.995048	0.992082	0.551792	75.22	91.62	68.88	67.99	47.66	92.63	1.65598e+08	7.32799e+07	78291611	1.79147e+08	59.27	15.97
High	Master Protein	A0A7M7KSU6	Robl_LC7 domain-containing protein OS=Varroa destructor OX=109461 PE=3 SV=1	FALSE	Varroa-Hymeno-Viruses-2021-08-19	11.198	14	1	1	127	13.4	5.41	3.2	other biological processes		enzyme regulator activity;other molecular function	Pf03259			A0A7M7KSU6				0	0
High	Master Protein	A0A7M7KSV2	Glycine cleavage system P protein OS=Varroa destructor OX=109461 PE=3 SV=1	FALSE	Varroa-Hymeno-Viruses-2021-08-19	200.283	25	12	142	982	108.6	7.4	445.18	other metabolic processes	mitochondrion	other molecular function	Pf01212, Pf02347			A0A7M7KSV2				0	0	0.604	1.23	0.883	1.025	0.622	0.832	0.997166	0.993168	0.976129	0.793821	0.869907	0.710838	46.83	73.54	73.33	51.16	72.13	88.13	2.05577e+08	8.83675e+07	1.26809e+08	1.90506e+08	3.37	24.36
High	Master Protein	A0A7M7KSW7	1,2-dihydroxy-3-keto-5-methylthiopentene dioxygenase OS=Varroa destructor OX=109461 PE=3 SV=1	FALSE	Varroa-Hymeno-Viruses-2021-08-19	117.309	57	9	85	191	22.4	5.39	272.96	other metabolic processes	nucleus;other cell component	other molecular function	Pf03079			A0A7M7KSW7				0	0	0.496	1.338	0.741	1.086	0.558	0.734	0.954431	0.96015	0.782649	0.705085	0.946496	0.828886	90.67	109.61	71.63	77.26	62.93	94.27	3.58593e+08	1.43899e+08	1.34281e+08	2.74327e+08	48.56	21.4
High	Master Protein	A0A7M7KSZ4	Uncharacterized protein OS=Varroa destructor OX=109461 PE=3 SV=1	FALSE	Varroa-Hymeno-Viruses-2021-08-19	23.115	13	1	22	147	16.3	9.51	65.82	protein metabolism;other metabolic processes		other molecular function	Pf01722			A0A7M7KSZ4				0	0	1.855	0.995	1.989	0.736	1.774	0.74	0.272344	0.92887	0.0734479	0.939518	0.0178337	0.882208	65.65	55.78	59.32	88.77	99.25	91.7	1.82627e+07	3.38743e+07	2.05569e+07	1.90901e+07	63.37	25.85
High	Master Protein	A0A7M7KTC8	Anion exchange protein OS=Varroa destructor OX=109461 PE=3 SV=1	FALSE	Varroa-Hymeno-Viruses-2021-08-19	33.939	6	4	11	1262	139.7	6.67	30.93	transport	other membranes	transporter activity	Pf00955, Pf07565			A0A7M7KTC8				0	0	0.634	0.948	0.702	1.257	0.54	0.828	0.997166	0.92887	0.812169	0.811463	0.97329	0.818714	62.75	89.79	72.15	60.93	72.1	104.98	1.02167e+07	5.01375e+06	6.57594e+06	1.98567e+07	79.97	60.88
High	Master Protein	A0A7M7KTH2	Ribose-5-phosphate isomerase OS=Varroa destructor OX=109461 PE=3 SV=1	FALSE	Varroa-Hymeno-Viruses-2021-08-19	28.601	19	3	5	318	34.8	8.16	14.99	other metabolic processes		other molecular function	Pf06026			A0A7M7KTH2				0	0	1.021	1.11	1.28	0.546	0.622	0.452	0.82927	0.95622	0.679889	0.507367	0.894434	0.793833	34.08	51.97	51.01	37.14	34.72	75.2	2.8333e+07	2.55316e+07	2.04409e+07	4.51295e+07	31.63	2.55
High	Master Protein	A0A7M7KTX0	MICOS complex subunit MIC60 OS=Varroa destructor OX=109461 PE=3 SV=1	FALSE	Varroa-Hymeno-Viruses-2021-08-19	64.379	12	6	43	691	76.4	8.1	123.81		other membranes;mitochondrion		Pf09731			A0A7M7KTX0				0	0	1.008	0.787	1.24	0.739	0.61	0.572	0.842078	0.61361	0.627583	0.905009	0.878106	0.945461	85.56	93.28	73.22	57.9	38.21	79.78	1.34165e+08	4.36078e+08	2.49275e+08	1.49846e+08	63.23	28.92
High	Master Protein	A0A7M7KU90	Uncharacterized protein OS=Varroa destructor OX=109461 PE=3 SV=1	FALSE	Varroa-Hymeno-Viruses-2021-08-19	127.937	24	10	133	700	79	7.96	369.95	other biological processes		other molecular function	Pf00183, Pf13589			A0A7M7KU90				0	0	0.802	0.853	0.937	0.826	0.687	0.753	0.954431	0.702092	0.977982	0.995048	0.707249	0.818714	78.57	89.27	80.44	58.87	46.78	83.13	2.48537e+08	1.63791e+08	1.28738e+08	2.60004e+08	52.12	30.02
High	Master Protein	A0A7M7KUC6	Methylthioribose-1-phosphate isomerase OS=Varroa destructor OX=109461 PE=3 SV=1	FALSE	Varroa-Hymeno-Viruses-2021-08-19	136.916	27	7	155	366	40.3	6.64	456.41	other metabolic processes	nucleus;other cell component	other molecular function	Pf01008			A0A7M7KUC6				0	0	0.346	1.672	0.859	1.299	0.603	0.665	0.666548	0.807384	0.95316	0.361142	0.887807	0.927685	98.44	103.32	76.02	97.83	63.84	96.52	6.31803e+08	2.3529e+08	2.47926e+08	4.13731e+08	84.7	12.37
High	Master Protein	A0A7M7KUN3	CTP:phosphoethanolamine cytidylyltransferase OS=Varroa destructor OX=109461 PE=3 SV=1	FALSE	Varroa-Hymeno-Viruses-2021-08-19	72.483	13	4	29	397	45	7.4	87.57	other metabolic processes		other molecular function	Pf01467			A0A7M7KUN3				0	0	0.915	0.762	0.683	0.434	0.408	0.73	0.896631	0.723528	0.641014	0.12762	0.809611	0.846118	90.16	113.11	46.8	103.05	80.99	86.48	3.06899e+07	2.40517e+07	3.43533e+07	8.01527e+07	112.18	23.51
High	Master Protein	A0A7M7KUQ2	Uncharacterized protein OS=Varroa destructor OX=109461 PE=4 SV=1	FALSE	Varroa-Hymeno-Viruses-2021-08-19	26.699	10	3	12	589	66.4	8.06	30.28		other membranes		Pf13181, Pf13414, Pf13432			A0A7M7KUQ2				0	0	0.252	2.712	1.237	1.041	0.332	0.351	0.366133	0.411759	0.872077	0.8492	0.666214	0.573201	43.05	64.09	50.68	49.21	46.17	47.79	3.13037e+07	5.99299e+06	5.05038e+06	2.61697e+07	44.15	60.97
High	Master Protein	A0A7M7KUY3	Inositol-3-phosphate synthase OS=Varroa destructor OX=109461 PE=3 SV=1	FALSE	Varroa-Hymeno-Viruses-2021-08-19	74.623	19	6	23	545	60.8	7.58	65.26	other metabolic processes		other molecular function	Pf01658, Pf07994			A0A7M7KUY3				0	0	1.015	1.361	1.95	4.78	4.081	2.928	0.837079	0.948837	0.0424304	3.55397e-06	7.47141e-08	0.00240859	120.73	68.2	108.36	82.85	104.81	110.63	5.73479e+07	6.30845e+07	5.32311e+07	1.34724e+07	84.44	81.22
High	Master Protein	A0A7M7KV35	Uncharacterized protein OS=Varroa destructor OX=109461 PE=4 SV=1	FALSE	Varroa-Hymeno-Viruses-2021-08-19	2.078	2	1	1	1160	128.4	8.06	0	transport	other membranes	transporter activity;other molecular function	Pf00005, Pf00664			A0A7M7KV35				0	0	0.487	1.404	1.034	1.346	0.656	0.959	0.954431	0.980213	0.976129	0.960303	0.997764	0.92117	90.12	5.22	59.63	0	90.12	5.22	1.37551e+06	669907	979601	1.0217e+06		73.46
High	Master Protein	A0A7M7KVD2	RRM domain-containing protein OS=Varroa destructor OX=109461 PE=4 SV=1	FALSE	Varroa-Hymeno-Viruses-2021-08-19	4.763	5	1	3	242	28.9	11.34	4.5			nucleic acid binding activity	Pf00076			A0A7M7KVD2				0	0	0.413	3.264	0.973	0.426	0.099	0.114	0.844595	0.357769	0.99934	0.23043	0.000783933	0.0023544	125.04	130.83	113.39	111.83	106.52	58.39	1.68137e+07	5.01472e+06	5.15147e+06	3.9433e+07	108.78	100.36
High	Master Protein	A0A7M7KVF6	Peptidase_M24 domain-containing protein OS=Varroa destructor OX=109461 PE=3 SV=1	FALSE	Varroa-Hymeno-Viruses-2021-08-19	49.119	25	7	43	385	42.6	7.93	61.25				Pf00557			A0A7M7KVF6				0	0	0.488	1.168	0.678	0.872	0.461	0.618	0.948749	0.970509	0.668539	0.995048	0.928792	0.994055	64.37	99.25	89.35	37.89	50.15	85.53	1.7142e+08	6.37731e+07	7.6699e+07	1.70328e+08	55.19	36.08
High	Master Protein	A0A7M7KVN3	Pyruvate kinase OS=Varroa destructor OX=109461 PE=3 SV=1	FALSE	Varroa-Hymeno-Viruses-2021-08-19	63.502	25	8	71	524	56.5	6.96	155.13	other metabolic processes		kinase activity;other molecular function	Pf00224, Pf02887			A0A7M7KVN3				0	0	0.528	1.619	1.008	0.87	0.462	0.42	0.969091	0.852324	0.902375	0.995048	0.928792	0.608511	70.82	73.16	70.73	57.91	44	65.16	2.13612e+08	1.0838e+08	9.31222e+07	2.34232e+08	5.64	14.22
High	Master Protein	A0A7M7KVV3	Importin N-terminal domain-containing protein OS=Varroa destructor OX=109461 PE=4 SV=1	FALSE	Varroa-Hymeno-Viruses-2021-08-19	110.464	18	11	83	1078	122.3	4.84	201.68	transport		other molecular function	Pf03810, Pf08506			A0A7M7KVV3				0	0	0.407	1.993	1.032	1.187	0.428	0.415	0.830966	0.690188	0.897679	0.542596	0.869907	0.631709	84.93	104.32	89.28	71.93	60.37	97.96	7.37158e+07	3.87618e+07	27223389	7.14423e+07	82.09	75.21
High	Master Protein	A0A7M7KVX6	Calsequestrin OS=Varroa destructor OX=109461 PE=3 SV=1	FALSE	Varroa-Hymeno-Viruses-2021-08-19	261.521	50	8	227	391	42.7	8.98	923.71		cytosol;ER/Golgi	other molecular function	Pf01216			A0A7M7KVX6				0	0	0.325	1.507	0.655	1.306	0.394	0.741	0.617813	0.932492	0.586357	0.349065	0.746647	0.818714	69.98	66.13	65.64	65.82	71.84	91.67	8.09354e+08	3.11575e+08	4.86649e+08	6.29378e+08	22.42	22.42
High	Master Protein	A0A7M7KVY5	Uncharacterized protein OS=Varroa destructor OX=109461 PE=3 SV=1	FALSE	Varroa-Hymeno-Viruses-2021-08-19	1.987	2	1	1	1052	119.7	9.5	0			nucleic acid binding activity	Pf02170, Pf02171, Pf08699, Pf16486			A0A7M7KVY5				0	0	0.947	0.893	0.819	0.566	0.541	0.759	0.868884	0.844362	0.930023	0.676183	0.960379	0.921557	64.2	89.35	98.22	57.67	25.81	85.5	2.42474e+06	2.29615e+06	2.63045e+06	4.2873e+06	51.04	9.13
High	Master Protein	A0A7M7KW12	eIF2B_5 domain-containing protein OS=Varroa destructor OX=109461 PE=3 SV=1	FALSE	Varroa-Hymeno-Viruses-2021-08-19	6.109	3	1	2	361	40.1	7.96	4.75	protein metabolism;other metabolic processes		nucleic acid binding activity	Pf01873			A0A7M7KW12				0	0	0.01	1.067	0.01	0.722	0.01	0.676	1.15965e-16	0.941213	1.09783e-16	0.917005	6.67132e-17	0.951801		0		0		0	1.71489e+07		1.60657e+07	2.37584e+07
High	Master Protein	A0A7M7KW15	ACB domain-containing protein OS=Varroa destructor OX=109461 PE=4 SV=1	FALSE	Varroa-Hymeno-Viruses-2021-08-19	5.657	4	1	1	360	40.2	6.39	2.86		other membranes	other molecular function	Pf00887			A0A7M7KW15				0	0	0.921	0.547	0.504	1.24	1.265	2.51	0.891827	0.327023	0.218894	0.863613	0.50193	0.0493477	32.48	26.64	0	52.07	28.55	28.55	1.17337e+07	1.08047e+07	2.14402e+07	8.54058e+06	23.33
High	Master Protein	A0A7M7KW94	Uncharacterized protein OS=Varroa destructor OX=109461 PE=4 SV=1	FALSE	Varroa-Hymeno-Viruses-2021-08-19	13.774	5	1	7	422	47.2	6.33	20.78	transport	other membranes	transporter activity	Pf07690			A0A7M7KW94				0	0	1.183	1.595	1.903	0.604	0.714	0.383	0.681684	0.96015	0.480414	0.71218	0.951212	0.791972	79.26	105.87	130.57	39.84	80.74	107.36	4.92272e+06	5.82481e+06	3.08665e+06	8.05034e+06	37.15	81.06
High	Master Protein	A0A7M7KWB9	Uncharacterized protein OS=Varroa destructor OX=109461 PE=4 SV=1	FALSE	Varroa-Hymeno-Viruses-2021-08-19	4.372	21	1	1	123	13.9	5.03	2.2	signal transduction	other membranes	other molecular function	Pf00071			A0A7M7KWB9				0	0	0.01	2.63	0.01	1.046	0.01	0.398	1.15965e-16	0.677246	1.09783e-16	0.995048	6.67132e-17	0.765825		15.08		227.07		251.34	1.10643e+07		4.20764e+06	1.05796e+07	14.31
High	Master Protein	A0A7M7KWI3	Uncharacterized protein OS=Varroa destructor OX=109461 PE=4 SV=1	FALSE	Varroa-Hymeno-Viruses-2021-08-19	103.601	12	8	62	846	95.2	8.41	175.44		other membranes		Pf20146			A0A7M7KWI3				0	0	0.535	1.56	0.875	0.913	0.416	0.513	0.973713	0.913696	0.970084	0.972837	0.838074	0.84275	89.55	91.22	62.15	71.63	48.59	61.31	3.10635e+08	9.77029e+07	1.15185e+08	2.52926e+08	47.69	0.92
High	Master Protein	A0A7M7KWN7	Alpha-1,4 glucan phosphorylase OS=Varroa destructor OX=109461 PE=3 SV=1	FALSE	Varroa-Hymeno-Viruses-2021-08-19	495.187	43	27	515	847	97.5	6.67	1471.78	other metabolic processes		other molecular function	Pf00343			A0A7M7KWN7				0	1	0.456	1.388	0.828	0.984	0.407	0.527	0.902978	0.941978	0.908989	0.865357	0.802669	0.866556	97.16	109.95	84.58	89.22	79.31	108.98	1.61643e+09	7.908e+08	7.22165e+08	1.55885e+09	73.36	7.69
High	Master Protein	A0A7M7KWQ3	Uncharacterized protein OS=Varroa destructor OX=109461 PE=4 SV=1	FALSE	Varroa-Hymeno-Viruses-2021-08-19	3.153	2	1	1	690	77.3	9.6	2.24				Pf00595			A0A7M7KWQ3				0	0	1.523	1.017	1.688	0.541	0.786	0.444	0.441939	0.932492	0.613608	0.612923	0.910308	0.84954	77	73.67	67.05	84.72	13.18	71.74	4.26477e+06	4.60796e+06	2.73047e+06	6.15628e+06	83.55	45.27
High	Master Protein	A0A7M7KWT7	Alpha-mannosidase OS=Varroa destructor OX=109461 PE=3 SV=1	FALSE	Varroa-Hymeno-Viruses-2021-08-19	156.867	27	14	74	957	107.8	8.18	225.5	other metabolic processes		other molecular function	Pf01074, Pf07748, Pf09261, Pf17677			A0A7M7KWT7				0	0	0.414	2.788	0.977	1.079	0.428	0.439	0.846431	0.192768	0.92401	0.721987	0.869907	0.675116	81.05	97.78	92.6	80.44	87.96	110.49	1.77984e+08	7.05251e+07	1.02081e+08	1.38742e+08	28.48	31.78
High	Master Protein	A0A7M7KX17	Uncharacterized protein OS=Varroa destructor OX=109461 PE=4 SV=1	FALSE	Varroa-Hymeno-Viruses-2021-08-19	12.358	5	3	10	956	111.7	5.31	15.73	protein metabolism		other molecular function	Pf00675, Pf05193, Pf16187			A0A7M7KX17				0	0	0.416	1.246	0.695	0.74	0.35	0.471	0.849933	0.979916	0.689231	0.939518	0.60913	0.818297	62.95	74.24	73.39	54.41	62.65	88.76	4.53313e+07	1.11413e+07	1.45812e+07	5.43576e+07	40.2	16.97
High	Master Protein	A0A7M7KX50	NADH dehydrogenase [ubiquinone] iron-sulfur protein 3, mitochondrial OS=Varroa destructor OX=109461 PE=3 SV=1	FALSE	Varroa-Hymeno-Viruses-2021-08-19	59.799	41	7	61	270	31.1	6.55	124.1	other metabolic processes;transport		transporter activity	Pf00329			A0A7M7KX50				0	0	0.786	1.079	0.94	0.644	0.579	0.556	0.969166	0.941978	0.972926	0.650505	0.927198	0.921557	77.27	98.06	81.36	65.71	66.85	89.81	1.13951e+08	8.12466e+07	7.71076e+07	1.49413e+08	22.64	21.62
High	Master Protein	A0A7M7KXB1	Aamy domain-containing protein OS=Varroa destructor OX=109461 PE=4 SV=1	FALSE	Varroa-Hymeno-Viruses-2021-08-19	174.911	29	9	187	495	56.2	5.25	498.36	other metabolic processes;transport	other membranes	other molecular function	Pf00128, Pf16028			A0A7M7KXB1				0	0	0.524	1.229	0.923	0.77	0.353	0.916	0.963451	0.993168	0.98787	0.956256	0.540326	0.569783	84.21	112.6	93.07	67.98	57.33	128.46	2.35838e+08	1.34578e+08	1.63844e+08	3.44597e+08	40.53	24.44
High	Master Protein	A0A7M7KXG6	Uncharacterized protein OS=Varroa destructor OX=109461 PE=3 SV=1	FALSE	Varroa-Hymeno-Viruses-2021-08-19	2.915	1	1	1	1760	197.3	7.03	1.77		nucleus		Pf11894			A0A7M7KXG6				0	0	0.684	2.081	1.39	0.809	0.509	0.366	0.997166	0.92887	0.812169	0.952065	0.928792	0.756019	40.62	73.76	71.51	39.51	32.11	60.65	3.56291e+06	2.24008e+06	1.61099e+06	4.40215e+06	34.43	31.02
High	Master Protein	A0A7M7KXT6	Programmed cell death protein 4 OS=Varroa destructor OX=109461 PE=3 SV=1	FALSE	Varroa-Hymeno-Viruses-2021-08-19	28.127	15	3	16	441	48.1	5.36	47.89	other biological processes			Pf02847			A0A7M7KXT6				0	0	0.769	1.607	1.051	0.843	0.667	0.4	0.97701	0.941978	0.961861	0.995048	0.9618	0.73184	71.45	74.32	83.74	66.51	31.79	63.62	1.07317e+07	5.44466e+06	3.70611e+06	1.68388e+07	52.86	37.29
High	Master Protein	A0A7M7KY22	Uncharacterized protein OS=Varroa destructor OX=109461 PE=3 SV=1	FALSE	Varroa-Hymeno-Viruses-2021-08-19	2.376	8	1	1	250	27	9.14	0	transport	other membranes		Pf00153			A0A7M7KY22				0	0	0.471	1.698	0.8	0.943	0.445	0.556	0.941435	0.964671	0.918126	0.956256	0.853712	0.838317	70.64	196.13	131.39	19	68.25	189.51	534345	251850	314678	566352	15.2	66.3
High	Master Protein	A0A7M7KY25	Proliferating cell nuclear antigen OS=Varroa destructor OX=109461 PE=3 SV=1	FALSE	Varroa-Hymeno-Viruses-2021-08-19	6.97	8	1	5	261	28.9	4.69	14.39	DNA metabolism;other metabolic processes;other biological processes	nucleus	enzyme regulator activity;nucleic acid binding activity	Pf00705, Pf02747			A0A7M7KY25				0	0	1.02	1.22	1.561	0.706	0.73	0.461	0.829384	0.968119	0.689231	0.843817	0.928792	0.820774	51.76	78.69	73.88	48.85	36.03	76.54	9.17355e+06	9.3603e+06	5.99785e+06	1.30028e+07	51.76	31.06
High	Master Protein	A0A7M7KYB1	Uncharacterized protein OS=Varroa destructor OX=109461 PE=4 SV=1	FALSE	Varroa-Hymeno-Viruses-2021-08-19	34.688	7	5	11	1376	153.5	6.47	22.47	transport	other membranes	transporter activity;other molecular function	Pf00005, Pf00664			A0A7M7KYB1				0	0	0.396	1.709	0.526	1.126	0.325	0.912	0.803339	0.876606	0.34875	0.711204	0.529629	0.665249	70.67	79.55	83.27	78.34	61.75	85.62	3.17034e+07	1.29121e+07	1.30561e+07	4.44342e+07	37.3	45.7
High	Master Protein	A0A7M7KYC3	14_3_3 domain-containing protein OS=Varroa destructor OX=109461 PE=3 SV=1	FALSE	Varroa-Hymeno-Viruses-2021-08-19	42.491	13	2	39	221	24.9	4.96	76.41				Pf00244			A0A7M7KYC3				0	0	1.699	2.163	2.489	1.587	3.135	1.156	0.343079	0.861705	0.25948	0.744813	0.0370633	0.673411	127.88	124.74	95.64	75.17	49.88	76.05	4.77318e+06	8.10897e+06	3.47776e+06	3.00817e+06	128.84	57.22
High	Master Protein	A0A7M7KYF3	Uncharacterized protein OS=Varroa destructor OX=109461 PE=4 SV=1	FALSE	Varroa-Hymeno-Viruses-2021-08-19	25.919	7	2	14	437	48.1	7.97	37.09							A0A7M7KYF3				0	0	0.603	5.657	3.1	0.847	0.46	0.192	0.997166	0.199154	0.27389	0.995048	0.900812	0.22996	64.99	110.87	110.75	73.03	75	123.94	4.01604e+06	2.52629e+06	709918	1.12899e+07	38.88	58.81
High	Master Protein	A0A7M7KYI0	Ornithine--oxo-acid aminotransferase OS=Varroa destructor OX=109461 PE=3 SV=1	FALSE	Varroa-Hymeno-Viruses-2021-08-19	119.373	41	8	86	431	47.5	7.83	281.22	other metabolic processes		other molecular function	Pf00202			A0A7M7KYI0				0	0	0.65	1.013	0.808	0.91	0.591	0.632	0.997166	0.932492	0.898221	0.985564	0.914977	0.981981	71.6	83.19	66.98	59.16	42.31	73.48	1.15469e+08	5.83443e+07	8.87338e+07	1.21376e+08	65.11	38.42
High	Master Protein	A0A7M7KYM7	Propanoyl-CoA:carbon dioxide ligase subunit alpha OS=Varroa destructor OX=109461 PE=4 SV=1	FALSE	Varroa-Hymeno-Viruses-2021-08-19	90.771	22	8	39	728	80.3	6.7	124.71		mitochondrion	other molecular function	Pf00289, Pf00364, Pf02785, Pf02786, Pf18140			A0A7M7KYM7				0	0	0.578	1.369	0.764	0.657	0.4	0.439	0.997166	0.941978	0.828343	0.699168	0.776537	0.675949	84.4	90.66	77.92	82.58	54.94	79.54	1.11615e+08	5.66825e+07	68932309	1.6465e+08	41.69	11.59
High	Master Protein	A0A7M7KYP0	TGS domain-containing protein OS=Varroa destructor OX=109461 PE=4 SV=1	FALSE	Varroa-Hymeno-Viruses-2021-08-19	8.494	5	1	1	362	41.1	7.8	3.82			other molecular function	Pf02824			A0A7M7KYP0				0	0	0.712	1.151	0.811	1.036	0.73	0.881	0.997166	0.941978	0.93505	0.997116	0.943293	0.846347	62.34	54.71	41.06	50.28	38.67	15.08	2.88029e+06	2.02873e+06	2.50194e+06	2.77926e+06	44.93	38.14
High	Master Protein	A0A7M7KYW6	Uncharacterized protein OS=Varroa destructor OX=109461 PE=3 SV=1	FALSE	Varroa-Hymeno-Viruses-2021-08-19	3.275	10	1	2	143	16	5.94	2	other biological processes			Pf05005			A0A7M7KYW6				0	0	0.512	1.251	0.869	1.075	0.382	0.594	0.954431	0.975433	0.918175	0.931114	0.82201	0.994055	86.18	80.43	78.4	95.01	44.07	110.61	1.72333e+07	6.13183e+06	9.53267e+06	1.60359e+07	69.17	62.48
High	Master Protein	A0A7M7KYZ6	Uncharacterized protein OS=Varroa destructor OX=109461 PE=4 SV=1	FALSE	Varroa-Hymeno-Viruses-2021-08-19	6.639	15	1	2	155	17.6	5.47	6.09							A0A7M7KYZ6				0	0	0.261	0.836	0.218	3.58	0.984	4.282	0.441939	0.773963	0.0976985	0.272429	0.875112	0.0609408	21.4	1.43	21.41	17.66	40.21	17.49	2.23874e+06	584688	2.67776e+06	625387		96.97
High	Master Protein	A0A7M7KZA8	Uncharacterized protein OS=Varroa destructor OX=109461 PE=4 SV=1	FALSE	Varroa-Hymeno-Viruses-2021-08-19	89.037	40	5	87	240	24.6	5.29	373.78							A0A7M7KZA8				0	0	2.637	0.573	1.216	0.723	1.13	1.1	0.082424	0.417939	0.685461	0.939518	0.109889	0.384028	114.04	81.49	104.06	103.95	104.93	99.5	3.1907e+07	3.05354e+07	3.53729e+07	4.63404e+07	59.32	67.84
High	Master Protein	A0A7M7KZI5	Neur_chan_LBD domain-containing protein OS=Varroa destructor OX=109461 PE=4 SV=1	FALSE	Varroa-Hymeno-Viruses-2021-08-19	58.268	19	4	50	377	41.9	5.43	141.59	transport	other membranes	transporter activity;other molecular function	Pf02931			A0A7M7KZI5				0	0	0.167	4.622	0.815	1.721	0.363	0.502	0.102636	0.00890801	0.898221	0.0477792	0.577131	0.818714	107.5	116.51	97.99	101.03	68.87	89.1	3.1415e+08	7.72293e+07	9.8932e+07	2.01512e+08	65.76	39.3
High	Master Protein	A0A7M7L042	60S ribosomal protein L6 OS=Varroa destructor OX=109461 PE=3 SV=1	FALSE	Varroa-Hymeno-Viruses-2021-08-19	51.34	11	3	48	273	31.2	10.62	125.96	protein metabolism;other metabolic processes	translational apparatus	other molecular function	Pf01159			A0A7M7L042				0	0	0.482	1.526	0.835	0.74	0.4	0.414	0.942918	0.932492	0.917736	0.905188	0.765872	0.595197	74.37	62.25	73.39	64.92	69.85	50.68	6.47556e+07	5.55102e+07	4.78762e+07	1.20325e+08	50.82	69.77
High	Master Protein	A0A7M7L046	AAA domain-containing protein OS=Varroa destructor OX=109461 PE=3 SV=1	FALSE	Varroa-Hymeno-Viruses-2021-08-19	104.805	39	10	76	403	45.5	7.8	195.99	protein metabolism;other metabolic processes;stress response;other biological processes	nucleus;other cell component	other molecular function	Pf00004, Pf16450, Pf17862			A0A7M7L046				0	0	0.674	1.285	1.099	0.783	0.492	0.637	0.997166	0.979916	0.812169	0.967152	0.97329	0.973201	67.52	85.9	41.76	70.91	75.68	69.61	2.70914e+08	1.67496e+08	7.44134e+07	6.13952e+08	85.98	40.1
High	Master Protein	A0A7M7L057	ATP-dependent RNA helicase DDX1 OS=Varroa destructor OX=109461 PE=3 SV=1	FALSE	Varroa-Hymeno-Viruses-2021-08-19	41.444	11	3	14	727	80.1	6.92	27.08	other metabolic processes	other cell component	nucleic acid binding activity;other molecular function	Pf00270, Pf00271, Pf00622			A0A7M7L057				0	0	1.147	1.301	1.22	0.771	0.976	0.585	0.70793	0.99176	0.845441	0.962859	0.519513	0.946198	90.62	64.36	63.89	86.39	104.82	83.47	1.59427e+07	1.56621e+07	1.22411e+07	2.39248e+07	57.26	37.65
High	Master Protein	A0A7M7L0J9	Spectrin beta chain OS=Varroa destructor OX=109461 PE=3 SV=1	FALSE	Varroa-Hymeno-Viruses-2021-08-19	622.601	30	45	359	2307	267.4	5.66	1197.24	cell organization and biogenesis	cytoskeleton	cytoskeletal activity;other molecular function	Pf00307, Pf00435, Pf15410			A0A7M7L0J9				0	4	0.614	1.406	0.983	0.982	0.589	0.636	0.997166	0.941978	0.928131	0.870347	0.914977	0.97444	81.5	96.68	64.47	68.35	62.74	84.78	1.19839e+09	6.45075e+08	6.30912e+08	9.12728e+08	56.35	20.99
High	Master Protein	A0A7M7L0N7	Sorting nexin OS=Varroa destructor OX=109461 PE=3 SV=1	FALSE	Varroa-Hymeno-Viruses-2021-08-19	15.816	5	2	2	612	69.3	5.92	3.19	cell cycle OR cell proliferation;transport	other cell component	other molecular function	Pf00787, Pf10456, Pf14604			A0A7M7L0N7				0	0	0.537	1.557	0.997	0.849	0.43	0.6	0.97701	0.955279	0.983521	0.983169	0.87127	0.994055	74.8	80.97	52.84	53.79	41.31	84.45	7.24395e+06	4.0517e+06	4.21429e+06	9.98545e+06	53.54	80.47
High	Master Protein	A0A7M7L0S7	60S ribosomal protein L28 OS=Varroa destructor OX=109461 PE=3 SV=1	FALSE	Varroa-Hymeno-Viruses-2021-08-19	2.277	7	1	2	136	15.2	11.06	2.49	protein metabolism;other metabolic processes	translational apparatus	other molecular function	Pf01778			A0A7M7L0S7				0	0	0.919	1.468	1.399	0.928	0.813	0.632	0.893752	0.941213	0.587311	0.975529	0.567827	0.981981	36.54	66.92	49.34	18.72	26.86	66.71	3.3618e+07	2.47896e+07	1.68868e+07	3.22536e+07	20.53	18.54
High	Master Protein	A0A7M7L0V4	CS domain-containing protein OS=Varroa destructor OX=109461 PE=4 SV=1	FALSE	Varroa-Hymeno-Viruses-2021-08-19	8.519	5	1	13	183	20.7	4.69	30.66			other molecular function	Pf04969			A0A7M7L0V4				0	0	0.518	0.808	0.383	0.797	0.325	0.628	0.954431	0.669116	0.019177	0.995048	0.376435	0.981981	34.84	128.7	110.49	34.84	62.76	97.77	8.92211e+07	4.62234e+07	1.0434e+08	1.02215e+08	20.67	34.23
High	Master Protein	A0A7M7L108	Sphingomyelin phosphodiesterase OS=Varroa destructor OX=109461 PE=3 SV=1	FALSE	Varroa-Hymeno-Viruses-2021-08-19	12.118	6	2	6	585	66.7	6.89	11.85	other metabolic processes	non-structural extracellular	other molecular function	Pf00149			A0A7M7L108				0	0	0.407	2.146	0.609	0.715	0.31	0.483	0.82927	0.696937	0.667214	0.915054	0.609099	0.812964	64.21	48.56	52.45	51.52	59.06	59.73	2.34331e+07	5.92463e+06	9729877	2.55976e+07	30.37	45.76
High	Master Protein	A0A7M7L1L5	Uncharacterized protein OS=Varroa destructor OX=109461 PE=4 SV=1	FALSE	Varroa-Hymeno-Viruses-2021-08-19	7.301	5	3	6	639	70.2	6.52	2.07							A0A7M7L1L5				0	0	0.858	0.895	0.864	0.665	0.599	0.702	0.944955	0.792296	0.956549	0.71218	0.894102	0.876587	54.56	64.36	39.08	58.44	44.68	51.01	8.2224e+07	7.97846e+07	1.03156e+08	1.45474e+08	53.21	25.55
High	Master Protein	A0A7M7L237	Uncharacterized protein OS=Varroa destructor OX=109461 PE=4 SV=1	FALSE	Varroa-Hymeno-Viruses-2021-08-19	5.303	2	1	1	512	55.9	7.09	1.6		other membranes					A0A7M7L237				0	0	0.36	1.17	0.475	1.91	0.766	1.612	0.701787	0.941978	0.455577	0.522339	0.914977	0.319031	70.42	65.94	40.53	65.83	35.62	16.63	1.10365e+07	4.60525e+06	7.62973e+06	5.32404e+06	68.23	31.73
High	Master Protein	A0A7M7L2V6	Glutamine synthetase OS=Varroa destructor OX=109461 PE=3 SV=1	FALSE	Varroa-Hymeno-Viruses-2021-08-19	9.87	6	1	1	384	43.3	7.84	2.88	other metabolic processes		other molecular function	Pf00120			A0A7M7L2V6				0	0	0.01	0.559	0.01	0.943	0.01	1.688	1.15965e-16	0.403025	1.09783e-16	0.995048	6.67132e-17	0.24109		146.69		72.94		112.22	7.77438e+06		1.39159e+07	8.24184e+06	99.47
High	Master Protein	A0A7M7L347	Peptidase_M28 domain-containing protein OS=Varroa destructor OX=109461 PE=3 SV=1	FALSE	Varroa-Hymeno-Viruses-2021-08-19	10.136	3	1	2	517	56.7	7.01	4.08	other biological processes	other membranes		Pf04389			A0A7M7L347				0	0	0.01	4.236	0.01	1.434	0.01	0.339	1.15965e-16	0.322421	1.09783e-16	0.787984	6.67132e-17	0.701796		0		14.41		14.41	5.56451e+06		1.3136e+06	3.88063e+06
High	Master Protein	A0A7M7L3Y7	Uncharacterized protein OS=Varroa destructor OX=109461 PE=4 SV=1	FALSE	Varroa-Hymeno-Viruses-2021-08-19	14.008	31	3	8	183	21	7.18	16.98		mitochondrion		Pf05821			A0A7M7L3Y7				0	0	0.365	0.951	0.807	0.661	0.395	0.441	0.715011	0.932492	0.873367	0.759426	0.791315	0.755623	77.58	94.02	78.83	74.74	57.27	61.33	4.58106e+07	9.50234e+06	1.47284e+07	6.29324e+07	43.89	53.79
High	Master Protein	A0A7M7L427	Uncharacterized protein OS=Varroa destructor OX=109461 PE=4 SV=1	FALSE	Varroa-Hymeno-Viruses-2021-08-19	12.094	9	2	7	325	36.6	6.61	15.99				Pf00627, Pf00789			A0A7M7L427				0	0	0.505	2.579	1.209	0.911	0.559	0.494	0.954431	0.423167	0.812169	0.995048	0.979815	0.829453	80.85	108.15	94.89	75.32	52.7	49.86	2.53003e+07	1.79422e+07	1.66444e+07	2.86312e+07	73.85	48.64
High	Master Protein	A0A7M7L451	KOW domain-containing protein OS=Varroa destructor OX=109461 PE=3 SV=1	FALSE	Varroa-Hymeno-Viruses-2021-08-19	25.724	13	1	17	145	17.1	10.89	54.87	protein metabolism;other metabolic processes	translational apparatus	nucleic acid binding activity;other molecular function	Pf00467, Pf16906			A0A7M7L451				0	0	0.828	0.779	0.857	0.351	0.496	0.58	0.954431	0.676687	0.95808	0.0155039	0.979815	0.958533	67.65	74.91	50.87	67.65	19.2	77.44	6.82707e+07	5.65315e+07	66000963	1.13862e+08	48.9	7.09
High	Master Protein	A0A7M7L496	Uncharacterized protein OS=Varroa destructor OX=109461 PE=4 SV=1	FALSE	Varroa-Hymeno-Viruses-2021-08-19	4.974	10	1	8	102	12.1	10.05	12.18		other membranes					A0A7M7L496				0	0	0.464	0.912	0.391	0.779	0.389	2.439	0.911519	0.829305	0.053819	0.939518	0.805254	0.055717	121.37	173.78	107.11	89.85	111.6	96.12	1.68157e+07	8.26258e+06	2.11152e+07	8.65629e+06	117.95	108.91
High	Master Protein	A0A7M7L4F7	Uncharacterized protein OS=Varroa destructor OX=109461 PE=4 SV=1	FALSE	Varroa-Hymeno-Viruses-2021-08-19	15.2	9	1	2	240	24	10.92	8.82							A0A7M7L4F7				0	0	0.464	1.503	0.698	2.22	1.662	1.477	0.911519	0.957883	0.812169	0.39973	0.299802	0.404673	66.64	0	66.64	153.34	95.09	153.34	8.03395e+06	3.72905e+06	5.34386e+06	3.61872e+06		93.16
High	Master Protein	A0A7M7L528	Uncharacterized protein OS=Varroa destructor OX=109461 PE=4 SV=1	FALSE	Varroa-Hymeno-Viruses-2021-08-19	125.775	20	11	113	752	82.7	6.1	269.44			other molecular function	Pf01501			A0A7M7L528				0	0	0.57	1.222	0.83	0.718	0.435	0.59	0.996031	0.993168	0.912226	0.836221	0.875851	0.976853	75.29	92.57	85.89	79.86	70.93	100.92	3.00505e+08	1.47374e+08	1.55302e+08	3.29247e+08	54.94	11.99
High	Master Protein	A0A7M7L5S1	Insulin receptor substrate 1 OS=Varroa destructor OX=109461 PE=4 SV=1	FALSE	Varroa-Hymeno-Viruses-2021-08-19	3.844	2	1	1	576	64.8	8.29	1.94	other biological processes			Pf02174			A0A7M7L5S1				0	0	0.994	1.301	1.299	1.088	1.086	0.836	0.849933	0.986845	0.839913	0.995048	0.69631	0.818714	8.65	42.31	41.11	32.18	31.71	54.65	6.69498e+06	6.68448e+06	5.14773e+06	6.15472e+06	16.77	4.27
High	Master Protein	A0A7M7M2X4	Phosphoglycerate mutase (2,3-diphosphoglycerate-independent) OS=Varroa destructor OX=109461 PE=3 SV=1	FALSE	Varroa-Hymeno-Viruses-2021-08-19	100.89	26	9	87	570	63	7.44	157.76	other metabolic processes	other cell component	other molecular function	Pf01676, Pf06415			A0A7M7M2X4				0	0	0.584	1.77	0.988	1.101	0.681	0.673	0.997166	0.722151	0.918175	0.676183	0.726744	0.921476	67.84	86.37	92.44	64.59	58.83	85.38	2.04212e+08	1.26635e+08	1.13195e+08	2.00283e+08	53.96	10.05
High	Master Protein	A0A7M7M3N4	MPN domain-containing protein OS=Varroa destructor OX=109461 PE=4 SV=1	FALSE	Varroa-Hymeno-Viruses-2021-08-19	9.679	1	2	10	2461	284.9	8.73	11.47	RNA metabolism OR transcription;other metabolic processes	nucleus	nucleic acid binding activity;other molecular function	Pf01398, Pf08082, Pf08083, Pf08084, Pf10596, Pf10597, Pf10598, Pf12134			A0A7M7M3N4				0	0	0.407	1.812	0.772	3.169	0.772	1.633	0.842078	0.941978	0.908989	0.23423	0.928792	0.457601	99.64	73.06	99.25	77.45	92.72	72.45	3.2148e+06	1.30956e+06	2.86116e+06	1.92456e+06	97.11	118.37
High	Master Protein	A0A7M7M3X0	26S proteasome non-ATPase regulatory subunit 4 OS=Varroa destructor OX=109461 PE=3 SV=1	FALSE	Varroa-Hymeno-Viruses-2021-08-19	55.428	19	3	47	332	35.7	5.08	146.2		other cell component		Pf02809, Pf13519			A0A7M7M3X0				0	0	0.804	0.925	0.802	0.958	0.739	0.873	0.954431	0.932492	0.866372	0.960303	0.717707	0.709123	75.03	69.72	79.12	56.42	61.66	54.77	3.23513e+07	2.54785e+07	3.05521e+07	3.05936e+07	61.03	70.83
High	Master Protein	A0A7M7M450	40S ribosomal protein S7 OS=Varroa destructor OX=109461 PE=3 SV=1	FALSE	Varroa-Hymeno-Viruses-2021-08-19	42.522	23	3	36	193	22.6	9.82	91.73	protein metabolism;other metabolic processes	translational apparatus	other molecular function	Pf01251			A0A7M7M450				0	0	0.579	1.886	0.88	0.971	0.53	0.468	0.997166	0.731705	0.95316	0.913309	0.979815	0.787004	72.75	93.02	80.25	50.29	51.48	81.11	8.47727e+07	2.67745e+07	1.93749e+07	1.13738e+08	46.35	64.35
High	Master Protein	A0A7M7M4C4	Uncharacterized protein OS=Varroa destructor OX=109461 PE=4 SV=1	FALSE	Varroa-Hymeno-Viruses-2021-08-19	21.518	5	1	62	265	28.9	9.83	124.46		other membranes					A0A7M7M4C4				0	0	0.655	1.079	0.977	0.695	0.455	0.466	0.997166	0.941978	0.924281	0.782094	0.916652	0.758076	64.91	64.96	33.05	58.59	12.43	42.54	1.19536e+08	7.8344e+07	8.01667e+07	1.72087e+08	51.23	12.3
High	Master Protein	A0A7M7M4F6	Cytochrome c domain-containing protein OS=Varroa destructor OX=109461 PE=3 SV=1	FALSE	Varroa-Hymeno-Viruses-2021-08-19	26.45	16	3	24	306	33.9	8.05	69.02	other metabolic processes	other membranes;mitochondrion	other molecular function	Pf02167			A0A7M7M4F6				0	0	0.661	0.943	0.828	0.857	0.505	0.441	0.997166	0.932492	0.881093	0.99845	0.979815	0.736102	117.92	107.54	104.06	75.72	56.9	97.56	5.81397e+07	1.77545e+07	1.72621e+07	5.68905e+07	63.15	62.23
High	Master Protein	A0A7M7M5E2	Uncharacterized protein OS=Varroa destructor OX=109461 PE=3 SV=1	FALSE	Varroa-Hymeno-Viruses-2021-08-19	26.182	21	2	17	133	15.8	11	49.49	protein metabolism;other metabolic processes	translational apparatus	other molecular function	Pf01777			A0A7M7M5E2				0	0	0.567	2.288	0.695	1.51	0.831	0.686	0.992596	0.460657	0.679889	0.189943	0.417286	0.896588	38.63	74	86.21	36.42	23.07	60.07	8.04221e+07	3.02925e+07	3.3977e+07	5.3237e+07	36.48	46.07
High	Master Protein	A0A7M7M5J9	Dopey_N domain-containing protein OS=Varroa destructor OX=109461 PE=3 SV=1	FALSE	Varroa-Hymeno-Viruses-2021-08-19	25.741	3	5	15	2556	285.4	7.33	6.43	transport	cytosol		Pf04118			A0A7M7M5J9				0	0	0.539	2.385	1.386	1.038	0.495	0.512	0.97701	0.615458	0.511056	0.96022	0.974172	0.882208	96.5	92.98	83.8	85.94	82.78	88.29	1.73366e+07	3.67301e+07	1.36459e+07	1.48951e+07	37.41	131.57
High	Master Protein	A0A7M7M5R0	Thioredoxin domain-containing protein OS=Varroa destructor OX=109461 PE=4 SV=1	FALSE	Varroa-Hymeno-Viruses-2021-08-19	11.455	13	2	4	252	28.2	8.07	2.18	other biological processes		other molecular function	Pf00578, Pf10417			A0A7M7M5R0				0	0	0.31	1.51	0.382	0.96	0.289	0.532	0.557706	0.965118	0.260596	0.995048	0.529518	0.945088	73.66	87.31	74.96	51.68	66.39	66.94	1.25015e+07	2.95282e+06	4.68457e+06	8.09129e+06	65.97	51.94
High	Master Protein	A0A7M7M5X4	GP-PDE domain-containing protein OS=Varroa destructor OX=109461 PE=4 SV=1	FALSE	Varroa-Hymeno-Viruses-2021-08-19	13.092	4	1	5	341	38.3	6.74	10.6	other metabolic processes	non-structural extracellular;other membranes	other molecular function	Pf03009			A0A7M7M5X4				0	0	0.863	1.151	1.118	0.617	0.532	0.519	0.9401	0.941978	0.918126	0.739347	0.9618	0.927645	58.41	50.18	6.97	41.25	15.9	32.67	5.25525e+06	4.53411e+06	4053887	8.51873e+06	42.28	2.46
High	Master Protein	A0A7M7M612	Protein disulfide-isomerase OS=Varroa destructor OX=109461 PE=3 SV=1	FALSE	Varroa-Hymeno-Viruses-2021-08-19	337.646	44	21	426	501	56.3	4.94	1258.88		ER/Golgi	other molecular function	Pf00085, Pf13848			A0A7M7M612				0	0	0.78	1.098	0.904	0.79	0.605	0.69	0.973364	0.941978	0.995316	0.986688	0.885646	0.884476	71.9	77.8	63.82	75.87	69.81	79.53	1.16619e+09	8.75782e+08	6.99677e+08	1.22703e+09	44.24	18.63
High	Master Protein	A0A7M7M638	Uncharacterized protein OS=Varroa destructor OX=109461 PE=3 SV=1	FALSE	Varroa-Hymeno-Viruses-2021-08-19	10.708	3	1	3	530	59.7	8	10.55		other membranes		Pf01130			A0A7M7M638				0	0	0.442	2.385	1.109	1.114	0.505	0.469	0.865759	0.676687	0.946772	0.936005	0.943998	0.841792	86.88	91.39	14.27	89.07	8.87	9.43	1.54717e+07	8.15627e+06	7.21492e+06	1.53917e+07	81.7	19.99
High	Master Protein	A0A7M7M6F1	Uncharacterized protein OS=Varroa destructor OX=109461 PE=3 SV=1	FALSE	Varroa-Hymeno-Viruses-2021-08-19	226.103	32	7	349	346	38.6	6.89	1134.7	protein metabolism	other membranes	other molecular function	Pf00112, Pf08246			A0A7M7M6F1				0	0	0.493	1.051	0.621	1.602	0.731	1.831	0.954431	0.932492	0.492565	0.0875983	0.582721	0.0154789	98.6	61.86	105.66	87.32	93.53	85.61	3.78487e+09	1.93882e+09	3.15707e+09	1.54674e+09	25.63	71.79
High	Master Protein	A0A7M7M6J2	Branched-chain-amino-acid aminotransferase OS=Varroa destructor OX=109461 PE=3 SV=1	FALSE	Varroa-Hymeno-Viruses-2021-08-19	32.998	15	4	4	388	44.3	8.16	9.18	other metabolic processes		other molecular function	Pf01063			A0A7M7M6J2				0	0	0.268	3.621	0.712	1.722	0.552	0.483	0.433647	0.219313	0.809298	0.421717	0.9618	0.855861	84.71	102.58	48.55	84.76	56.57	92.34	2.23398e+07	4.91964e+06	9.74833e+06	1.23422e+07	67.71	60.86
High	Master Protein	A0A7M7M7I2	Uncharacterized protein OS=Varroa destructor OX=109461 PE=4 SV=1	FALSE	Varroa-Hymeno-Viruses-2021-08-19	47.975	13	5	34	555	62.5	8.97	104.23			nucleic acid binding activity	Pf00076, Pf18360			A0A7M7M7I2				0	0	0.726	1.258	1.027	0.936	0.508	0.554	0.997166	0.979916	0.896651	0.958142	0.997764	0.927339	83.3	100.06	83.03	70.9	39.91	76.67	6.77748e+07	4.85268e+07	4.97691e+07	1.08322e+08	72	31.41
High	Master Protein	A0A7M7M7U3	Carbonic anhydrase OS=Varroa destructor OX=109461 PE=3 SV=1	FALSE	Varroa-Hymeno-Viruses-2021-08-19	18.783	18	3	7	291	32.7	6.52	7.55			other molecular function	Pf00194			A0A7M7M7U3				0	0	0.626	1.393	0.965	0.898	0.514	0.468	0.997166	0.941978	0.953283	0.995048	0.997764	0.773218	68.76	97.98	110.1	69.74	49.78	103.47	7.73763e+07	5.92114e+07	4.3093e+07	1.1743e+08	78.17	40.84
High	Master Protein	A0A7M7M871	PfkB domain-containing protein OS=Varroa destructor OX=109461 PE=3 SV=1	FALSE	Varroa-Hymeno-Viruses-2021-08-19	35.164	13	4	20	672	72.7	7.69	55.26	RNA metabolism OR transcription;other metabolic processes		kinase activity;other molecular function	Pf00294, Pf04227			A0A7M7M871				0	0	0.849	1.446	1.262	0.734	0.631	0.54	0.95145	0.941978	0.676647	0.939518	0.87127	0.906234	40.65	77.1	76.43	43.2	49.51	85.4	3.23582e+07	2.9232e+07	2.01748e+07	5.7203e+07	42.17	24.51
Medium	Master Protein	A0A7M7M8B7	Hist_deacetyl domain-containing protein OS=Varroa destructor OX=109461 PE=4 SV=1	FALSE	Varroa-Hymeno-Viruses-2021-08-19	1.354	3	1	3	625	70.2	6.15	0				Pf00850			A0A7M7M8B7				0	0	0.188	0.962	0.144	1.075	0.202	0.925	0.194397	0.884312	0.0195699	0.99845	0.247415	0.848682	252.87	83.11	188.04	62.28	286.24	83.42	2.04594e+06	385108	1.50256e+06	1.90001e+06	55.2	131.83
High	Master Protein	A0A7M7M8D3	Uncharacterized protein OS=Varroa destructor OX=109461 PE=3 SV=1	FALSE	Varroa-Hymeno-Viruses-2021-08-19	1.874	10	1	1	153	17.3	9.64	2.26	other biological processes			Pf03091			A0A7M7M8D3				0	0	0.403	1.493	0.607	0.934	0.376	0.619	0.822918	0.979916	0.736631	0.995048	0.763143	0.994055	64.35	75.67	64.39	54.89	68.69	76.4	4.52429e+06	2.86968e+06	3.03057e+06	4.84443e+06	39.72	46.29
High	Master Protein	A0A7M7M8E8	Uncharacterized protein OS=Varroa destructor OX=109461 PE=4 SV=1	FALSE	Varroa-Hymeno-Viruses-2021-08-19	6.923	12	1	3	167	18.1	5.33	2.13							A0A7M7M8E8				0	0	0.01	100		2.784	0.01	0.01	1.15965e-16	1.09855e-16		0.0981437	6.67132e-17	6.53768e-17				0			2.24936e+07			8.07867e+06
High	Master Protein	A0A7M7M8S9	Lactamase_B domain-containing protein OS=Varroa destructor OX=109461 PE=3 SV=1	FALSE	Varroa-Hymeno-Viruses-2021-08-19	3.006	5	1	1	298	33.2	8.98	2.31	RNA metabolism OR transcription;other metabolic processes		other molecular function	Pf00753, Pf16123			A0A7M7M8S9				0	0	0.416	2.346	0.511	1.947	0.493	0.948	0.849933	0.750653	0.512661	0.484221	0.928792	0.740729	25.54	31.18	79.21	41.98	61.46	41.12	1.16485e+07	5.03409e+06	4591107	5.98152e+06	13.45	41.76
High	Master Protein	A0A7M7M8Z7	40S ribosomal protein S3a OS=Varroa destructor OX=109461 PE=3 SV=1	FALSE	Varroa-Hymeno-Viruses-2021-08-19	55.948	15	3	33	264	29.7	9.64	116.05	protein metabolism;other metabolic processes	cytosol;translational apparatus	other molecular function	Pf01015			A0A7M7M8Z7				0	0	1.148	0.624	1.205	0.738	0.902	0.844	0.707375	0.384399	0.672741	0.905009	0.260995	0.681189	79.58	86.98	66	71.05	60.17	77.63	6.88443e+07	9.15756e+07	68529296	9.90087e+07	53.37	18.22
High	Master Protein	A0A7M7M922	Uncharacterized protein OS=Varroa destructor OX=109461 PE=3 SV=1	FALSE	Varroa-Hymeno-Viruses-2021-08-19	95.674	35	6	103	390	44.8	4.87	313.01	cell organization and biogenesis	nucleus		Pf00956			A0A7M7M922				0	0	0.915	1.82	1.077	1.083	0.828	0.611	0.896329	0.6902	0.828343	0.713784	0.359619	0.999892	111.49	115.15	106.14	88.69	77.96	91.39	1.5027e+08	1.46246e+08	1.01854e+08	1.75299e+08	46.12	24.2
High	Master Protein	A0A7M7M9C4	Adenosylhomocysteinase OS=Varroa destructor OX=109461 PE=3 SV=1	FALSE	Varroa-Hymeno-Viruses-2021-08-19	34.959	14	3	6	494	54.4	6.05	18.31	other metabolic processes		other molecular function	Pf00670, Pf05221			A0A7M7M9C4				0	0	0.905	1.005	0.891	0.998	0.757	0.837	0.910289	0.932492	0.936037	0.995048	0.885646	0.818714	41.45	61.98	38.26	58.38	41.02	66.25	1.35096e+07	1.22587e+07	1.23059e+07	1.6194e+07	46.97	16.94
High	Master Protein	A0A7M7M9Y8	RNA helicase OS=Varroa destructor OX=109461 PE=3 SV=1	FALSE	Varroa-Hymeno-Viruses-2021-08-19	73.567	15	6	50	711	80	7.3	159.86		other cell component	nucleic acid binding activity;other molecular function	Pf00270, Pf00271			A0A7M7M9Y8				0	0	0.689	1.309	0.931	1.04	0.812	0.752	0.997166	0.965118	0.999899	0.8351	0.620121	0.830763	80.05	86.36	71.25	72.65	57.88	86.8	3.03256e+07	2.31875e+07	2.74129e+07	2.89825e+07	74.58	62.21
High	Master Protein	A0A7M7MA79	Vinculin OS=Varroa destructor OX=109461 PE=3 SV=1	FALSE	Varroa-Hymeno-Viruses-2021-08-19	52.505	10	5	9	944	105.1	6.7	24.51	cell adhesion	other cell component	cytoskeletal activity	Pf01044			A0A7M7MA79				0	0	0.737	1.459	1.123	0.794	0.67	0.591	0.987335	0.932492	0.812169	0.995048	0.797556	0.981981	81.75	100.47	56.78	71.89	56.25	86.16	5.17318e+07	3.15238e+07	2.68786e+07	5.67089e+07	62.36	11.05
High	Master Protein	A0A7M7MAC1	UBC core domain-containing protein OS=Varroa destructor OX=109461 PE=3 SV=1	FALSE	Varroa-Hymeno-Viruses-2021-08-19	1.868	11	1	4	159	18.2	8.41	0			other molecular function	Pf00179			A0A7M7MAC1				0	0	0.738	1.335	0.984	0.757	0.59	0.776	0.986354	0.999908	0.983521	0.939518	0.997764	0.855625	91.21	91.02	22.55	78.53	26.6	52.42	1.21552e+07	8.96457e+06	9.10731e+06	1.60604e+07	75.46	9.85
High	Master Protein	A0A7M7MAH5	Uncharacterized protein OS=Varroa destructor OX=109461 PE=4 SV=1	FALSE	Varroa-Hymeno-Viruses-2021-08-19	25.355	7	2	6	480	52.9	7.4	20.74	transport	other membranes	transporter activity	Pf07690			A0A7M7MAH5				0	0	0.457	1.929	0.847	2.337	1.03	0.908	0.906399	0.790024	0.888945	0.140353	0.687037	0.773218	43.84	87.5	45.55	41.61	29.49	52.02	2.37938e+07	1.35362e+07	12690566	1.38151e+07	32.62	15.06
High	Master Protein	A0A7M7MAJ0	Uncharacterized protein OS=Varroa destructor OX=109461 PE=4 SV=1	FALSE	Varroa-Hymeno-Viruses-2021-08-19	1105.15	47	48	1082	1605	185.4	7.62	3509.14	transport		transporter activity	Pf00094, Pf01347, Pf09172			A0A7M7MAJ0				0	0	0.622	1.799	1.124	0.631	0.33	0.289	0.997166	0.696937	0.778749	0.615676	0.40512	0.150036	97.1	95.28	83.32	96.83	98.2	96.53	2.13158e+09	1.27057e+09	1.18431e+09	5.54037e+09	64.17	31.55
High	Master Protein	A0A7M7MAN4	Uncharacterized protein OS=Varroa destructor OX=109461 PE=3 SV=1	FALSE	Varroa-Hymeno-Viruses-2021-08-19	96.535	17	4	36	467	51.2	7.83	129.74			other molecular function	Pf00202			A0A7M7MAN4				0	0	0.487	0.927	0.431	1.45	0.787	1.783	0.948523	0.829109	0.0564363	0.24201	0.530422	0.0208762	111.26	113.62	73.07	113.16	75.88	63.79	1.5545e+08	2.93121e+07	105810642	5.70042e+07	66.27	57
High	Master Protein	A0A7M7MAR8	Uncharacterized protein OS=Varroa destructor OX=109461 PE=4 SV=1	FALSE	Varroa-Hymeno-Viruses-2021-08-19	63.046	15	7	32	1102	126.9	6.79	87.66	cell adhesion	other membranes		Pf00084, Pf00094, Pf03782, Pf06119			A0A7M7MAR8				0	0	0.489	0.736	0.566	0.962	0.494	1.255	0.95145	0.641065	0.338051	0.937897	0.98495	0.202418	80.15	94.78	99.62	102.69	93.6	93.84	7.1015e+07	3.34007e+07	4.1599e+07	1.02179e+08	64.92	64.13
High	Master Protein	A0A7M7MB89	Vacuolar proton pump subunit B OS=Varroa destructor OX=109461 PE=3 SV=1	FALSE	Varroa-Hymeno-Viruses-2021-08-19	386.249	66	21	465	512	56.8	5.58	1374.13	other metabolic processes;transport	other membranes	transporter activity;other molecular function	Pf00006, Pf02874			A0A7M7MB89				0	11	0.525	1.327	0.816	1.095	0.539	0.728	0.963451	0.964675	0.897679	0.689601	0.97461	0.842668	75.33	80.97	57.03	65.14	59.33	76.88	9.60563e+08	4.8882e+08	544403130	6.76552e+08	25.81	1.3
High	Master Protein	A0A7M7MBH9	Serine/threonine-protein phosphatase 2A activator OS=Varroa destructor OX=109461 PE=3 SV=1	FALSE	Varroa-Hymeno-Viruses-2021-08-19	7.221	11	1	1	229	26.4	5.03	2.85		other cell component	enzyme regulator activity;other molecular function	Pf03095			A0A7M7MBH9				0	0	1.485	0.519	0.928	0.694	1.041	1.126	0.445343	0.373596	0.980234	0.821771	0.736857	0.644141	37.68	29.27	57.09	27.71	37.28	62.45	2.4275e+06	3.71999e+06	4.67634e+06	3.49992e+06	15.16	33.82
High	Master Protein	A0A7M7MBI3	Uncharacterized protein OS=Varroa destructor OX=109461 PE=3 SV=1	FALSE	Varroa-Hymeno-Viruses-2021-08-19	2.495	3	1	1	401	45.2	5.1	0	other biological processes	cytoskeleton;other cell component		Pf04912			A0A7M7MBI3				0	0	1.148	0.54	0.657	0.676	0.782	1.086	0.70793	0.418202	0.809298	0.802404	0.918079	0.735134	74.92	55.98	65.84	77.1	68.35	76.96	2.50955e+06	3.0911e+06	2.97335e+06	3.71144e+06	64.95	62.34
High	Master Protein	A0A7M7MBM6	Uncharacterized protein OS=Varroa destructor OX=109461 PE=4 SV=1	FALSE	Varroa-Hymeno-Viruses-2021-08-19	6.203	9	1	1	299	33.7	6.76	2.56							A0A7M7MBM6				0	0	0.847	1.387	1.175	1.681	1.424	1.212	0.954431	0.981882	0.926274	0.915054	0.65916	0.846347	63.69	57.85	14.27	63.69	0	14.27	672862	570056	485174	400219	55.82
High	Master Protein	A0A7M7MBN6	3Beta_HSD domain-containing protein OS=Varroa destructor OX=109461 PE=3 SV=1	FALSE	Varroa-Hymeno-Viruses-2021-08-19	39.737	22	6	40	395	44.8	9.44	68.3	other metabolic processes		other molecular function	Pf01073			A0A7M7MBN6				0	0	0.733	0.731	0.673	0.479	0.4	0.645	0.992596	0.597004	0.667091	0.161396	0.77461	0.956368	76.11	83.01	67.86	80.09	65.43	70.75	5.6055e+07	6.19779e+07	8.57172e+07	1.6087e+08	71.88	51.62
High	Master Protein	A0A7M7MBT9	Uncharacterized protein OS=Varroa destructor OX=109461 PE=3 SV=1	FALSE	Varroa-Hymeno-Viruses-2021-08-19	242.116	23	21	118	1559	174	5.95	340.2	other biological processes	non-structural extracellular	enzyme regulator activity	Pf00207, Pf01835, Pf07677, Pf07678, Pf07703, Pf17789, Pf17791			A0A7M7MBT9				0	0	0.504	2.453	1.158	0.852	0.428	0.377	0.954431	0.304181	0.730645	0.996649	0.869907	0.454466	41.53	67.32	50.76	45.32	42.98	57.91	3.17809e+08	1.84408e+08	1.7353e+08	4.09856e+08	18.51	11.26
High	Master Protein	A0A7M7MBW7	Neuropathy target esterase sws OS=Varroa destructor OX=109461 PE=3 SV=1	FALSE	Varroa-Hymeno-Viruses-2021-08-19	15.122	6	3	6	1334	149.3	8.41	9.54	other metabolic processes	other membranes;ER/Golgi	other molecular function	Pf00027, Pf01734			A0A7M7MBW7				0	0	0.706	0.983	0.657	0.57	0.332	0.497	0.997166	0.932492	0.70942	0.701645	0.687813	0.866556	59.87	80.75	63.73	68.3	45.85	55.04	1.28238e+07	6.90529e+06	9228036	1.90966e+07	62.32	44.54
High	Master Protein	A0A7M7MCG4	PH domain-containing protein OS=Varroa destructor OX=109461 PE=4 SV=1	FALSE	Varroa-Hymeno-Viruses-2021-08-19	3.116	3	1	1	677	76.8	8	0	signal transduction			Pf00169, Pf00373, Pf18124			A0A7M7MCG4				0	0	1.171	1.762	2.063	1.376	1.611	0.781	0.694742	0.941978	0.526255	0.917005	0.317558	0.921781	33.87	27.57	0	27.57	0	0	2.9002e+06	3.39606e+06	1.64633e+06	2.10842e+06	48.49
High	Master Protein	A0A7M7MCN0	Uncharacterized protein OS=Varroa destructor OX=109461 PE=4 SV=1	FALSE	Varroa-Hymeno-Viruses-2021-08-19	8.172	11	2	2	254	28.2	5.52	2.35							A0A7M7MCN0				0	0	1.112	1.948	1.333	0.367	0.399	0.197	0.741366	0.928844	0.823607	0.200157	0.848454	0.10821	56.49	72.79	40.85	36.25	45.67	59.77	1.10487e+07	1.17897e+07	6.50532e+06	2.62109e+07	38.08	28.64
High	Master Protein	A0A7M7MCR0	Endoplasmic reticulum transmembrane protein OS=Varroa destructor OX=109461 PE=3 SV=1	FALSE	Varroa-Hymeno-Viruses-2021-08-19	1.809	3	1	3	223	25.4	9.22	0	transport;other biological processes	other membranes;ER/Golgi		Pf05529			A0A7M7MCR0				0	0	0.416	0.774	0.349	0.906	0.38	0.457	0.849933	0.720876	0.0172844	0.967728	0.761902	0.797254	63.79	103.52	100.86	36.08	63.79	79.24	4.07208e+07	1.69482e+07	15878819	4.45772e+07	56.82	78.41
High	Master Protein	A0A7M7MCU1	Uncharacterized protein OS=Varroa destructor OX=109461 PE=3 SV=1	FALSE	Varroa-Hymeno-Viruses-2021-08-19	81.638	20	4	113	240	26.7	4.78	430.79		mitochondrion		Pf02330			A0A7M7MCU1				0	0	0.522	0.946	0.918	0.791	0.544	0.546	0.961173	0.916149	0.983521	0.971571	0.965445	0.882208	99.5	111.36	50.09	71.56	57.86	84.42	7.02295e+07	7.60986e+07	7.36664e+07	1.37607e+08	89.31	11.84
High	Master Protein	A0A7M7MCU8	RuvB-like helicase OS=Varroa destructor OX=109461 PE=3 SV=1	FALSE	Varroa-Hymeno-Viruses-2021-08-19	6.693	3	1	3	453	49.8	6.4	6.61	cell organization and biogenesis;DNA metabolism;other metabolic processes;stress response	nucleus;other cell component	other molecular function	Pf06068, Pf17856			A0A7M7MCU8				0	0	0.935	0.902	0.843	0.643	0.441	0.713	0.872444	0.909076	0.908989	0.770366	0.900812	0.921828	34.87	22.46	33.01	102.47	39.62	84.02	5.94717e+06	6.99094e+06	7.42461e+06	1.63034e+07	73.31	15.05
High	Master Protein	A0A7M7MD32	Innexin OS=Varroa destructor OX=109461 GN=inx PE=3 SV=1	FALSE	Varroa-Hymeno-Viruses-2021-08-19	85.717	27	7	82	392	45.7	6.83	152.71	transport	plasma membrane;other membranes;other cell component		Pf00876		inx	A0A7M7MD32				0	0	0.404	1.172	0.455	0.693	0.332	0.603	0.824437	0.970509	0.0789712	0.782094	0.418558	0.994055	85.61	95.75	85.98	69.44	67.81	87.59	3.10762e+08	1.58006e+08	1.88428e+08	4.13204e+08	37.21	39.85
High	Master Protein	A0A7M7MD50	Uncharacterized protein OS=Varroa destructor OX=109461 PE=3 SV=1	FALSE	Varroa-Hymeno-Viruses-2021-08-19	13.619	9	2	19	217	24.6	6.68	32.28	transport	other membranes		Pf00957, Pf13774			A0A7M7MD50				0	0	0.86	1.047	1.248	0.468	0.435	0.374	0.94465	0.941978	0.730609	0.219387	0.877298	0.494644	41.04	94.55	100.06	62.83	30.6	87.49	3.82474e+07	2.35615e+07	2.05616e+07	6.5837e+07	33.69	24.64
High	Master Protein	A0A7M7MD86	Uncharacterized protein OS=Varroa destructor OX=109461 PE=4 SV=1	FALSE	Varroa-Hymeno-Viruses-2021-08-19	47.498	12	5	9	973	107.2	6.42	26.3		other membranes;ER/Golgi					A0A7M7MD86				0	0	0.423	0.852	0.976	1.239	0.506	1.745	0.850482	0.855238	0.988587	0.565849	0.97329	0.070173	59.56	113.68	115.27	75.23	41.81	92.93	4.18854e+07	1.61381e+07	2.2095e+07	2.90059e+07	27.87	45.88
High	Master Protein	A0A7M7MDB5	Dimethylaniline monooxygenase [N-oxide-forming] OS=Varroa destructor OX=109461 PE=3 SV=1	FALSE	Varroa-Hymeno-Viruses-2021-08-19	344.242	46	14	372	541	61.5	7.33	1232.32		other membranes;ER/Golgi	other molecular function	Pf00743			A0A7M7MDB5				0	0	0.474	1.275	0.726	0.87	0.429	0.753	0.932558	0.983216	0.751187	0.995048	0.87127	0.818714	69.93	85.77	70.29	69.38	73.51	79	9.55444e+08	4.52517e+08	5.65683e+08	8.01902e+08	49.86	28.35
High	Master Protein	A0A7M7MDD5	Adenylate kinase OS=Varroa destructor OX=109461 PE=3 SV=1	FALSE	Varroa-Hymeno-Viruses-2021-08-19	2.579	6	1	1	259	28.8	7.53	0	other metabolic processes	cytosol;mitochondrion	kinase activity;other molecular function	Pf00406, Pf05191			A0A7M7MDD5				0	0	1.069	5.739	5.426	0.679	0.615	0.11	0.778965	0.238896	0.0421659	0.811161	0.997764	0.0692043	85.13	361.83	466.27	85.13	66.7	451.17	2.57382e+06	2.75096e+06	492143	3.78867e+06	73.89	48.52
High	Master Protein	A0A7M7MDU0	Aldedh domain-containing protein OS=Varroa destructor OX=109461 PE=3 SV=1	FALSE	Varroa-Hymeno-Viruses-2021-08-19	216.867	59	16	226	499	54.1	6.86	708.52			other molecular function	Pf00171			A0A7M7MDU0				0	1	0.587	1.325	0.938	0.86	0.458	0.523	0.997166	0.965118	0.976129	0.995048	0.92558	0.866556	89.21	101.68	66.75	89.62	62.45	88.5	4.92868e+08	2.44402e+08	2.77327e+08	7.71426e+08	63.21	16.39
High	Master Protein	A0A7M7MDU4	Thioredoxin domain-containing protein OS=Varroa destructor OX=109461 PE=3 SV=1	FALSE	Varroa-Hymeno-Viruses-2021-08-19	137.657	48	9	182	229	25.2	8.25	515.5	other biological processes		other molecular function	Pf00578, Pf10417			A0A7M7MDU4				0	1	0.623	0.937	0.922	0.78	0.521	0.723	0.997166	0.84531	0.989452	0.960303	0.997764	0.847308	86.4	102.04	69.34	64.96	52.15	87.8	5.90903e+08	3.2478e+08	3.42552e+08	5.96586e+08	44.69	29.91
High	Master Protein	A0A7M7MDV7	Uncharacterized protein OS=Varroa destructor OX=109461 PE=4 SV=1	FALSE	Varroa-Hymeno-Viruses-2021-08-19	128.926	14	6	199	369	40.5	5.2	746.37							A0A7M7MDV7				0	0	0.498	1.696	0.917	0.652	0.367	0.383	0.954431	0.781386	0.996209	0.680719	0.604638	0.477801	85.25	83.21	82.99	51.22	74.08	80.65	5.61527e+08	4.38726e+08	4.03106e+08	7.47541e+08	39.19	39.62
High	Master Protein	A0A7M7MDW0	Uncharacterized protein OS=Varroa destructor OX=109461 PE=3 SV=1	FALSE	Varroa-Hymeno-Viruses-2021-08-19	38.503	15	2	14	378	42.8	7.94	51.13		other membranes		Pf00106			A0A7M7MDW0				0	0	0.46	1.949	1.202	0.904	0.446	0.395	0.911519	0.803695	0.896651	0.995048	0.907176	0.643449	28.67	94.06	37.36	82.05	14.47	50.43	2.25394e+07	8.60233e+06	1.10209e+07	3.27787e+07	76.46	6.56
High	Master Protein	A0A7M7MDW3	Protein disulfide-isomerase OS=Varroa destructor OX=109461 PE=3 SV=1	FALSE	Varroa-Hymeno-Viruses-2021-08-19	138.862	34	8	203	442	48.8	6.05	673.4		ER/Golgi	other molecular function	Pf00085			A0A7M7MDW3				0	0	0.38	2.765	1.069	1.027	0.424	0.357	0.747351	0.198604	0.828343	0.788509	0.866762	0.382406	65.02	77.66	69.69	59.89	65.62	68.74	6.07881e+08	2.15339e+08	208036877	4.36091e+08	43.61	15.43
High	Master Protein	A0A7M7ME03	Glucose-6-phosphate isomerase OS=Varroa destructor OX=109461 PE=3 SV=1	FALSE	Varroa-Hymeno-Viruses-2021-08-19	257.606	41	14	321	565	63.6	7.17	1103.54	other metabolic processes		other molecular function	Pf00342			A0A7M7ME03				0	0	0.368	2.107	0.769	1.221	0.423	0.575	0.729431	0.486528	0.828343	0.469523	0.864876	0.946198	75.27	93.35	81.17	76.94	74.79	83.82	7.07318e+08	1.92896e+08	2.1413e+08	4.91262e+08	43.12	24.83
High	Master Protein	A0A7M7ME69	Uncharacterized protein OS=Varroa destructor OX=109461 PE=4 SV=1	FALSE	Varroa-Hymeno-Viruses-2021-08-19	45.601	46	3	24	184	19.2	8.79	122.37			other molecular function	Pf00379			A0A7M7ME69				0	0	0.916	1.8	1.12	1.578	1.125	0.807	0.895285	0.784544	0.820526	0.18372	0.192393	0.784052	80.38	94.76	86.5	75.43	95.98	81.85	5.6549e+07	2.83575e+07	3.05772e+07	2.79062e+07	58.77	76.07
High	Master Protein	A0A7M7MEH3	Uncharacterized protein OS=Varroa destructor OX=109461 PE=4 SV=1	FALSE	Varroa-Hymeno-Viruses-2021-08-19	8.74	3	1	2	438	49.3	6.99	5.58	RNA metabolism OR transcription;other metabolic processes	nucleus;other cell component	nucleic acid binding activity	Pf00076, Pf05383, Pf08777			A0A7M7MEH3				0	0	0.629	1.417	1.172	100	100	100	0.997166	0.999908	0.908989	6.61618e-17	6.67132e-17	6.53768e-17	50.3	76.12	69.21				4.70106e+06	2.95701e+06	2393021		80.06	25.02
High	Master Protein	A0A7M7MEP3	Complex I-B15 OS=Varroa destructor OX=109461 PE=3 SV=1	FALSE	Varroa-Hymeno-Viruses-2021-08-19	19.511	16	1	4	123	14.5	9.66	7.95		other membranes;mitochondrion		Pf07225			A0A7M7MEP3				0	0	0.53	1.459	1.11	0.917	0.491	0.498	0.97176	0.941213	0.896651	0.960303	0.97275	0.85981	63.87	76	84.56	38.87	40.59	76.54	3.76558e+07	1.89449e+07	17064950	4.10512e+07	44.95	20.42
High	Master Protein	A0A7M7MER8	Leucyl-tRNA synthetase OS=Varroa destructor OX=109461 PE=3 SV=1	FALSE	Varroa-Hymeno-Viruses-2021-08-19	104.487	13	7	76	1186	136.6	7.18	167.76	protein metabolism;RNA metabolism OR transcription;other metabolic processes		other molecular function	Pf00133, Pf08264			A0A7M7MER8				0	0	0.651	1.276	1.021	1.282	0.676	0.906	0.997166	0.96694	0.924281	0.510688	0.837318	0.66602	80.55	79.92	87.26	72.14	67.2	92.24	3.74646e+07	2.19412e+07	2.44649e+07	3.65218e+07	73.65	41.64
High	Master Protein	A0A7M7MF77	MFS domain-containing protein OS=Varroa destructor OX=109461 PE=4 SV=1	FALSE	Varroa-Hymeno-Viruses-2021-08-19	8.561	5	1	1	629	68.6	6.54	3.72	transport	other membranes	transporter activity	Pf07690			A0A7M7MF77				0	0	0.01	1.523	0.01	1.757	0.01	1.154	1.15965e-16	0.979916	1.09783e-16	0.75287	6.67132e-17	0.75731		5.2		31.51		31.59	2.83233e+06		1.86009e+06	1.61235e+06	4.96
High	Master Protein	A0A7M7MFD5	Uncharacterized protein OS=Varroa destructor OX=109461 PE=4 SV=1	FALSE	Varroa-Hymeno-Viruses-2021-08-19	57.104	5	5	7	1812	208.4	8.16	17.46	transport		transporter activity	Pf00094, Pf01347, Pf09172			A0A7M7MFD5				0	0	0.715	14.782	7.768	1.538	0.735	0.054	0.997166	0.00723139	0.00107926	0.755905	0.928792	0.00388045	58.53	1065.57	968.99	99.76	114.97	471.01	4.04331e+06	6.10714e+06	298313	4.93607e+06	12.24	56.1
High	Master Protein	A0A7M7MFG9	Uncharacterized protein OS=Varroa destructor OX=109461 PE=3 SV=1	FALSE	Varroa-Hymeno-Viruses-2021-08-19	15.2	7	1	2	349	36.6	9.39	8.91		nucleus	nucleic acid binding activity	Pf04845			A0A7M7MFG9				0	0	0.01	2.016	0.01	1.194	0.01	0.539	1.15965e-16	0.876606	1.09783e-16	0.939518	6.67132e-17	0.960277		60.45		38.75		59.47	8.65755e+06		4.29492e+06	7.24991e+06	10.93
High	Master Protein	A0A7M7MG01	Uncharacterized protein OS=Varroa destructor OX=109461 PE=3 SV=1	FALSE	Varroa-Hymeno-Viruses-2021-08-19	116.55	35	10	80	388	43.8	5.02	196.9	other biological processes	other cell component	enzyme regulator activity;other molecular function	Pf00027, Pf02197			A0A7M7MG01				0	0	0.948	1.374	1.028	0.559	0.437	0.467	0.865759	0.941978	0.892544	0.382366	0.880159	0.761008	85.29	95.04	62.92	91.62	46.4	81.25	9.7061e+07	6.1278e+07	55090120	1.96429e+08	75.47	19.87
High	Master Protein	A0A7M7MG61	ATP-dependent (S)-NAD(P)H-hydrate dehydratase OS=Varroa destructor OX=109461 PE=3 SV=1	FALSE	Varroa-Hymeno-Viruses-2021-08-19	53.364	25	3	13	260	27.9	8.25	38.83	other metabolic processes		other molecular function	Pf01256			A0A7M7MG61				0	0	0.753	1.899	1.235	1.104	0.429	0.403	0.97978	0.932492	0.885899	0.983661	0.873867	0.756019	86.19	104.35	84.11	78.56	76.5	97.3	6.08257e+06	6.08586e+06	9.33202e+06	9.06027e+06	14.83	59.71
High	Master Protein	A0A7M7MG96	Uncharacterized protein OS=Varroa destructor OX=109461 PE=4 SV=1	FALSE	Varroa-Hymeno-Viruses-2021-08-19	19.904	15	3	6	400	46.6	9.03	13	other biological processes	ER/Golgi	signal transduction activity or receptor binding;other molecular function	Pf06400, Pf06401			A0A7M7MG96				0	0	1.105	0.861	1.069	0.53	0.574	0.745	0.74641	0.863909	0.966771	0.59904	0.991602	0.886704	49.06	78.22	75.25	63.57	87.75	117.69	6.62132e+06	8.01031e+06	7.39999e+06	1.49125e+07	36.29	46.67
High	Master Protein	A0A7M7MGC9	Sorting nexin OS=Varroa destructor OX=109461 PE=3 SV=1	FALSE	Varroa-Hymeno-Viruses-2021-08-19	17.794	10	2	6	399	46.1	6.76	8.3	transport		other molecular function	Pf00787, Pf09325			A0A7M7MGC9				0	0	0.715	3.49	1.54	0.667	0.317	0.203	0.997166	0.416675	0.689231	0.814252	0.610112	0.233295	93.82	39.02	45.55	67.16	69.66	37.1	9.66378e+06	5.48924e+06	1.96328e+06	1.16285e+07	45.18	36.14
High	Master Protein	A0A7M7MGE9	Uncharacterized protein OS=Varroa destructor OX=109461 PE=4 SV=1	FALSE	Varroa-Hymeno-Viruses-2021-08-19	37.994	18	5	24	322	37.2	8.53	48.8				Pf05721			A0A7M7MGE9				0	0	0.498	1.413	0.813	1.057	0.434	0.561	0.954431	0.941978	0.898221	0.753436	0.871972	0.921557	74.82	116.43	82.78	72.59	59.39	82	1.36331e+08	4.9951e+07	5.83042e+07	1.29602e+08	58.38	21.76
High	Master Protein	A0A7M7MGR7	Ribosomal protein OS=Varroa destructor OX=109461 PE=3 SV=1	FALSE	Varroa-Hymeno-Viruses-2021-08-19	72.369	20	3	76	218	24.5	9.74	184.35	protein metabolism;other metabolic processes	translational apparatus	nucleic acid binding activity;other molecular function	Pf00687			A0A7M7MGR7				0	0	1.621	0.807	1.126	0.646	0.814	0.802	0.386332	0.626775	0.773196	0.659926	0.385815	0.758076	98.39	93.75	47.41	83.09	94.59	64.33	1.06228e+08	1.41361e+08	1.05316e+08	1.1611e+08	20.88	16.82
High	Master Protein	A0A7M7MGU8	Uncharacterized protein OS=Varroa destructor OX=109461 PE=4 SV=1	FALSE	Varroa-Hymeno-Viruses-2021-08-19	55.461	24	3	35	282	31.3	5.67	123.3				Pf00085, Pf06201			A0A7M7MGU8				0	0	0.632	1.088	0.981	0.883	0.411	1.01	0.997166	0.962943	0.956746	0.995048	0.821572	0.463219	61.38	87.16	43.5	83.27	92.12	59.13	4.89013e+07	2.97891e+07	3.46205e+07	9.73424e+07	57.51	41.23
High	Master Protein	A0A7M7MHW7	Uncharacterized protein OS=Varroa destructor OX=109461 PE=4 SV=1	FALSE	Varroa-Hymeno-Viruses-2021-08-19	6.265	5	1	1	482	54.4	7.2	2.92				Pf00226, Pf13181, Pf13432			A0A7M7MHW7				0	0
High	Master Protein	A0A7M7MHY3	Uncharacterized protein OS=Varroa destructor OX=109461 PE=4 SV=1	FALSE	Varroa-Hymeno-Viruses-2021-08-19	4.559	4	1	1	617	66.8	5.52	0			nucleic acid binding activity	Pf00076, Pf08075			A0A7M7MHY3				0	0	0.027	9.444	0.259	100	100	100	1.42335e-06	0.052039	0.221272	6.61618e-17	6.67132e-17	6.53768e-17	0	0	0				3.91589e+06	107283	414653
High	Master Protein	A0A7M7MHY8	3-oxoacyl-[acyl-carrier-protein] reductase OS=Varroa destructor OX=109461 PE=4 SV=1	FALSE	Varroa-Hymeno-Viruses-2021-08-19	1422.19	48	80	1317	2539	278.8	7.09	4216.42	other metabolic processes		other molecular function	Pf00107, Pf00109, Pf00550, Pf00698, Pf00975, Pf02801, Pf08659, Pf14765, Pf16197			A0A7M7MHY8				0	0	0.666	1.133	0.839	0.874	0.543	0.764	0.997166	0.954456	0.918126	0.995048	0.967432	0.80769	89.03	92.55	72.06	71.55	72.43	82.14	2.66441e+09	1.81118e+09	2.02991e+09	2.96636e+09	42.97	21.73
High	Master Protein	A0A7M7MIC0	Pyrroline-5-carboxylate reductase OS=Varroa destructor OX=109461 PE=3 SV=1	FALSE	Varroa-Hymeno-Viruses-2021-08-19	6.309	7	1	2	273	28.9	7.47	5.59	other metabolic processes		other molecular function	Pf03807, Pf14748			A0A7M7MIC0				0	0	0.01	3.163	0.01	0.724	0.01	0.229	1.15965e-16	0.517881	1.09783e-16	0.905009	6.67132e-17	0.289601		50.12		58.82		54.22	8.55395e+06		2.70431e+06	1.18203e+07	68.22
High	Master Protein	A0A7M7MIC5	Uncharacterized protein OS=Varroa destructor OX=109461 PE=4 SV=1	FALSE	Varroa-Hymeno-Viruses-2021-08-19	5.9	4	1	9	685	76	8.21	10.96				Pf02469			A0A7M7MIC5				0	0	1.341	1.628	1.406	0.98	1.035	0.65	0.561248	0.970509	0.812169	0.995048	0.746219	0.999746	93.11	108.42	82.21	77.25	89.24	110.41	2.3241e+06	3.11716e+06	1186209	2.12674e+06	52.18	96.03
High	Master Protein	A0A7M7MII8	Uncharacterized protein OS=Varroa destructor OX=109461 PE=3 SV=1	FALSE	Varroa-Hymeno-Viruses-2021-08-19	361.54	57	16	272	526	57.6	7.18	895.65	other biological processes		other molecular function	Pf02852, Pf07992			A0A7M7MII8				0	0	0.557	1.542	1.014	0.902	0.41	0.453	0.981727	0.928844	0.898221	0.995048	0.809611	0.730207	80.56	99.06	86.59	59.88	60.59	87.84	5.89268e+08	3.6517e+08	3.06734e+08	8.92143e+08	48.71	16.9
High	Master Protein	A0A7M7MIK1	L-type lectin-like domain-containing protein OS=Varroa destructor OX=109461 PE=4 SV=1	FALSE	Varroa-Hymeno-Viruses-2021-08-19	32.037	15	4	26	517	57.6	6.96	55.07	transport	other membranes;other cell component	other molecular function	Pf03388			A0A7M7MIK1				0	0	0.466	2.041	1.009	0.779	0.271	0.255	0.914832	0.676687	0.971908	0.970026	0.20364	0.127198	62.12	92.88	42.13	35.74	42.21	65.27	3.11454e+07	2.02742e+07	1.6632e+07	7.7853e+07	50.7	19.55
High	Master Protein	A0A7M7MIN3	Nicastrin OS=Varroa destructor OX=109461 PE=3 SV=1	FALSE	Varroa-Hymeno-Viruses-2021-08-19	8.91	3	1	1	638	71.4	7.36	3.06	protein metabolism;other metabolic processes	other membranes		Pf05450, Pf18266			A0A7M7MIN3				0	0	0.327	1.662	0.56	1.228	0.401	0.847	0.62527	0.941978	0.632259	0.936709	0.835973	0.818714	11.82	141.91	130.74	22.08	26.04	108.93	9.43049e+06	3.08415e+06	5.67256e+06	7.68209e+06	4.84	11.89
High	Master Protein	A0A7M7MIQ8	Complex I-49kD OS=Varroa destructor OX=109461 PE=3 SV=1	FALSE	Varroa-Hymeno-Viruses-2021-08-19	82.682	28	7	49	467	53.6	6.65	117.02			other molecular function	Pf00346			A0A7M7MIQ8				0	0	0.461	1.127	0.643	0.616	0.374	0.53	0.911519	0.963971	0.560664	0.568251	0.63721	0.882208	91.88	98.44	70.76	99.61	75.62	88.63	9.08048e+07	4.6592e+07	4.06452e+07	1.12543e+08	60.88	12.75
High	Master Protein	A0A7M7MIT1	Uncharacterized protein OS=Varroa destructor OX=109461 PE=4 SV=1	FALSE	Varroa-Hymeno-Viruses-2021-08-19	6.613	14	1	2	200	22.8	8.38	6.03			other molecular function	Pf12689			A0A7M7MIT1				0	0	0.373	2.855	1.188	2.174	0.81	0.805	0.738635	0.601985	0.897405	0.388958	0.907176	0.873603	57.09	48.77	54.02	38.15	66.31	44.91	8.55704e+06	3.18825e+06	3.58958e+06	3.61166e+06	32.7	61.95
High	Master Protein	A0A7M7MJ47	Sidoreflexin OS=Varroa destructor OX=109461 PE=3 SV=1	FALSE	Varroa-Hymeno-Viruses-2021-08-19	105.946	46	9	76	382	42.8	9.22	187.77	transport	other membranes;mitochondrion	transporter activity	Pf03820			A0A7M7MJ47				0	0	0.789	0.957	0.789	0.646	0.505	0.583	0.963541	0.927079	0.887306	0.650505	0.987396	0.965948	83.28	88.16	104.93	77.16	81.15	76.69	7.40702e+07	6.8676e+07	7.35357e+07	1.55255e+08	56.92	54.43
High	Master Protein	A0A7M7MJ69	40S ribosomal protein S18 OS=Varroa destructor OX=109461 PE=3 SV=1	FALSE	Varroa-Hymeno-Viruses-2021-08-19	38.451	24	3	80	153	17.5	10.73	284.87	protein metabolism;other metabolic processes	translational apparatus	nucleic acid binding activity;other molecular function	Pf00416			A0A7M7MJ69				0	0	0.622	1.079	0.865	0.752	0.497	0.549	0.997166	0.941978	0.95737	0.931114	0.979815	0.904686	79.67	109.16	67.66	70.31	27	71.59	3.46511e+08	2.06409e+08	1.99473e+08	3.65555e+08	57.75	25.66
High	Master Protein	A0A7M7MJ71	Uncharacterized protein OS=Varroa destructor OX=109461 PE=4 SV=1	FALSE	Varroa-Hymeno-Viruses-2021-08-19	22.994	11	2	23	362	41.4	7.05	66.83				Pf01633			A0A7M7MJ71				0	0	0.346	1.514	0.51	1.426	0.76	0.648	0.667277	0.965118	0.48462	0.676183	0.914977	0.979986	78.88	80.72	96.42	106.19	93.84	85.25	1.21518e+07	5.50778e+06	8.01261e+06	1.93376e+07	109.53	64.02
High	Master Protein	A0A7M7MJB3	PKS_ER domain-containing protein OS=Varroa destructor OX=109461 PE=4 SV=1	FALSE	Varroa-Hymeno-Viruses-2021-08-19	15.2	13	1	2	356	39.2	8.84	11.66			other molecular function	Pf00107, Pf08240			A0A7M7MJB3				0	0	1.135	0.866	1.31	0.605	0.723	0.552	0.718446	0.844435	0.82077	0.721987	0.928792	0.92967	125.62	96.76	31.44	106.36	19.57	41.16	9.58375e+06	1.08754e+07	8299175	1.5044e+07	92.85	3.81
High	Master Protein	A0A7M7MJJ5	Peptidylprolyl isomerase OS=Varroa destructor OX=109461 PE=4 SV=1	FALSE	Varroa-Hymeno-Viruses-2021-08-19	13.794	20	1	1	108	11.7	7.28	3.49			other molecular function	Pf00254			A0A7M7MJJ5				0	0	100	0.01	0.218	0.01	0.555	2.538	1.15965e-16	1.09855e-16	0.00442841	6.61618e-17	0.978019	0.06708			21.54		33.28	37.05		3.55778e+06	1.62963e+07	6.42148e+06		20.33
High	Master Protein	A0A7M7MJL0	Uncharacterized protein OS=Varroa destructor OX=109461 PE=4 SV=1	FALSE	Varroa-Hymeno-Viruses-2021-08-19	2.933	8	1	1	241	27.7	5.92	2.41				Pf10036			A0A7M7MJL0				0	0	0.322	1.875	0.604	1.418	0.457	0.806	0.644138	0.941978	0.799976	0.939518	0.871972	0.999892	92.46	28.62	109.18	32.19	87.06	23.5	1.48073e+06	477167	773120	958885	27.64	85.59
High	Master Protein	A0A7M7MJM5	Uncharacterized protein OS=Varroa destructor OX=109461 PE=4 SV=1	FALSE	Varroa-Hymeno-Viruses-2021-08-19	58.023	41	2	31	103	11.3	5.24	135.46							A0A7M7MJM5				0	0	0.098	10.201	1.165	1.592	0.165	0.134	0.00782022	3.4101e-06	0.898221	0.0926424	0.00287793	0.000550348	95	91.2	66.71	122.26	139.25	105.98	3.31168e+08	1.48681e+07	1.16927e+07	1.45157e+08	72.05	65.88
High	Master Protein	A0A7M7MJM7	60S ribosomal protein L17 OS=Varroa destructor OX=109461 PE=3 SV=1	FALSE	Varroa-Hymeno-Viruses-2021-08-19	34.655	21	2	37	195	22.4	10.68	84.24	protein metabolism;other metabolic processes	translational apparatus	other molecular function	Pf00237			A0A7M7MJM7				0	0	1.178	0.656	1.654	0.569	0.614	0.795	0.688889	0.442878	0.164175	0.46723	0.869907	0.780339	102.29	88.04	109.5	81.71	121.87	81.64	8.88146e+07	7.46015e+07	4.49178e+07	7.81396e+07	52	19.84
High	Master Protein	A0A7M7MJQ1	Uncharacterized protein OS=Varroa destructor OX=109461 PE=3 SV=1	FALSE	Varroa-Hymeno-Viruses-2021-08-19	15.2	6	1	1	423	48.3	9.33	4.42	other biological processes	mitochondrion;translational apparatus		Pf10236			A0A7M7MJQ1				0	0	1.032	0.815	0.652	0.997	0.885	1.171	0.821322	0.775052	0.765922	0.999946	0.869907	0.650742	50.61	62.17	33.4	62.11	46.96	43.8	3.05744e+06	3.15615e+06	3.74938e+06	3.56731e+06	49.19	19.21
High	Master Protein	A0A7M7MJT0	Uncharacterized protein OS=Varroa destructor OX=109461 PE=3 SV=1	FALSE	Varroa-Hymeno-Viruses-2021-08-19	314.128	44	13	469	420	46.3	9.04	1562.84			other molecular function	Pf00441, Pf02770, Pf02771			A0A7M7MJT0				0	0	0.558	1.736	0.956	0.855	0.447	0.489	0.982207	0.752579	0.95825	0.996649	0.907176	0.80769	62.51	89.03	68.01	57.3	64.02	79.42	1.65281e+09	9.09715e+08	9.93835e+08	1.89968e+09	33.61	26.11
High	Master Protein	A0A7M7MJV0	Aconitate hydratase, mitochondrial OS=Varroa destructor OX=109461 PE=3 SV=1	FALSE	Varroa-Hymeno-Viruses-2021-08-19	356.343	46	24	312	781	84.5	8.34	1122.54	other metabolic processes	mitochondrion	other molecular function	Pf00330, Pf00694			A0A7M7MJV0				0	0	1.784	0.72	1.139	0.554	0.801	0.779	0.305858	0.472219	0.75191	0.370291	0.415297	0.791972	66.9	71.82	70.01	91.82	95.14	93.15	4.71396e+08	7.22337e+08	535500109	6.82972e+08	18.54	13.82
High	Master Protein	A0A7M7MJV1	Aldo_ket_red domain-containing protein OS=Varroa destructor OX=109461 PE=4 SV=1	FALSE	Varroa-Hymeno-Viruses-2021-08-19	12.441	11	1	2	317	36.1	7.47	6.59			other molecular function	Pf00248			A0A7M7MJV1				0	0	0.196	1.992	0.39	2.34	0.695	1.237	0.210676	0.932492	0.458093	0.54872	0.992933	0.781261	131.29	31.75	120.4	47.25	89.86	56.45	2.49568e+06	489139	1.25309e+06	1.06637e+06	22.83	102.04
High	Master Protein	A0A7M7MJW1	Uncharacterized protein OS=Varroa destructor OX=109461 PE=3 SV=1	FALSE	Varroa-Hymeno-Viruses-2021-08-19	6.863	15	2	2	271	30.7	6.52	0				Pf01784			A0A7M7MJW1				0	0	0.784	1.309	0.904	0.765	0.474	0.553	0.970884	0.993168	0.95737	0.928687	0.908935	0.943115	45.06	74.39	21.25	74.86	36.85	57.21	6.94609e+06	5.2295e+06	6.48209e+06	1.21087e+07	72.68	11.47
Medium	Master Protein	A0A7M7MJW9	DM domain-containing protein OS=Varroa destructor OX=109461 PE=3 SV=1	FALSE	Varroa-Hymeno-Viruses-2021-08-19	1.348	1	1	1	806	86.1	9.03	0	other biological processes	nucleus	nucleic acid binding activity;other molecular function	Pf00751, Pf05517			A0A7M7MJW9				0	0	0.372	100	100	0.992	0.369	0.01	0.737653	1.09855e-16	1.09783e-16	0.996649	0.736857	6.53768e-17	44.61			54.8	30.71		5.64074e+06	2.09775e+06		5.68546e+06	49.03	28.68
High	Master Protein	A0A7M7MJX2	Complex I-B22 OS=Varroa destructor OX=109461 PE=3 SV=1	FALSE	Varroa-Hymeno-Viruses-2021-08-19	11.634	12	1	18	147	17.9	9.48	27.23	other metabolic processes	other membranes;mitochondrion		Pf05347			A0A7M7MJX2				0	0	0.553	2.243	1.171	0.976	0.539	0.461	0.97978	0.540898	0.828343	0.936005	0.989517	0.80769	66.27	120.6	95.32	35.24	17.62	28.64	3.39025e+07	1.87324e+07	1.59975e+07	3.47353e+07	68.73	49.44
High	Master Protein	A0A7M7MJY7	Aldedh domain-containing protein OS=Varroa destructor OX=109461 PE=3 SV=1	FALSE	Varroa-Hymeno-Viruses-2021-08-19	314.384	49	15	666	494	53.3	6.23	2333.89			other molecular function	Pf00171			A0A7M7MJY7				0	0	0.72	1.218	1.055	0.805	0.543	0.636	0.997166	0.99176	0.854075	0.995048	0.967868	0.97444	83.7	87.56	69.05	73.86	56.4	71.88	1.39524e+09	1.04131e+09	9.60163e+08	1.69367e+09	49.66	1.38
High	Master Protein	A8UY69	Elongation factor 1-alpha (Fragment) OS=Aeroglyphus robustus OX=474095 PE=3 SV=1	FALSE	Varroa-Hymeno-Viruses-2021-08-19	51.589	13	2	106	351	38.6	7.81	314.77	protein metabolism;other metabolic processes	other cell component	nucleic acid binding activity;other molecular function	Pf00009, Pf03143, Pf03144			A8UY69				0	0	0.44	2.153	1.245	0.865	0.684	0.419	0.865759	0.523989	0.664685	0.995048	0.702749	0.667581	78.54	78.54	55	109.02	118.53	83.64	8.10898e+07	3.51841e+07	36620540	9.37747e+07	75.9	56.46
High	Master Protein	AAC61895.1	major royal jelly protein MRJP1 [Apis mellifera]	FALSE	Varroa-Hymeno-Viruses-2021-08-19	238.848	47	15	127	432	48.9	5.34	355.87	stress response;developmental processes;other biological processes	non-structural extracellular		Pf03022	406090	MRJP1	AAC61895.1; ame:406090; C6K481; O18330; Q548D6				0	0	1.642	2.114	4.878	0.278	0.411	0.045	0.370171	0.575981	9.63997e-08	0.000424676	0.812172	6.54387e-11	115.2	106.56	111.74	109.14	124.14	116.62	6.02317e+07	3.66321e+08	1.71771e+07	8.65663e+08	113.98	79.28
Medium	Master Protein	AAL40780.1	elongation factor-1 alpha, partial [Patellapis (Pachyhalictus) sp. BND-2001]	FALSE	Varroa-Hymeno-Viruses-2021-08-19	1.466	7	1	1	375	40.9	8.35	0	protein metabolism;other metabolic processes	other cell component	nucleic acid binding activity;other molecular function	Pf00009, Pf03143, Pf03144			AAL40780.1				0	0
High	Master Protein	AAM20738.1	alpha-amylase [Apis mellifera mellifera]	FALSE	Varroa-Hymeno-Viruses-2021-08-19	50.098	19	6	10	493	56	7.52	34.51	other metabolic processes		other molecular function	Pf00128, Pf02806			AAM20738.1				0	0
High	Master Protein	AAO39761.1	transferrin [Apis mellifera]	FALSE	Varroa-Hymeno-Viruses-2021-08-19	1201.39	63	38	1578	712	78.6	7.06	5584.3	transport;other biological processes	non-structural extracellular;other membranes	other molecular function	Pf00405	406078	trf	A0A8B6WYW8; AAO39761.1; ame:406078; Q86PH6				0	34	1.787	0.375	0.54	38.497	71.448	100	0.303982	0.0231043	0.266892	6.61618e-17	6.67132e-17	6.53768e-17	104.09	121.11	92.9	130.89	104.58	130.78	8.33302e+09	1.35798e+10	2.92636e+10	1.18236e+08	98.89	18.23
High	Master Protein	AAP93581.1	CuZn superoxide dismutase [Apis mellifera ligustica]	FALSE	Varroa-Hymeno-Viruses-2021-08-19	42.541	34	3	19	152	15.6	6.71	61.4	other metabolic processes;stress response;other biological processes		other molecular function	Pf00080		409398; Sod1	A0A7M6UDS2; A0A8B6WZI7; AAP93581.1; ame:409398; Q7YXM6				0	0	0.19	2.148	0.441	7.084	1.503	4.565	0.163029	0.4537	0.0568164	1.59692e-12	0.183237	7.72891e-06	79.89	89.97	87.5	80.75	66.59	71.21	2.10473e+08	2.15381e+07	8.05165e+07	1.37009e+07	57.47	31.44
High	Master Protein	AAP93583.1	thioredoxin reductase [Apis mellifera ligustica]	FALSE	Varroa-Hymeno-Viruses-2021-08-19	21.144	7	2	3	485	53.2	7.33	9.22	other biological processes		other molecular function	Pf02852, Pf07992		Trxr-1	AAP93583.1; Q7YXM4				0	0	0.36	2.046	0.748	100	100	100	0.7018	0.865947	0.840478	6.61618e-17	6.67132e-17	6.53768e-17	30.5	34.07	70.66				1.34041e+07	4.89732e+06	6.54989e+06		16.59	35.79
High	Master Protein	AAS50159.2	profilin [Apis mellifera]	FALSE	Varroa-Hymeno-Viruses-2021-08-19	7.334	17	1	1	126	13.7	5.92	3.55		cytoskeleton;other cell component	cytoskeletal activity	Pf00235			AAS50159.2				0	0	0.713	2.131	1.629	100	100	100	0.997166	0.8274	0.640432	6.61618e-17	6.67132e-17	6.53768e-17	37.88	63.77	65.57				6.84823e+06	4.88082e+06	2.99669e+06		35.01
High	Master Protein	AAV90959.1	major royal jelly protein 3 [Apis mellifera carnica]	FALSE	Varroa-Hymeno-Viruses-2021-08-19	38.559	13	6	19	579	65.7	7.31	39.83				Pf03022		mrjp3	AAV90959.1; Q3L632				0	0	7.048	0.823	5.795	0.099	0.485	0.111	0.000319573	0.815537	1.04769e-08	2.7101e-10	0.9618	0.000170455	91.09	61.64	83.25	122.83	119.46	112.25	6.07831e+06	7.58319e+07	6.18334e+06	1.0412e+08	38.74	61.63
High	Master Protein	AAY21643.1	transferrin [Solenopsis invicta]	FALSE	Varroa-Hymeno-Viruses-2021-08-19	64.258	5	2	45	702	77.2	5.91	141.36	transport;other biological processes	non-structural extracellular	other molecular function	Pf00405	105207481	Tf	AAY21643.1; Q3MJL5; soc:105207481				0	0	2.2	0.251	0.357	33.187	88.311	100	0.159508	0.000850843	0.00791854	6.61618e-17	6.67132e-17	6.53768e-17	130.65	137.85	78.62	122.56	64.45	91.22	4.13649e+08	6.04312e+08	1.70739e+09	3.99478e+06	130.17	30.01
High	Master Protein	ABD92639.1	OBP3 [Apis mellifera]	FALSE	Varroa-Hymeno-Viruses-2021-08-19	27.655	13	1	5	152	17.7	4.86	17.81		non-structural extracellular	other molecular function	Pf01395		677671	A0A8B6WZ13; A0A8B8H494; ABD92639.1; ame:677671; Q1W647				0	0	0.01	100		100			1.15965e-16	1.09855e-16		6.61618e-17									3.82975e+07				31.32
High	Master Protein	ABD92645.1	OBP13 [Apis mellifera]	FALSE	Varroa-Hymeno-Viruses-2021-08-19	113.391	37	6	204	132	15.1	6.61	612.2		non-structural extracellular	other molecular function	Pf01395	677674	Obp13	A0A8B6WZ55; ABD92645.1; ame:677674; Q1W641				0	0	2.397	0.282	0.496	29.162	60.91	95.445	0.117465	0.00247627	0.15304	6.61618e-17	6.67132e-17	6.53768e-17	109.82	110.93	92.09	126.04	104.7	109.01	1.90817e+09	5.41506e+09	9461149962	4.02854e+07	99.23	12.55
High	Master Protein	ABD92650.1	OBP18 [Apis mellifera]	FALSE	Varroa-Hymeno-Viruses-2021-08-19	62.295	35	4	14	135	15	4.7	40.08		non-structural extracellular	other molecular function	Pf01395	677677	Obp18	A0A8B6WZ17; ABD92650.1; ame:677677; Q1W636				0	0	0.156	100	100	9.785	0.281	0.01	0.0782392	1.09855e-16	1.09783e-16	4.88076e-13	0.503821	6.53768e-17	126.13			139.07	46.36		1.15055e+08	3.79185e+06		9.00549e+06	125.52	65.99
High	Master Protein	ABJ90405.1	enolase, partial [Heimbra opaca]	FALSE	Varroa-Hymeno-Viruses-2021-08-19	35.631	14	2	14	383	41.1	6.38	41.37							ABJ90405.1				0	0
High	Master Protein	ABP65286.1	triosephoshpate isomerase [Apis mellifera]	FALSE	Varroa-Hymeno-Viruses-2021-08-19	66.851	55	8	13	247	26.9	8.05	41.59	other metabolic processes		other molecular function	Pf00121	726117	Tpi	A0A8B6WZ64; A4ZXC4; ABP65286.1; ame:726117				0	0	0.667	2.231	1.132	2.238	2.048	1.676	0.997166	0.521826	0.808345	0.0433178	0.0465325	0.135609	120.83	117.1	69.12	99.61	57.08	110.48	4.50309e+07	2.81267e+07	3.64787e+07	9.29162e+06	116.84	76.78
High	Master Protein	ABR45904.1	hexamerin [Apis mellifera]	FALSE	Varroa-Hymeno-Viruses-2021-08-19	1541.63	66	44	7232	684	81.4	6.9	22317.6				Pf00372, Pf03722, Pf03723			ABR45904.1				0	4	1.134	0.527	0.571	11.988	16.352	34.361	0.718799	0.1594	0.353883	6.61618e-17	6.67132e-17	6.53768e-17	112.96	133.4	101.91	140.3	122.71	141.22	9.92975e+09	9.70001e+09	18501977722	1.26298e+08	112.12	32.46
High	Master Protein	ABR45905.1	hexamerin [Apis mellifera]	FALSE	Varroa-Hymeno-Viruses-2021-08-19	1206.19	71	49	1622	686	81.3	8.16	5227.98				Pf00372, Pf03722, Pf03723			ABR45905.1				0	27	31.57	0.105	2.977	2.14	71.155	26.096	1.81402e-10	3.02347e-08	0.00037433	0.00479846	6.67132e-17	6.53768e-17	126.61	127.27	73.25	123.34	141.98	134.85	4.37349e+08	3.1028e+10	9.05498e+09	7.89759e+07	121.76	39.39
High	Master Protein	ACD84943.1	heat shock cognate protein 70 [Macrocentrus cingulum]	FALSE	Varroa-Hymeno-Viruses-2021-08-19	113.462	16	9	473	653	71.3	5.81	748.47	other biological processes		other molecular function	Pf00012			ACD84943.1				0	1	0.36	2.046	0.832	100	100	100	0.700971	0.676687	0.896651	6.61618e-17	6.67132e-17	6.53768e-17	52.78	62.79	128.05				3.95171e+07	1.1955e+07	8088212		24.9	43.6
High	Master Protein	ACF24763.1	polyprotein, partial [Varroa destructor virus 1]	FALSE	Varroa-Hymeno-Viruses-2021-08-19	260.931	80	5	756	133	14.2	6.9	2748.38							ACF24763.1				0	0	0.01	100		100			1.15965e-16	1.09855e-16		6.61618e-17									4.11949e+07
High	Master Protein	ADK55525.1	polyprotein [Deformed wing virus]	FALSE	Varroa-Hymeno-Viruses-2021-08-19	1731.57	24	54	6827	2893	328.2	7.12	21789	protein metabolism;RNA metabolism OR transcription;other metabolic processes;other biological processes	other membranes;other cell component	nucleic acid binding activity;other molecular function	Pf00073, Pf00680, Pf00910, Pf08762			ADK55525.1				0	0	0.197	9.823	3.552	0.895	0.143	0.05	0.183402	5.3443e-06	2.78139e-05	0.995048	0.000607475	4.70517e-10	102.98	127.83	122.5	126.36	124.21	102.98	2.00678e+09	9.63412e+08	1.03902e+08	4.16932e+09	125.4	31.46
High	Master Protein	ADL66822.1	polyprotein, partial [Deformed wing virus]	FALSE	Varroa-Hymeno-Viruses-2021-08-19	16.272	5	2	5	802	91.1	6.2	16.56			nucleic acid binding activity;other molecular function	Pf00910			ADL66822.1				0	0	1.219	0.69	0.926	0.213	0.286	0.309	0.661528	0.658213	0.970402	0.0228638	0.532152	0.471788	38.27	26.04	21.76	103.78	98.88	118.34	4.59692e+06	6.16677e+06	6.66301e+06	2.15547e+07	24.47	31.34
High	Master Protein	AEB71857.1	P15 [Bee Macula-like virus]	FALSE	Varroa-Hymeno-Viruses-2021-08-19	71.479	55	4	105	136	14.8	8.87	269.67						P15	AEB71857.1; F5BIK0				0	0	2	0.378	0.851	1.42	2.178	2.855	0.212348	0.0244347	0.936334	0.211648	7.79474e-05	0.000279596	138.38	136.93	140.55	136.18	131.91	140.98	6.23485e+08	1.53509e+09	5.73211e+08	5.45397e+08	80.28	90.62
High	Master Protein	AEH05930.1	small heat shock protein [Apis cerana cerana]	FALSE	Varroa-Hymeno-Viruses-2021-08-19	8.083	15	1	1	200	23.4	5.41	0			other molecular function	Pf00011		hsp23	AEH05930.1; J9PFI7				0	0	0.269	10.004	2.692	100	100	100	0.448953	0.0600547	0.440492	6.61618e-17	6.67132e-17	6.53768e-17	71.94	0	71.94				2.14305e+06	576616	214229			61.73
High	Master Protein	AEM76721.1	heat shock protein 90 [Polyrhachis vicina]	FALSE	Varroa-Hymeno-Viruses-2021-08-19	142.097	18	8	271	710	82	5.54	724.93	other biological processes		other molecular function	Pf00183, Pf02518		hsp90	AEM76721.1; H9LUL3				0	0	0.641	100	100	100	100		0.998536	1.09855e-16	1.09783e-16	6.61618e-17	6.67132e-17		120.35						1.3475e+06	863945			89.13
High	Master Protein	AEQ58461.1	vitellogenin, partial [Apis mellifera]	FALSE	Varroa-Hymeno-Viruses-2021-08-19	171.633	69	10	74	221	25.1	5.33	228.64	transport		transporter activity	Pf01347		Vg	AEQ58461.1; G5D3G4				0	0	0.14	100	100	16.911	2.36	0.01	0.0487251	1.09855e-16	1.09783e-16	4.37132e-14	0.10466	6.53768e-17	37.03			37.03	0		5.37719e+07	7.50416e+06		3.17969e+06	49.77
High	Master Protein	AEQ58503.1	vitellogenin, partial [Apis mellifera]	FALSE	Varroa-Hymeno-Viruses-2021-08-19	137.579	63	9	65	219	24.6	5.33	191.34	transport		transporter activity	Pf01347		Vg	AEQ58503.1; G5D3K5				0	0
High	Master Protein	AEQ58560.1	vitellogenin, partial [Apis mellifera]	FALSE	Varroa-Hymeno-Viruses-2021-08-19	82.289	45	6	20	223	24.9	6.07	63.35	transport		transporter activity	Pf01347		Vg	AEQ58560.1; G5D3R1				0	0	0.247	100	100	13.645	2.876	0.01	0.353228	1.09855e-16	1.09783e-16	1.93482e-08	0.0528205	6.53768e-17	57.03			40.57	9.66		3.35278e+07	6.62233e+06		2.45717e+06	51.64	26.89
High	Master Protein	AEQ58768.1	vitellogenin, partial [Apis mellifera]	FALSE	Varroa-Hymeno-Viruses-2021-08-19	150.953	39	12	42	393	44.9	5.44	142.82						Vg	AEQ58768.1; G5D4C0				0	0	0.222	100	100	4.737	1.052	0.01	0.265978	1.09855e-16	1.09783e-16	0.0162609	0.746647	6.53768e-17	95.9			95.03	27.2		1.80454e+07	2.50916e+06		1.15298e+06	142.79	32.6
Medium	Master Protein	AET10149.1	neuraminidase [Influenza A virus (A/chicken/Fujian/G9/2009(H9N2))]	FALSE	Varroa-Hymeno-Viruses-2021-08-19	1.657	3	1	1	469	51.4	6.99	0	other metabolic processes;other biological processes	other membranes;other cell component	other molecular function	Pf00064		NA	AET10149.1; G8J9K4				0	0	0.232	3.768	0.875	1.236	0.913	1.043	0.307678	0.424878	0.968842	0.956256	0.875383	0.818714	116.48	116.48	0	135.33	47.18	69.19	4.86969e+06	1.13058e+06	1.29249e+06	1.23892e+06	82.11
High	Master Protein	AET36535.1	transferrin [Apis cerana cerana]	FALSE	Varroa-Hymeno-Viruses-2021-08-19	755.254	47	28	1119	712	78.6	7.39	3820.5	transport;other biological processes	non-structural extracellular	other molecular function	Pf00405		Tf	AET36535.1; J7F1T1				0	0	0.795	100	100	100	100		0.962044	1.09855e-16	1.09783e-16	6.61618e-17	6.67132e-17		61.3						4.54978e+06	3.61547e+06			29.9	64.5
High	Master Protein	AET74051.1	ferritin heavy chain [Apis cerana cerana]	FALSE	Varroa-Hymeno-Viruses-2021-08-19	231.861	58	11	184	224	25.5	6.3	644.81	transport;other biological processes		other molecular function	Pf00210	108004138	FerHCH	acer:108004138; AET74051.1; J7F0F7; V9IJ75				0	0	0.087	1.312	0.101	17.782	1.979	22.239	0.0040068	0.970509	6.67282e-13	6.61618e-17	0.000844284	6.53768e-17	124.31	129.52	98.47	131.76	119.46	132.27	1.10895e+09	6.96285e+07	1.2808e+09	1.52007e+07	108.55	39.57
High	Master Protein	AET74052.1	ferritin light chain [Apis cerana cerana]	FALSE	Varroa-Hymeno-Viruses-2021-08-19	95.254	32	5	154	217	25.2	6.54	464.71	transport;other biological processes		other molecular function	Pf00210		FerLCH	AET74052.1; J9PQ11				0	0	0.069	3.238	0.148	60.384	4.368	20.942	0.000958159	0.0967109	4.89801e-09	6.61618e-17	0.0040565	6.53768e-17	119.01	116.14	93.71	125.97	107.73	72.56	6.57171e+08	2.44745e+07	2.33616e+08	3.28985e+06	77.68	62.29
High	Master Protein	AEV56636.1	IRP30 [Apis mellifera]	FALSE	Varroa-Hymeno-Viruses-2021-08-19	48.873	28	5	18	274	30.4	6.76	53.42				Pf13855	408807	LOC408807	A0A8B9B0B6; AEV56636.1; ame:408807; G9F9Z6				0	0	0.624	1.512	1.003	9.834	8.069	5.123	0.997166	0.932492	0.935572	2.05092e-06	1.42949e-05	0.000241817	92.83	50.42	78.91	71.22	42.89	15.67	3.21701e+07	2.89587e+07	3.35582e+07	2.76452e+06	86.82	68.4
High	Master Protein	AEY57480.1	Transferrin [Apis cerana]	FALSE	Varroa-Hymeno-Viruses-2021-08-19	890.774	50	31	1281	712	78.5	7.06	4576.42	transport;other biological processes	non-structural extracellular	other molecular function	Pf00405			AEY57480.1; V9IAX8				0	0	2.164	0.277	0.528	20.708	56.416	64.376	0.168427	0.00209544	0.232459	6.61618e-17	6.67132e-17	6.53768e-17	64.78	111.7	78.99	6.51	58.86	86.98	8.57835e+07	1.54981e+08	4.92134e+08	1.53856e+06	36.84	73.81
High	Master Protein	AEY58381.1	Calsyntenin-1 [Apis cerana]	FALSE	Varroa-Hymeno-Viruses-2021-08-19	184.089	19	10	39	951	105.6	6.1	171.45	cell adhesion;cell organization and biogenesis;developmental processes;other biological processes	plasma membrane;other membranes;ER/Golgi;other cell component	cytoskeletal activity;other molecular function	Pf00028, Pf02210, Pf19699	107994654		acer:107994654; AEY58381.1; V9ID35				0	0	1.497	0.188	0.234	2.65	1.677	7.641	0.442852	4.61139e-05	2.72194e-05	0.189798	0.0116816	2.9655e-10	82.11	117.33	66.73	50.9	45.71	63.95	1.70566e+07	6.10536e+07	2.75715e+08	5.75708e+06	86.23	25.59
High	Master Protein	AEY58399.1	Heat shock protein [Apis cerana]	FALSE	Varroa-Hymeno-Viruses-2021-08-19	6.343	3	1	1	867	97.7	6.04	2.92	other biological processes		other molecular function	Pf00012			AEY58399.1; V9IDJ5				0	0	0.01	100		100			1.15965e-16	1.09855e-16		6.61618e-17									5.46531e+06
High	Master Protein	AEY59241.1	Apolipophorins [Apis cerana]	FALSE	Varroa-Hymeno-Viruses-2021-08-19	2068.11	28	90	4739	3365	374.6	8.59	14599.6	transport		transporter activity	Pf00094, Pf01347, Pf06448, Pf09172			AEY59241.1; V9IFI5				0	2	2.551	0.521	0.929	5.747	8.747	7.103	0.0943636	0.152816	0.983521	2.2644e-08	6.67132e-17	1.02889e-09	128.02	141.68	130.25	129.93	129.51	146.17	9.94752e+07	2.26746e+08	1.29343e+09	8.21926e+06	123.97	112.97
High	Master Protein	AEY60401.1	Phosphoglycerate kinase [Apis cerana]	FALSE	Varroa-Hymeno-Viruses-2021-08-19	6.277	7	1	2	415	45	8.12	7.2	other metabolic processes		kinase activity;other molecular function	Pf00162	107993693		acer:107993693; AEY60401.1; V9IIT6				0	0	0.522	1.017	0.531	3.705	1.933	3.643	0.971307	0.932492	0.695333	0.367657	0.415297	0.226544	204.45	178.68	20.03	184.1	15.57	18.04	857017	447254	842781	231341	114.49
High	Master Protein	AEY60498.1	FABP-like protein [Apis cerana]	FALSE	Varroa-Hymeno-Viruses-2021-08-19	43.79	48	4	21	135	15.5	5.58	69.3			other molecular function	Pf14651	107994715		A0A2A3EI88; acer:107994715; AEY60498.1; V9IHA6				0	0	2.473	0.185	0.499	0.974	1.836	5.381	0.104995	3.92378e-05	0.158297	0.892173	0.000679824	8.13357e-08	81.94	91.97	70.97	79.97	105.26	114.75	1.49477e+08	1.29199e+08	2.01279e+08	2.46017e+08	78.42	29.92
High	Master Protein	AEY60826.1	Nucleoside diphosphate kinase [Apis cerana]	FALSE	Varroa-Hymeno-Viruses-2021-08-19	35.468	27	4	27	171	19.6	7.96	61.89	other metabolic processes		kinase activity;other molecular function	Pf00334	107997165		acer:107997165; AEY60826.1; V9IK04				0	0	0.297	1.252	0.361	6.102	2.601	7.351	0.510898	0.986845	0.0118788	9.65434e-09	0.00426021	9.00313e-09	87.21	83.53	81.67	50.73	84.89	64.73	8.18776e+07	3.83596e+07	8.7572e+07	3.3036e+06	97.89	54.08
High	Master Protein	AEY61531.1	Isocitrate dehydrogenase [NADP] cytoplasmic [Apis cerana]	FALSE	Varroa-Hymeno-Viruses-2021-08-19	16.733	5	2	6	468	53.4	8.4	13.19	other metabolic processes		other molecular function	Pf00180	107996004		acer:107996004; AEY61531.1; V9IM05				0	0	0.957	0.915	0.719	100	100	100	0.862611	0.861939	0.763339	6.61618e-17	6.67132e-17	6.53768e-17	77.41	103.27	87.95				1.22382e+07	1.09937e+07	1.28211e+07		74.63	65.97
Medium	Master Protein	AEZ81570.1	cytochrome oxidase subunit 1, partial (mitochondrion) [Mesochorus sp. Janzen16]	FALSE	Varroa-Hymeno-Viruses-2021-08-19	0.818	10	1	1	212	23.3	5.64	0	other metabolic processes;transport	other membranes;mitochondrion	transporter activity;other molecular function	Pf00115		COI	AEZ81570.1; H7BEK8				0	0	1.475	0.896	1.617	100	100	100	0.482323	0.855307	0.750221	6.61618e-17	6.67132e-17	6.53768e-17	136.6	111.27	83.13				641997	947223	716887		147.51	132.08
High	Master Protein	AFJ21745.1	elongation factor 1-alpha, partial [Achaetodactylus leleupi]	FALSE	Varroa-Hymeno-Viruses-2021-08-19	62.841	19	3	100	352	38.7	8.1	310.25	protein metabolism;other metabolic processes	other cell component	nucleic acid binding activity;other molecular function	Pf00009, Pf03143, Pf03144		Ef1alpha	AFJ21745.1; I1ZBW4				0	0	1.152	0.786	2.038	1.797	3.092	0.825	0.7018	0.676687	0.0653167	0.567419	0.0402978	0.818714	27.93	182.69	126.7	15.51	83.36	132.54	1.1684e+07	2.21485e+07	2.57464e+07	3.53887e+06	53.74	81.6
Medium	Master Protein	AFM53809.1	elongation factor-1a, partial [Kradibia sp. 3 AC-2009]	FALSE	Varroa-Hymeno-Viruses-2021-08-19	1.123	18	1	1	158	17.4	7.37	0	protein metabolism;other metabolic processes		nucleic acid binding activity;other molecular function	Pf00009		EF-1a	AFM53809.1; K7PGZ7				0	0
Medium	Master Protein	AGK91114.1	cytochrome oxidase subunit II, partial (mitochondrion) [Ancylotropus ivondroi]	FALSE	Varroa-Hymeno-Viruses-2021-08-19	1.197	12	1	1	82	9.6	5.29	0	other metabolic processes;transport	other membranes;mitochondrion	transporter activity;other molecular function	Pf00116		COII	AGK91114.1; R4JQC9				0	0	0.408	1.714	1.407	0.462	0.365	0.259	0.83336	0.903211	0.602806	0.261495	0.620121	0.165262	82.22	121.11	108.18	23.58	36.2	117.96	2.50415e+07	2.05537e+07	1.46074e+07	5.63306e+07	78.75	48.1
High	Master Protein	AGQ49031.1	capsid protein, partial [Deformed wing virus]	FALSE	Varroa-Hymeno-Viruses-2021-08-19	387.047	56	13	2279	405	45.3	6.8	8448.9			other molecular function	Pf00073			AGQ49031.1				0	0	0.463	3.968	1.458	0.98	0.495	0.321	0.911519	0.122829	0.429252	0.889225	0.979815	0.308379	137.55	41.46	45.06	77.91	92.14	98.33	2.01253e+07	3.62558e+07	2.61596e+07	1.19984e+08	134.71	43.31
High	Master Protein	AGQ49042.1	capsid protein, partial [Deformed wing virus]	FALSE	Varroa-Hymeno-Viruses-2021-08-19	395.008	53	12	2297	405	45.3	6.54	8507.09			other molecular function	Pf00073			AGQ49042.1				0	0	0.315	14.919	4.698	3.533	1.112	0.071	0.579436	8.69221e-09	8.5944e-07	2.62824e-06	0.0739421	3.76728e-08	108.53	469.28	703.77	140.97	203.26	5.95	1.87777e+08	5.91324e+07	1.25863e+07	1.76952e+08	134.85	138.38
High	Master Protein	AGQ49053.1	capsid protein, partial [Deformed wing virus]	FALSE	Varroa-Hymeno-Viruses-2021-08-19	426.51	60	14	2387	405	45.3	7.02	8748.62			other molecular function	Pf00073			AGQ49053.1				0	0	0.323	6.424	2.077	0.498	0.161	0.077	0.611952	0.0977587	0.477268	0.525682	0.106508	0.00179731	76.31	21.9	77.68	83.65	84.34	84.34	1.21108e+07	3.91649e+06	1.88521e+06	2.43407e+07	20.67	69.08
High	Master Protein	AGQ49065.1	capsid protein, partial [Deformed wing virus]	FALSE	Varroa-Hymeno-Viruses-2021-08-19	339.067	56	13	2175	405	45.4	6.62	8182.34			other molecular function	Pf00073			AGQ49065.1				0	0	0.01	100		15.455	0.01	0.01	1.15965e-16	1.09855e-16		7.9368e-05	6.67132e-17	6.53768e-17				590.12			4.93423e+06			319267	137.16
High	Master Protein	AGQ49066.1	capsid protein, partial [Deformed wing virus]	FALSE	Varroa-Hymeno-Viruses-2021-08-19	344.965	58	12	2104	405	45.1	6.62	8082.03			other molecular function	Pf00073			AGQ49066.1				0	0				0.01	0.01	0.01				6.61618e-17	6.67132e-17	6.53768e-17										2.60873e+06
Medium	Master Protein	AHE38261.1	transferrin, partial [Camponotus novaehollandiae]	FALSE	Varroa-Hymeno-Viruses-2021-08-19	0.868	2	1	8	680	74.7	6.68	12.47		non-structural extracellular		Pf00405			AHE38261.1				0	0	1.42	0.518	0.686	100	100	100	0.487395	0.267832	0.679889	6.61618e-17	6.67132e-17	6.53768e-17	25.74	60.43	41.61				3.23559e+07	4.51355e+07	65838636		24.61	10.77
High	Master Protein	AHX97661.1	histone 3, partial [Camponotus heteroclitus]	FALSE	Varroa-Hymeno-Viruses-2021-08-19	39.296	28	1	14	97	11	10.43	47.16		nucleus;other cell component	nucleic acid binding activity;other molecular function	Pf00125		H3	A0A0C4KBF8; AHX97661.1				0	0	0.034	4.382	0.148	3.841	0.171	1.153	3.53067e-06	0.270051	0.022556	0.0770946	0.166813	0.773218	41.18	41.18	0	108.36	92.16	96.56	7.06992e+06	224290	1.516e+06	1.31455e+06	45.89
High	Master Protein	AIY25493.1	vitellogenin [Osmia cornifrons]	FALSE	Varroa-Hymeno-Viruses-2021-08-19	18.164	2	2	11	1783	200.1	6.98	29.43	transport		transporter activity	Pf00094, Pf01347, Pf09172			AIY25493.1				0	0	1.204	0.152	0.184	2.132	2.568	13.99	0.696239	0.0100671	0.057545	0.782094	0.25227	0.000566526	173.45	0	173.45	0	173.45	0	356064	428803	2.33627e+06	166992		107.5
Medium	Master Protein	AIY55852.1	cytochrome oxidase subunit I, partial (mitochondrion) [Trichogramma pretiosum]	FALSE	Varroa-Hymeno-Viruses-2021-08-19	0.711	8	1	4	213	23.3	8.47	0	other metabolic processes;transport	other membranes;mitochondrion	transporter activity;other molecular function	Pf00115		COI	A0A0A0R949; A0A0A7E0E8; AIY55852.1				0	0	0.01	4.76	0.09	1.129	0.035	0.28	1.15965e-16	0.00874816	2.15485e-06	0.676183	3.42832e-08	0.245075	56.54	141.24	164.98	146.73	90.98	117.89	1.66342e+08	1.42001e+06	1.57422e+07	4.01333e+07	88.34
High	Master Protein	AKR18888.1	VP3, partial [Deformed wing virus]	FALSE	Varroa-Hymeno-Viruses-2021-08-19	99.032	60	6	572	101	11.5	5.12	1839.3							AKR18888.1				0	0	0.242	13.878	4.099	4.294	0.689	0.158	0.33698	1.62209e-06	1.83276e-06	6.21406e-08	0.702086	0.0018063	141.15	145.68	106.67	147.05	123.15	111.66	1.09396e+08	8.21789e+07	1.93699e+07	4.31321e+08	161.48	134.33
High	Master Protein	ALT31830.1	capsid protein VP1, partial [Deformed wing virus]	FALSE	Varroa-Hymeno-Viruses-2021-08-19	161.131	54	5	335	125	13.9	6.52	887.66			other molecular function	Pf00073			ALT31830.1				0	1	0.433	2.578	1.36	1.397	0.768	0.407	0.862611	0.371304	0.48462	0.259635	0.492025	0.605996	62.39	65.71	133.37	76.62	116.32	90.79	7.08022e+07	5.05535e+07	2.65587e+07	7.42962e+07	51.91	64.63
High	Master Protein	ALT31832.1	capsid protein VP1, partial [Deformed wing virus]	FALSE	Varroa-Hymeno-Viruses-2021-08-19	179.926	55	5	353	129	14.3	6.52	936.2			other molecular function	Pf00073			ALT31832.1				0	0	0.337	4.785	2.741	0.408	0.227	0.03	0.651752	0.0415265	0.00217303	0.0397751	0.0511689	3.90377e-14	142.3	84.89	145.66	187.31	117.94	145.66	6.65529e+07	6.72675e+07	2.39637e+06	2.49129e+08	135.68	83.87
High	Master Protein	AMK01489.1	polyprotein [Deformed wing virus]	FALSE	Varroa-Hymeno-Viruses-2021-08-19	1199.49	16	40	4770	2893	328.4	7.2	16706	protein metabolism;RNA metabolism OR transcription;other metabolic processes;other biological processes	other membranes;other cell component	nucleic acid binding activity;other molecular function	Pf00073, Pf00680, Pf00910, Pf08762			AMK01489.1				0	0	0.938	2.55	4.195	0.464	0.232	0.064	0.867315	0.265631	1.66696e-06	0.118736	0.0604376	2.64579e-08	125.48	146.09	101.55	110.09	79.58	118.56	4.72161e+09	4.41219e+09	3.28462e+08	1.06768e+10	108.78	46.84
High	Master Protein	ANS15098.1	superoxide dismutase 3 [Apis mellifera]	FALSE	Varroa-Hymeno-Viruses-2021-08-19	67.658	15	4	60	177	18.9	6.86	185.81	other metabolic processes;stress response		other molecular function	Pf00080			ANS15098.1				0	1	0.254	2.354	0.536	14.977	3.076	4.058	0.375567	0.343503	0.243116	6.61618e-17	7.29389e-05	1.39757e-05	65.16	69.23	67.62	111.61	97.26	117.51	2.52573e+08	4.3579e+07	1.22117e+08	1.58611e+07	29.86	41.06
Low	Master Protein	AOQ93355.1	cytochrome oxidase subunit 1, partial (mitochondrion) [Cryptinae sp. BOLD-2016]	FALSE	Varroa-Hymeno-Viruses-2021-08-19	0.593	10	1	1	177	19.8	6.24	0	other metabolic processes;transport	other membranes;mitochondrion	transporter activity;other molecular function	Pf00115		COI	A0A1C9S6U3; AOQ93355.1				0	0	1.211	0.341	0.413	100	100	100	0.661528	0.00999199	0.0349722	6.61618e-17	6.67132e-17	6.53768e-17	53.66	114.43	77.12				5.19039e+07	6.28366e+07	1.52057e+08		88.21	22.53
High	Master Protein	AOS87503.1	elongation factor 1-alpha, partial [Trachypus fulvipennis]	FALSE	Varroa-Hymeno-Viruses-2021-08-19	29.976	14	3	11	331	36.1	8.44	42.3							AOS87503.1				0	0	1.203	0.587	0.978	1.721	1.277	1.896	0.664436	0.38506	0.95808	0.533396	0.357895	0.0832506	113.62	95.32	103.95	70.28	68.12	130.31	1.4135e+07	2.31712e+07	35282158	6.81898e+06	108.76	45.23
High	Master Protein	APZ76640.1	saliva protein, partial [Varroa destructor]	FALSE	Varroa-Hymeno-Viruses-2021-08-19	141.445	47	4	321	134	14.7	5.39	1072.69							APZ76640.1				0	0	0.67	2.225	1.342	0.648	0.391	0.346	0.997166	0.403219	0.484885	0.675261	0.731563	0.337041	49.01	66.45	61.99	69.1	51.57	55.09	6.84169e+09	4.61186e+09	3.613e+09	1.33861e+10	31.67	47.21
Medium	Master Protein	ARK19800.1	vesicular glutamate transporter [Ampulex compressa]	FALSE	Varroa-Hymeno-Viruses-2021-08-19	0.823	5	1	1	543	59.3	8.21	0	transport	other membranes	transporter activity	Pf07690			ARK19800.1				0	0	1.447	0.365	0.509	100	100	100	0.512101	0.249806	0.679889	6.61618e-17	6.67132e-17	6.53768e-17	59.57	30.49	48.3				363708	526369	997262			45.45
High	Master Protein	ASQ15625.1	putative cyclin-dependent serine/threonine-protein kinase [Apis mellifera]	FALSE	Varroa-Hymeno-Viruses-2021-08-19	8.208	1	1	1	1511	175.7	5.25	2.84						bap-1	A0A222LPT2; ASQ15625.1				0	0	1.47	100	100	1.818	2.672	0.01	0.453301	1.09855e-16	1.09783e-16	0.679663	0.0701727	6.53768e-17	183.03			0	183.03		3.42931e+06	5.04105e+06		1.88669e+06		109.89
High	Master Protein	ASU06768.1	polyprotein, partial [Deformed wing virus]	FALSE	Varroa-Hymeno-Viruses-2021-08-19	1204.48	45	42	4655	1163	130.4	7.44	16253.9		other membranes	other molecular function	Pf00073, Pf08762			ASU06768.1				0	0	0.657	100	100	1.703	1.197	0.01	0.997166	1.09855e-16	1.09783e-16	0.54872	0.620121	6.53768e-17	134.19			446.75	115.04		1.3688e+07	9.61457e+06		8.03544e+06	134.22	113.47
High	Master Protein	ASU06770.1	polyprotein, partial [Deformed wing virus]	FALSE	Varroa-Hymeno-Viruses-2021-08-19	1239.98	44	42	4854	1163	130.4	7.56	16731.2		other membranes	other molecular function	Pf00073, Pf08762			ASU06770.1				0	2	0.01	100		7.718	0.01	0.01	1.15965e-16	1.09855e-16		0.00343136	6.67132e-17	6.53768e-17				139.74			4.79778e+06			1.71497e+06	132.04
Medium	Master Protein	ASW31062.1	cytochrome b, partial (mitochondrion) [Cerceris bupresticida]	FALSE	Varroa-Hymeno-Viruses-2021-08-19	0.683	15	1	1	142	16.3	7.58	0	other metabolic processes	other membranes;mitochondrion	other molecular function	Pf00032, Pf00033		CytB	A0A286MPK5; ASW31062.1				0	0		0.01	0.01			100		1.09855e-16	1.09783e-16			6.53768e-17									3.8483e+06
High	Master Protein	AVM40930.1	hsp70 [Cotesia chilonis]	FALSE	Varroa-Hymeno-Viruses-2021-08-19	48.585	16	4	83	571	60.6	5.4	237.75	other biological processes		other molecular function	Pf00118			AVM40930.1				0	0	21.839	0.091	2.076	0.25	5.122	2.115	1.19882e-08	0.000633086	0.381936	0.110898	0.00653556	0.181837	54.46	74.23	78.2	64.65	74.9	84.69	518681	1.22436e+07	5.89697e+06	2.07061e+06	39.84	51.5
High	Master Protein	AWK77848.1	polyprotein [Darwin bee virus 3]	FALSE	Varroa-Hymeno-Viruses-2021-08-19	73.342	1	3	123	2800	318.5	6.95	322.54	protein metabolism;RNA metabolism OR transcription;other metabolic processes;other biological processes	other membranes;other cell component	nucleic acid binding activity;other molecular function	Pf00073, Pf00548, Pf00680, Pf00910, Pf08762			AWK77848.1				0	0	0.433	100	100	100	100		0.862611	1.09855e-16	1.09783e-16	6.61618e-17	6.67132e-17		139.8						5.95656e+06	953779			108.74	131.37
High	Master Protein	AWK77862.1	polyprotein, partial [Bundaberg bee virus 6]	FALSE	Varroa-Hymeno-Viruses-2021-08-19	78.681	2	3	123	2743	310.1	6.87	327.58	protein metabolism;RNA metabolism OR transcription;other metabolic processes;other biological processes	other membranes;other cell component	nucleic acid binding activity;other molecular function	Pf00073, Pf00680, Pf00910, Pf08762, Pf12264			AWK77862.1				0	0	0.01	9.206	0.01	3.606	0.01	0.392	1.15965e-16	0.0267611	1.09783e-16	0.0577526	6.67132e-17	0.788985		0		0		0	1.55426e+07		1.68834e+06	4.31043e+06
High	Master Protein	AWX65504.1	capsid protein, partial [Deformed wing virus]	FALSE	Varroa-Hymeno-Viruses-2021-08-19	1.779	15	1	1	128	14.3	6.68	0			other molecular function	Pf00073			AWX65504.1				0	0	1.394	2.343	3.267	0.486	0.677	0.207	0.522088	0.868215	0.170819	0.527001	0.969324	0.32379	215.52	313.87	57.05	136.06	95.36	138.88	2.23665e+06	3.11825e+06	954550	4.6033e+06	127.87	50.79
High	Master Protein	AYA44271.1	polyprotein [Deformed wing virus]	FALSE	Varroa-Hymeno-Viruses-2021-08-19	964.463	13	33	2898	2893	327.9	7.21	9570.73	protein metabolism;RNA metabolism OR transcription;other metabolic processes;other biological processes	other membranes;other cell component	nucleic acid binding activity;other molecular function	Pf00073, Pf00680, Pf00910, Pf08762			AYA44271.1				0	0	0.25	100	100	100	100		0.362095	1.09855e-16	1.09783e-16	6.61618e-17	6.67132e-17		0						2.47723e+07	6.18779e+06
Medium	Master Protein	AYP49653.1	cytochrome oxidase subunit 1, partial (mitochondrion) [Diapriidae sp. BIOUG18174-C03]	FALSE	Varroa-Hymeno-Viruses-2021-08-19	0.626	19	1	1	138	15.2	9.7	0	other metabolic processes;transport	other membranes;mitochondrion	transporter activity;other molecular function	Pf00115		COI	A0A3G3AC57; AYP49653.1				0	0
Medium	Master Protein	AYW02313.1	arginine kinase, partial [Lorio austerus]	FALSE	Varroa-Hymeno-Viruses-2021-08-19	0.84	9	1	1	95	10.8	7.12	0							AYW02313.1				0	0	0.036	11.9	0.431	100	100	100	6.59019e-06	5.25956e-05	0.456554	6.61618e-17	6.67132e-17	6.53768e-17	17.17	68.35	60.89				4.8987e+07	1.77257e+06	4.11646e+06			16.27
Medium	Master Protein	AYW02404.1	cytochrome oxidase subunit 1, partial (mitochondrion) [Diloa sp. BFS-2018]	FALSE	Varroa-Hymeno-Viruses-2021-08-19	0.765	11	1	1	233	26.1	6.15	0	other metabolic processes;transport	other membranes;mitochondrion	transporter activity;other molecular function	Pf00115		COI	A0A3G5BPM0; AYW02404.1				0	0
Medium	Master Protein	AZL93168.1	ATP synthase F0 subunit 6 (mitochondrion) [Dendrocerus sp. ZJUH_2016009]	FALSE	Varroa-Hymeno-Viruses-2021-08-19	1.028	9	1	9	223	25.5	8.72	6.66	other metabolic processes;transport	other membranes;mitochondrion	transporter activity	Pf00119		atp6	A0A3S8V0G7; AZL93168.1				0	0	0.049	3.967	0.156	4.147	0.191	1.71	8.18744e-05	0.0277812	1.59131e-08	1.2341e-07	0.0115997	0.0263788	121.8	78.58	101.78	114.93	115.06	106.86	4.99575e+08	2.73269e+07	1.75141e+08	1.02439e+08	83.91	107.02
High	Master Protein	AZM68740.1	polyprotein [Deformed wing virus]	FALSE	Varroa-Hymeno-Viruses-2021-08-19	1293.77	19	43	4927	2893	328.1	7.3	16987.3	protein metabolism;RNA metabolism OR transcription;other metabolic processes;other biological processes	other membranes;other cell component	nucleic acid binding activity;other molecular function	Pf00073, Pf00680, Pf00910, Pf08762			AZM68740.1				0	2	1.196	1.689	0.727	0.71	1.224	0.291	0.672011	0.941213	0.718021	0.900419	0.056927	0.323148	138.43	78.65	140.75	144.41	143.94	123.74	1.04718e+07	3.98335e+07	3.28212e+06	4.28927e+07	165.27	92.13
High	Master Protein	AZQ26213.1	VP3, partial [Deformed wing virus type B]	FALSE	Varroa-Hymeno-Viruses-2021-08-19	122.334	55	6	586	74	8.4	4.78	1853.87							AZQ26213.1				0	0	0.446	52.962	23.635	0.533	0.297	0.01	0.878759	1.25155e-12	1.64619e-12	0.383248	0.292802	6.53768e-17	115.67	106.11	74.64	114.34	69.26	61.57	5.15658e+07	2.37835e+07	973630	7.3214e+07	109	42.2
High	Master Protein	AZQ26237.1	VP3, partial [Deformed wing virus type B]	FALSE	Varroa-Hymeno-Viruses-2021-08-19	76.838	52	3	532	79	8.9	4.65	1789.41							AZQ26237.1				0	0	0.427	2.703	1.011	0.647	0.323	0.218	0.861617	0.272207	0.908989	0.668787	0.346574	0.026098	54.39	35.47	27.78	45.64	68.26	50.35	1.07605e+08	4.02598e+07	39806313	1.8219e+08	32.9	51.08
High	Master Protein	BAA86909.1	amylase [Apis mellifera]	FALSE	Varroa-Hymeno-Viruses-2021-08-19	89.477	20	8	16	493	55.9	7.34	61.78	other metabolic processes		other molecular function	Pf00128, Pf02806	406114	LOC406114	A0A8B6WYY9; ame:406114; BAA86909.1; Q9U8X5				0	5	0.344	2.758	1.054	5.917	1.036	1.102	0.663177	0.52175	0.972926	0.00402206	0.702749	0.624147	111.87	113.04	66.85	116.95	44.83	45.68	1.84868e+07	4.23037e+06	7.50174e+06	5.76066e+06	133.48	64.67
High	Master Protein	BAE86926.1	alpha-glucosidase [Apis mellifera]	FALSE	Varroa-Hymeno-Viruses-2021-08-19	32.482	18	5	8	588	67.3	6.61	23.74	other metabolic processes	other membranes	other molecular function	Pf00128	409889	hbg1	A0A8B6WZ65; ame:409889; BAE86926.1; Q25BT8				0	0	0.402	7.39	8.248	100	100	100	0.819998	0.0365667	0.00644894	6.61618e-17	6.67132e-17	6.53768e-17	129.04	179.21	0				1.96887e+07	1.02593e+06	1.29836e+06		123.3	138.85
High	Master Protein	C9WMM5.1	RecName: Full=Venom serine carboxypeptidase; AltName: Allergen=Api m 9; Flags: Precursor	FALSE	Varroa-Hymeno-Viruses-2021-08-19	445.302	56	15	754	467	53.7	7.15	2353.09	protein metabolism	non-structural extracellular	other molecular function	Pf00450			C9WMM5.1				0	1	0.185	1.304	0.236	2.255	0.327	1.729	0.14993	0.958647	0.000149696	0.0199192	0.612795	0.114521	121.06	81.63	107.71	121.81	138.7	119.41	5.15556e+07	1.55451e+07	2.6423e+07	2.23802e+07	53.14	87.59
High	Master Protein	CAA62806.1	actin, partial [Diadromus pulchellus]	FALSE	Varroa-Hymeno-Viruses-2021-08-19	117.295	48	4	171	109	12.2	8.65	747.61				Pf00022			CAA62806.1				0	0	0.752	0.436	0.476	0.842	0.712	1.55	0.97978	0.138425	0.119017	0.999946	0.663914	0.0795015	68.37	55	73.34	55.38	76.54	73.2	4.79399e+07	4.34658e+07	76070198	5.50734e+07	37.66	81.83
Medium	Master Protein	CAB0028340.1	unnamed protein product [Trichogramma brassicae]	FALSE	Varroa-Hymeno-Viruses-2021-08-19	1.597	6	1	17	365	41.8	9	8.52							A0A6H5HXC2; CAB0028340.1				0	0	1.488	1.097	0.955	2.156	1.558	1.866	0.443506	0.941978	0.980234	0.410545	0.313686	0.211582	80.25	91.98	109.4	83.55	136.9	99.07	9.27063e+06	1.49474e+07	8.44737e+06	4.30051e+06	34.47	79.46
Medium	Master Protein	CAB0028818.1	unnamed protein product [Trichogramma brassicae]	FALSE	Varroa-Hymeno-Viruses-2021-08-19	0.642	2	1	5	1455	165.5	8.98	0	DNA metabolism;other metabolic processes		nucleic acid binding activity	Pf03564, Pf17921, Pf18701			A0A6H5I0T0; CAB0028818.1				0	0	3.93	0.048	0.23	2.06	6.162	30.594	0.0121857	1.01629e-07	0.00027841	0.700964	0.00110715	3.34556e-11	113.75	113.58	42.94	95.09	91.52	86.76	1.33471e+06	5.24574e+06	2.80935e+07	647811	114.6	46.31
Medium	Master Protein	CAB0031243.1	unnamed protein product [Trichogramma brassicae]	FALSE	Varroa-Hymeno-Viruses-2021-08-19	0.738	1	1	1	1328	149.1	9.1	0	DNA metabolism;other metabolic processes		nucleic acid binding activity				A0A6H5I0S2; CAB0031243.1				0	0	3.215	0.139	0.448	0.222	0.491	1.095	0.0337648	0.00540733	0.302576	0.0338957	0.927483	0.614018	89.3	89.3	0	64.52	39.16	30.98	1.61672e+06	5.19843e+06	1.15928e+07	1.05869e+07	72.97
Medium	Master Protein	CAB0034039.1	unnamed protein product [Trichogramma brassicae]	FALSE	Varroa-Hymeno-Viruses-2021-08-19	0.634	0	1	1	8693	970.6	6.21	0	protein metabolism;other metabolic processes;other biological processes		kinase activity;other molecular function	Pf00041, Pf00069, Pf07679			A0A6H5IED2; CAB0034039.1				0	0	3.627	2.28	10.155	0.811	3.009	0.235	0.0180735	0.888824	5.70386e-05	0.960303	0.0513092	0.419232	81.1	126.58	96.11	76.11	36.1	124.49	2.41347e+06	1.07481e+07	1.05836e+06	4.50116e+06	73.91	41.14
Medium	Master Protein	CAB0034389.1	unnamed protein product, partial [Trichogramma brassicae]	FALSE	Varroa-Hymeno-Viruses-2021-08-19	0.803	1	1	1	1318	148.9	9.03	0			other molecular function	Pf13920, Pf17921			A0A6H5IFC6; CAB0034389.1				0	0	0.01	37.258	0.01	100		100	1.15965e-16	2.7908e-05	1.09783e-16	6.61618e-17		6.53768e-17		263.2					6.2282e+06		167165		91.72
High	Master Protein	CAB0035428.1	unnamed protein product [Trichogramma brassicae]	FALSE	Varroa-Hymeno-Viruses-2021-08-19	182.912	17	10	666	639	69.9	5.52	1398.81	other biological processes		other molecular function	Pf00012		hsc70-4	A0A386GVJ3; A0A6H5IBQ3; CAB0035428.1				0	1	0.27	5.496	1.481	100	100	100	0.440661	0.145459	0.783138	6.61618e-17	6.67132e-17	6.53768e-17	51.22	0	51.22				1.0931e+07	2.9468e+06	1.98908e+06			46.18
High	Master Protein	CAB0036624.1	unnamed protein product, partial [Trichogramma brassicae]	FALSE	Varroa-Hymeno-Viruses-2021-08-19	1.797	7	1	12	298	34.6	9.55	22.07							A0A6H5IFA3; CAB0036624.1				0	0	3.229	0.563	1.373	0.146	0.469	0.342	0.0330369	0.398457	0.456026	1.25282e-06	0.928792	0.395869	117.06	101.64	101.64	91.7	128.57	101.64	2.21099e+07	8.99106e+07	3.92569e+07	7.33562e+07	70.69	83.02
Medium	Master Protein	CAB0039215.1	unnamed protein product [Trichogramma brassicae]	FALSE	Varroa-Hymeno-Viruses-2021-08-19	1.418	3	1	75	742	82.9	8.69	131.36							A0A6H5ITM1; CAB0039215.1				0	0	0.114	1.405	0.16	2.145	0.214	1.804	0.0173392	0.941978	2.52096e-08	0.00466028	0.032505	0.0174165	144.67	145.72	106.37	144.01	117.05	104.08	3.14978e+08	3.57586e+07	2.24189e+08	1.24245e+08	123.89	111.57
Medium	Master Protein	CAB0039641.1	unnamed protein product, partial [Trichogramma brassicae]	FALSE	Varroa-Hymeno-Viruses-2021-08-19	1.583	4	1	8	424	48.7	9.5	6.87							A0A6H5IS07; CAB0039641.1				0	0	0.233	15.553	3.622	8.708	1.017	0.56	0.306186	7.09863e-06	0.0169678	2.66315e-11	0.73488	0.97444	111.93	0	111.93	2.01	61.8	1.99	7.14284e+07	1.66327e+07	4.59265e+06	8.20286e+06		85.21
Medium	Master Protein	CAB0039804.1	unnamed protein product [Trichogramma brassicae]	FALSE	Varroa-Hymeno-Viruses-2021-08-19	1.087	1	1	1	1613	182.6	8.48	0	DNA metabolism;other metabolic processes			Pf03564, Pf05380, Pf05585, Pf17921			A0A6H5IR68; CAB0039804.1				0	0	0.58	0.755	0.417	0.861	0.483	1.14	0.997166	0.696034	0.218568	0.995048	0.914977	0.574327	22.02	18.35	33.43	50.14	53.32	39.87	9.81006e+06	5.6889e+06	1.29971e+07	1.13992e+07	6.72	29.07
High	Master Protein	CAB0041735.1	unnamed protein product [Trichogramma brassicae]	FALSE	Varroa-Hymeno-Viruses-2021-08-19	5.257	7	1	5	334	35.2	8.19	2.08	other metabolic processes	mitochondrion	other molecular function	Pf00766, Pf01012			A0A6H5IWL3; CAB0041735.1				0	0	2.208	0.417	1.375	1.052	1.994	2.524	0.158623	0.199495	0.626239	0.98976	0.0778278	0.0540231	46.6	65.86	30.35	87.11	29.81	80.2	9.71817e+06	2.14576e+07	1.56063e+07	1.07628e+07	49.94	1.22
High	Master Protein	CAB0042435.1	unnamed protein product [Trichogramma brassicae]	FALSE	Varroa-Hymeno-Viruses-2021-08-19	2.3	4	1	12	325	35.3	8.84	27.2		other membranes		Pf00173			A0A6H5IYT4; CAB0042435.1				0	0	1.052	2.252	1.012	1.135	1.749	0.504	0.797838	0.66425	0.988696	0.832393	0.162029	0.866556	94.96	73.29	49.05	97.84	113.87	73.29	2.27705e+07	9.41151e+06	9.29866e+06	2.12158e+07	56.31	102.56
Medium	Master Protein	CAB0044216.1	unnamed protein product [Trichogramma brassicae]	FALSE	Varroa-Hymeno-Viruses-2021-08-19	1.337	1	1	1	742	82.8	7.78	1.72		other membranes;mitochondrion		Pf12796, Pf13637, Pf13857			A0A6H5J3I3; CAB0044216.1				0	0	0.163	4.895	0.82	7.253	1.184	1.444	0.094432	0.248973	0.93279	0.00400772	0.726937	0.738128	87.98	75.14	30.55	93.99	9.81	31.58	6.05945e+06	989469	1.20611e+06	835406	75.72	9.33
Medium	Master Protein	CAD2216293.1	hypothetical protein, conserved [Angomonas deanei]	FALSE	Varroa-Hymeno-Viruses-2021-08-19	0.763	3	1	5	408	45.7	8.73	0							A0A7G2CC42; CAD2216293.1				0	0	0.248	3.083	0.813	1.602	0.414	0.52	0.356495	0.111	0.898221	0.0875438	0.814717	0.866556	45.57	84.01	91.72	65.8	79.09	103.76	1.77724e+08	5.20782e+07	5.76548e+07	1.10934e+08	44.59	43.37
Medium	Master Protein	CAD2216722.1	DnaJ domain containing protein, putative [Angomonas deanei]	FALSE	Varroa-Hymeno-Viruses-2021-08-19	1.139	6	1	2	413	48.1	9.47	0		other membranes		Pf00226			CAD2216722.1; S9VAC3				0	0	2.534	1.139	2.415	25.299	64.099	22.218	0.0950579	0.955107	0.140466	2.50516e-07	1.37029e-12	1.82935e-06	65.34	31.52	57.15	0	65.34	25.99	7.41613e+06	1.879e+07	6.51311e+06	293140		57.03
High	Master Protein	CAD2219594.1	Tubulin/FtsZ family, GTPase domain containing protein, putative [Angomonas deanei]	FALSE	Varroa-Hymeno-Viruses-2021-08-19	14.206	9	1	1	298	32.4	5.06	5.14	cell organization and biogenesis;other biological processes	cytoskeleton	cytoskeletal activity;other molecular function	Pf00091			A0A7G2CKZ7; CAD2219594.1				0	0				0.01	0.01	0.01				6.61618e-17	6.67132e-17	6.53768e-17										1.19484e+07
Medium	Master Protein	CAD2220542.1	DEAD/DEAH box helicase/Helicase conserved C-terminal domain/Helicase associated domain (HA2), putative [Angomonas deanei]	FALSE	Varroa-Hymeno-Viruses-2021-08-19	0.971	2	1	11	933	103.8	6.19	0			nucleic acid binding activity;other molecular function	Pf00270, Pf00271, Pf04408			A0A7G2CQS8; CAD2220542.1				0	0	1.249	0.524	0.695	13.171	18.203	31.425	0.644138	0.155775	0.685088	6.61618e-17	6.67132e-17	6.53768e-17	39.43	90.44	93.78	35.63	35.19	4.54	1.05397e+08	1.45659e+08	251471152	8.00214e+06	33.05	30.05
Medium	Master Protein	CAD2222030.1	hypothetical protein ADEAN_000956900 [Angomonas deanei]	FALSE	Varroa-Hymeno-Viruses-2021-08-19	1.118	3	1	5	622	67.2	7.49	2.03		other cell component					A0A7G2CQI5; CAD2222030.1				0	0	2.368	0.205	0.453	100	100	100	0.122419	0.000734252	0.0692633	6.61618e-17	6.67132e-17	6.53768e-17	24.07	42.99	40.12				2.1861e+07	5.65004e+07	1.06598e+08		12.5	17.35
Medium	Master Protein	CAD6207892.1	GSCOCG00003150001-RA-CDS [Cotesia congregata]	FALSE	Varroa-Hymeno-Viruses-2021-08-19	1.619	2	1	4	784	89.2	8.27	0							CAD6207892.1				0	0	0.513	1.599	1.234	1.007	0.435	0.348	0.954431	0.941978	0.887546	0.960303	0.904556	0.595197	49.74	118.88	45.84	23.53	23.39	23.53	2.11093e+07	9.12265e+06	6.75262e+06	2.09708e+07	36.67	16.92
Low	Master Protein	CAD6208368.1	GSCOCG00003374001-RA-CDS [Cotesia congregata]	FALSE	Varroa-Hymeno-Viruses-2021-08-19	0.603	4	1	1	1079	122.5	5.95	0							CAD6208368.1				0	0	7.626	0.475	3.686	100	100	100	0.000347857	0.38579	0.111847	6.61618e-17	6.67132e-17	6.53768e-17	70.2	87.84	79.76				417045	3.18044e+06	878837			60.52
Medium	Master Protein	CAD6212863.1	GSCOCG00011059001-RA-CDS [Cotesia congregata]	FALSE	Varroa-Hymeno-Viruses-2021-08-19	1.617	4	1	1	809	89.3	8.57	0							CAD6212863.1				0	0
Medium	Master Protein	CAD6217773.1	GSCOCG00011386001-RA-CDS, partial [Cotesia congregata]	FALSE	Varroa-Hymeno-Viruses-2021-08-19	0.627	1	1	1	1538	177.2	6.2	0							CAD6217773.1				0	0	0.01	3.258	0.01	100		100	1.15965e-16	0.632951	1.09783e-16	6.61618e-17		6.53768e-17		51.04					1.71066e+06		525100		0.4
Medium	Master Protein	CAD6225386.1	GSCOCG00005653001-RA-CDS [Cotesia congregata]	FALSE	Varroa-Hymeno-Viruses-2021-08-19	1.027	12	1	1	145	16.6	6.7	0							CAD6225386.1				0	0	0.668	0.927	0.566	0.813	0.376	0.878	0.997166	0.876606	0.499737	0.995048	0.797556	0.773218	37.87	72.89	37.57	108.95	49.81	70.93	1.22689e+07	9.01549e+06	15834361	2.39981e+07	110.71	20.8
Medium	Master Protein	CAD6226854.1	GSCOCG00005946001-RA-CDS [Cotesia congregata]	FALSE	Varroa-Hymeno-Viruses-2021-08-19	1.656	1	1	7	1896	211.9	8.88	9.63							CAD6226854.1				0	0	1.774	0.686	1.216	0.534	0.815	0.779	0.307678	0.5911	0.808449	0.619335	0.712851	0.866212	77.23	6.45	73.94	23.99	66.39	23.88	1.10721e+07	1.96427e+07	1.61493e+07	2.07236e+07		65.33
Low	Master Protein	CAD6227313.1	GSCOCT00011969001.2-RA-CDS [Cotesia congregata]	FALSE	Varroa-Hymeno-Viruses-2021-08-19	0.534	1	1	2	1393	155.5	7.27	0			other molecular function				A0A8J2H8P7; CAD6227313.1				0	0	0.275	1.223	0.302	1.216	0.338	0.842	0.441939	0.993168	0.0111729	0.662891	0.643264	0.803656	79.86	94.87	86.67	55.58	66.69	66.99	3.78834e+07	1.04234e+07	16485521	2.58202e+07	41.3	56.1
Medium	Master Protein	CAD6234387.1	GSCOCG00001878001-RA-CDS [Cotesia congregata]	FALSE	Varroa-Hymeno-Viruses-2021-08-19	1.611	7	1	1	680	72.2	8.9	3.92							CAD6234387.1				0	0	0.568	1.002	0.651	2.251	1.28	2.399	0.992596	0.941213	0.573479	0.134915	0.367856	0.0270665	32.55	83.73	28.86	36.33	36.91	68.16	2.92092e+07	1.65981e+07	24001194	1.29627e+07	33.62	15.33
High	Master Protein	CAD6238557.1	GSCOCG00008489001-RA-CDS [Cotesia congregata]	FALSE	Varroa-Hymeno-Viruses-2021-08-19	1.725	2	1	1	403	46.3	8.9	2.54							CAD6238557.1				0	0	0.412	2.098	1.124	1.632	0.673	0.598	0.842078	0.862075	0.92672	0.595564	0.979815	0.999892	58.92	94.11	65.68	58.92	0	65.68	1.28237e+07	5.28424e+06	4.7014e+06	7.85629e+06	65.43
Medium	Master Protein	CAR40192.1	putative per os infectivity factor p74, partial [Chelonus inanitus]	FALSE	Varroa-Hymeno-Viruses-2021-08-19	1.062	2	1	1	663	77.3	6.86	0	other biological processes	other membranes		Pf04583, Pf08404		p74	B9W4A8; CAR40192.1				0	0	0.177	1.571	0.343	100	100	100	0.124759	0.941978	0.111721	6.61618e-17	6.67132e-17	6.53768e-17	124.47	130.79	62.54				1.98537e+07	3.51398e+06	1.26369e+07		109.45	36.87
High	Master Protein	CBU98860.1	unnamed protein product [Apis mellifera]	FALSE	Varroa-Hymeno-Viruses-2021-08-19	225.558	34	14	225	580	66.6	6.28	652.86							CBU98860.1				0	13	0.948	0.674	0.649	15.164	15.725	15.437	0.865759	0.380864	0.57062	6.61618e-17	6.67132e-17	6.53768e-17	76.91	81.98	69.98	110.41	119.83	136.92	1.0553e+09	9.76479e+08	2.03699e+09	2.449e+07	36.62	10.54
High	Master Protein	EFN68939.1	Hexamerin-1.1 [Camponotus floridanus]	FALSE	Varroa-Hymeno-Viruses-2021-08-19	48.883	3	2	46	906	104.5	8.57	169.57				Pf00372, Pf03722, Pf03723			E2AC93; EFN68939.1				0	0	11.282	0.302	2.732	3.583	30.414	21.663	7.63247e-06	0.0103016	0.00120974	0.0971159	6.67132e-17	6.53768e-17	139.76	139.76	130.47	118.68	108.95	132.06	5.57852e+06	7.90184e+07	1.46416e+08	2.9479e+06	154.27	150.28
Medium	Master Protein	EFN69734.1	Histone-lysine N-methyltransferase SETMAR, partial [Camponotus floridanus]	FALSE	Varroa-Hymeno-Viruses-2021-08-19	0.805	13	1	1	89	10.5	8.62	1.96	other metabolic processes		nucleic acid binding activity;other molecular function				E2AA05; EFN69734.1				0	0	0.331	100	100	100	100		0.637434	1.09855e-16	1.09783e-16	6.61618e-17	6.67132e-17		0						8.40822e+07	2.78005e+07
High	Master Protein	EFN71064.1	Tubulin beta-4 chain [Camponotus floridanus]	FALSE	Varroa-Hymeno-Viruses-2021-08-19	262.145	34	11	444	442	49.5	5.02	1251.14	cell organization and biogenesis;other biological processes	cytoskeleton	cytoskeletal activity;other molecular function	Pf00091, Pf03953	105248890		cfo:105248890; E2A684; EFN71064.1				0	0	0.517	1.409	0.729	0.705	0.364	0.5	0.954431	0.987902	0.812169	0.865172	0.791014	0.876874	41.02	73.14	64.66	44.51	21.34	88.27	1.14292e+07	5.91216e+06	8.11051e+06	1.62229e+07	36.38	28.84
Medium	Master Protein	EFN74203.1	hypothetical protein EAG_14115 [Camponotus floridanus]	FALSE	Varroa-Hymeno-Viruses-2021-08-19	0.681	2	1	2	1578	177.1	6.28	2.12					105253187		cfo:105253187; E1ZXB3; EFN74203.1				0	0	0.01	9.189	0.01	0.663	0.01	0.076	1.15965e-16	0.00820624	1.09783e-16	0.830786	6.67132e-17	0.00102161		182.52		123.7		52.09	1.93508e+07		2.10596e+06	2.76467e+07	114.06
Medium	Master Protein	EFN75129.1	hypothetical protein EAI_15536 [Harpegnathos saltator]	FALSE	Varroa-Hymeno-Viruses-2021-08-19	0.652	3	1	1	792	86.3	9.32	0							E2CA80; EFN75129.1				0	0	0.385	4.026	1.64	0.705	0.235	0.175	0.804581	0.46986	0.759965	0.822843	0.326773	0.218259	104.17	91.7	129.26	105.25	97.34	22.44	1.36962e+06	557737	340160	1.94194e+06	92.42	92.94
High	Master Protein	EFN77333.1	Actin, clone 403 [Harpegnathos saltator]	FALSE	Varroa-Hymeno-Viruses-2021-08-19	158.014	32	7	354	376	41.9	5.58	1225.46				Pf00022	105189671; 106747913	LOC106747913	A0A6P3XU26; dqu:106747913; E2C3U7; EFN77333.1; hst:105189671				0	0	1.239	17.114	21.201	100	100	100	0.644138	2.693e-06	1.09783e-16	6.61618e-17	6.67132e-17	6.53768e-17	0	7.06	7.06				4.09055e+07	5.06746e+07	2.39017e+06
High	Master Protein	EFN82147.1	T-complex protein 1 subunit beta [Harpegnathos saltator]	FALSE	Varroa-Hymeno-Viruses-2021-08-19	25.715	8	2	27	534	57.7	6.57	105.01	other biological processes	cytosol	other molecular function	Pf00118			E2BQ93; EFN82147.1				0	0	0.465	1.122	0.7	0.795	0.369	0.478	0.911519	0.96015	0.689231	0.995048	0.615158	0.808571	53.26	99.73	71.95	64.78	37.17	61.14	6.62386e+07	3.0775e+07	35294288	8.33408e+07	58.58	37.53
Medium	Master Protein	EFN88306.1	Putative uncharacterized protein FLJ37770, partial [Harpegnathos saltator]	FALSE	Varroa-Hymeno-Viruses-2021-08-19	1.184	16	1	4	87	10	9.48	7.4							E2B7M8; EFN88306.1				0	0	0.582	2.172	1.309	0.51	0.363	0.27	0.997166	0.809961	0.828343	0.532387	0.715647	0.223099	78.47	63.07	49.76	87.84	44.75	73.54	1.12961e+07	8.4122e+06	5.19959e+06	3.04517e+07	86.7	51.44
High	Master Protein	EFN88826.1	Alpha-N-acetylgalactosaminidase [Harpegnathos saltator]	FALSE	Varroa-Hymeno-Viruses-2021-08-19	54.123	4	5	20	1392	160.3	6.33	51.2	other metabolic processes	other cytoplasmic organelle	other molecular function	Pf00307, Pf00402, Pf16499, Pf17450			E2B637; EFN88826.1				0	3	0.158	2.946	0.762	4.335	0.898	1.04	0.0836047	0.288045	0.862215	0.000260009	0.869907	0.707438	89.58	81.19	47.34	118.65	98.73	64.67	3.653e+07	4.13528e+06	7408996	1.25034e+07	79.54	86.22
High	Master Protein	EGI58847.1	Protein takeout [Acromyrmex echinatior]	FALSE	Varroa-Hymeno-Viruses-2021-08-19	5.908	5	1	1	287	32.9	7.74	2.68				Pf06585			EGI58847.1; F4X3Q0				0	0	6.955	100	100	100	100		0.00035196	1.09855e-16	1.09783e-16	6.61618e-17	6.67132e-17		0						1.92082e+06	1.33593e+07
Medium	Master Protein	EGI60129.1	hypothetical protein G5I_11671 [Acromyrmex echinatior]	FALSE	Varroa-Hymeno-Viruses-2021-08-19	1.637	14	1	1	224	24.4	7.09	0							EGI60129.1; F4X064				0	0	2.209	0.492	1.087	0.565	1.248	1.132	0.158437	0.249806	0.8544	0.676183	0.149155	0.497994	41.89	60.26	22.39	70.54	39.11	26.86	1.07497e+07	2.8351e+07	2.26971e+07	2.00588e+07	77.4	15.52
Medium	Master Protein	EGI70219.1	Uncharacterized protein CXorf41 [Acromyrmex echinatior]	FALSE	Varroa-Hymeno-Viruses-2021-08-19	0.689	15	1	6	195	21.5	4.72	6.47	cell organization and biogenesis		other molecular function	Pf18201	105149857		aec:105149857; EGI70219.1; F4W684				0	0	1.844	0.734	1.318	0.362	0.65	0.493	0.278231	0.677246	0.812169	0.23423	0.979815	0.916671	103.28	52.31	60.91	70.52	86.17	32.66	2.72315e+06	4.88888e+06	3.70931e+06	7.52023e+06	60.26	92.2
Medium	Master Protein	EGI70411.1	hypothetical protein G5I_00784 [Acromyrmex echinatior]	FALSE	Varroa-Hymeno-Viruses-2021-08-19	0.906	16	1	1	117	13.1	10.32	0							EGI70411.1; F4W5T5				0	0	0.316	4.431	1.618	0.624	0.222	0.098	0.584951	0.249806	0.669892	0.756317	0.137988	0.000944662	50.57	127.64	135.92	93.84	64.06	120.22	1.55726e+07	7.88844e+06	3.5141e+06	4.38034e+07	62.24	67.76
Medium	Master Protein	EZA59504.1	hypothetical protein X777_00347 [Ooceraea biroi]	FALSE	Varroa-Hymeno-Viruses-2021-08-19	0.801	3	1	5	979	111.3	6.61	0							A0A026WWJ9; EZA59504.1				0	0	2.204	0.086	0.306	1.474	7.223	19.324	0.169356	0.000423579	0.0738167	0.960303	0.000422055	8.01189e-07	111.75	120.56	113.06	54.66	143.92	55.71	753461	4.2165e+06	1.12011e+07	583736	147.14	109.55
High	Master Protein	F1CGQ9	Heat shock protein 83 OS=Panonychus citri OX=50023 GN=hsp90 PE=2 SV=1	FALSE	Varroa-Hymeno-Viruses-2021-08-19	111.22	13	8	218	722	83.4	5.15	554.74	other biological processes		other molecular function	Pf00183, Pf02518		hsp90	F1CGQ9				0	1	1.897	4.454	8.534	4.407	3.346	1.421	0.253352	0.261589	6.09714e-07	0.0262051	0.0102989	0.514871	5.2	3.61	0	103.37	71.65	21.25	1.02005e+07	2.47634e+07	1.83703e+06	4.458e+06	91.19
High	Master Protein	G8Z373	Heat shock protein 70-1 OS=Panonychus citri OX=50023 PE=2 SV=1	FALSE	Varroa-Hymeno-Viruses-2021-08-19	91.026	10	7	278	658	71.1	5.41	632.53	other biological processes		other molecular function	Pf00012			G8Z373				0	0
Low	Master Protein	JAG71187.1	Protein SMG5 [Fopius arisanus]	FALSE	Varroa-Hymeno-Viruses-2021-08-19	0.598	2	1	1	965	109.8	6.83	0	RNA metabolism OR transcription;other metabolic processes	other cell component		Pf10373, Pf10374, Pf13638	105270532	Smg5_1	A0A0C9R0A9; fas:105270532; JAG71187.1				0	0	0.969	1.653	1.705	0.622	0.291	0.379	0.862611	0.84758	0.141383	0.618168	0.239033	0.477895	24.78	14.65	18.9	16.5	89.46	17.04	7.30706e+07	7.67516e+07	4.45059e+07	1.17545e+08	10.14	43.99
High	Master Protein	JAG76609.1	Glyceraldehyde-3-phosphate dehydrogenase [Fopius arisanus]	FALSE	Varroa-Hymeno-Viruses-2021-08-19	13.112	4	1	7	332	35.6	8.18	26.11	other metabolic processes		other molecular function	Pf00044, Pf02800	105222960	G3P; Gapdh_1	A0A034VEW6; A0A0C9R1Y5; JAG76609.1				0	0	4.839	0.286	1.956	0.19	1.471	0.664	0.00369312	0.0236632	0.0639932	0.0016085	0.0191164	0.928269	72.02	41.67	89.72	0.02	70.86	105.15	7.58195e+06	3.66876e+07	2.64712e+07	3.98436e+07		61.79
High	Master Protein	JAG77778.1	heat shock protein, mitochondrial, partial [Fopius arisanus]	FALSE	Varroa-Hymeno-Viruses-2021-08-19	13.26	36	1	7	142	14.4	4.92	9.87			other molecular function	Pf00118		Hsp60_0	A0A0C9RM05; JAG77778.1				0	0	100		100	0.01	2.655	0.01	1.15965e-16		1.09783e-16	6.61618e-17	0.198234	6.53768e-17					657.68			859236		323688		140.23
Medium	Master Protein	JAG80476.1	Regucalcin, partial [Fopius arisanus]	FALSE	Varroa-Hymeno-Viruses-2021-08-19	0.631	7	1	1	192	20.9	7.88	0				Pf08450		rgn_0	A0A0C9R365; JAG80476.1				0	0	2.8	0.151	0.423	100	100	100	0.0633825	0.0095952	0.242357	6.61618e-17	6.67132e-17	6.53768e-17	66.22	69.16	28.78				1.87833e+06	6.16233e+06	1.24214e+07		71.36	26.99
Medium	Master Protein	JAG82494.1	Tetratricopeptide repeat protein 27 [Fopius arisanus]	FALSE	Varroa-Hymeno-Viruses-2021-08-19	0.779	2	1	1	789	90.8	6.23	0					105265418	Ttc27_1	A0A0C9RHP6; fas:105265418; JAG82494.1				0	0	100		100	0.01	0.222	0.01	1.15965e-16		1.09783e-16	6.61618e-17	0.306357	6.53768e-17					90.9			2.69444e+06		1.21163e+07		43.74
High	Master Protein	JAG82553.1	Elongation factor 2 [Fopius arisanus]	FALSE	Varroa-Hymeno-Viruses-2021-08-19	29.589	14	3	44	406	45.1	5.88	106.53			other molecular function	Pf00679, Pf03764, Pf14492		Ef2b_0	A0A0C9RY18; JAG82553.1				0	0	0.618	0.947	1.15	1.198	0.8	0.739	0.997166	0.855683	0.750221	0.507483	0.417138	0.820146	46.96	72.74	40.12	53.83	29.69	53.83	2.06739e+09	1.27831e+09	1111947520	1.72596e+09	49.18	18.13
High	Master Protein	K1C10_HUMAN|	K1C10_HUMAN|	TRUE		434.339	34	15	329	593	59.5	5.21	1210.02							K1C10_HUMAN|				0	0	0.24	7.929	1.858	3.866	0.69	0.38	0.333435	6.17104e-05	0.0680105	4.89128e-07	0.698833	0.466105	127.52	126.95	124.26	119.86	111.33	93.1	1.93808e+09	2.25809e+08	5.82323e+07	5.0343e+08	82.1	117.86
High	Master Protein	K1C9_HUMAN|	K1C9_HUMAN|	TRUE		215.396	33	11	102	623	62.1	5.3	416.14							K1C9_HUMAN|				0	0	0.364	7.88	2.862	2.175	0.582	0.215	0.712465	6.61682e-05	0.000694151	0.00393873	0.918643	0.0215893	130.49	129.18	125.19	105.23	112.33	95.27	4.96476e+08	1.03437e+08	1.87651e+07	2.08837e+08	83.06	125.9
High	Master Protein	K1M1_SHEEP|	K1M1_SHEEP|	TRUE		65.963	21	6	15	412	46.6	4.81	41.73		cytoskeleton	other molecular function	Pf00038			K1M1_SHEEP|				0	4	0.365	1.191	0.434	1.464	0.128	0.553	0.729386	0.941978	0.449363	0.802404	0.0480271	0.954189	25.03	0	25.03	29.02	106.25	131.38	2.74482e+06	2.54952e+06	3.6635e+06	4.10242e+06	61.27	79.82
High	Master Protein	K1M2_SHEEP|	K1M2_SHEEP|	TRUE		60.67	19	5	16	403	45.9	4.93	42.15							K1M2_SHEEP|				0	0	0.01	100		0.244	0.01	0.01	1.15965e-16	1.09855e-16		0.0751019	6.67132e-17	6.53768e-17				0			1.36426e+06			5.60167e+06
High	Master Protein	K22E_HUMAN|	K22E_HUMAN|	TRUE		231.034	37	16	103	645	65.8	8	364.91							K22E_HUMAN|				0	0	0.355	13.195	3.971	4.887	1.214	0.273	0.694742	1.20068e-07	4.53791e-06	4.06162e-09	0.038949	0.0949836	141.26	135.05	125.57	129.7	111.32	115.98	9.03969e+08	8.79401e+07	2.42992e+07	1.95368e+08	84.65	104.61
High	Master Protein	K2C1_HUMAN|	K2C1_HUMAN|	TRUE		256.386	28	15	194	643	65.8	8.12	626.22							K2C1_HUMAN|				0	0	0.328	9.302	2.905	1.642	0.495	0.17	0.629936	1.01832e-05	0.000529284	0.0730468	0.979815	0.0034882	120.07	128.23	106.1	122.25	97.1	109.06	1.52462e+09	3.18414e+08	5.28263e+07	7.28912e+08	90.22	108.76
High	Master Protein	K2M1_SHEEP|	K2M1_SHEEP|	TRUE		57.165	33	4	12	109	12.7	4.59	33.87		cytoskeleton		Pf00038			K2M1_SHEEP|				0	0	1.124	7.107	5.063	0.061	0.097	0.015	0.744945	0.156113	0.0613544	6.44914e-07	0.00803672	5.83311e-10	93.9	278.69	176.59	120.71	134.48	108	1.48502e+06	2.67792e+06	280498	2.9266e+07	104.81	74.22
High	Master Protein	K2M2_SHEEP|	K2M2_SHEEP|	TRUE		57.306	13	5	15	491	53.6	5.57	33.56		cytoskeleton		Pf00038, Pf16208			K2M2_SHEEP|				0	0	0.01	0.997	0.01	0.715	0.01	0.562	1.15965e-16	0.92887	1.09783e-16	0.852308	6.67132e-17	0.989491		26.44		112.07		60.04	2.89837e+06		1.59553e+06	8.31032e+06	116.39
High	Master Protein	K7N7Z7	Elongation factor-I alpha protein (Fragment) OS=Amblyseius largoensis OX=756066 GN=EF-I alpha PE=4 SV=1	FALSE	Varroa-Hymeno-Viruses-2021-08-19	160.194	39	4	307	189	20.5	7.91	926.09	protein metabolism;other metabolic processes		nucleic acid binding activity;other molecular function	Pf00009		EF-I alpha	K7N7Z7				0	0
High	Master Protein	KAF3420033.1	hypothetical protein E2986_05123 [Frieseomelitta varia]	FALSE	Varroa-Hymeno-Viruses-2021-08-19	2.533	4	1	21	305	34.2	7.69	26.08	other metabolic processes		other molecular function				A0A833S3A6; KAF3420033.1				0	0	2.884	0.131	0.45	1.294	3.732	9.854	0.0556597	6.29448e-07	0.0720656	0.50674	1.51915e-08	3.00417e-12	101.77	101.77	77.43	128.03	27.22	41.65	5.2663e+07	1.51888e+08	401008567	4.06954e+07	109.14	32.91
High	Master Protein	KAF3420362.1	hypothetical protein E2986_00292 [Frieseomelitta varia]	FALSE	Varroa-Hymeno-Viruses-2021-08-19	1.947	10	1	1	239	26.1	7.97	1.9			other molecular function				A0A833RMU4; KAF3420362.1				0	0
High	Master Protein	KAF3422857.1	hypothetical protein E2986_09336 [Frieseomelitta varia]	FALSE	Varroa-Hymeno-Viruses-2021-08-19	27.907	8	2	56	548	62	6.92	125.54	other metabolic processes		other molecular function				A0A833S3N1; KAF3422857.1				0	0	0.235	2.734	0.643	3.565	0.838	1.304	0.310793	0.638655	0.738271	0.0696204	0.875851	0.507029	45.65	57.08	2.8	45.65	7.17	19.38	1.37429e+07	3.23186e+06	5.02608e+06	3.85494e+06	49.97
High	Master Protein	KAF3422964.1	hypothetical protein E2986_03862 [Frieseomelitta varia]	FALSE	Varroa-Hymeno-Viruses-2021-08-19	22.662	13	4	12	275	31	8.72	28.37							A0A833RFU6; KAF3422964.1				0	0	5.715	1.628	8.731	0.871	7.34	0.603	0.00130105	0.941978	6.65353e-09	0.995048	3.20489e-05	0.990852	106.39	54.88	68.35	15.61	40.51	0	1.04722e+07	2.99016e+07	3.37197e+06	1.79119e+06	92.76	76.31
High	Master Protein	KAF3423009.1	hypothetical protein E2986_11380 [Frieseomelitta varia]	FALSE	Varroa-Hymeno-Viruses-2021-08-19	62.258	1	4	210	3270	363.1	8.54	452.04	transport		transporter activity				A0A833RFX8; KAF3423009.1				0	0	2.368	0.861	2.038	100	100	100	0.122419	0.713477	0.0311222	6.61618e-17	6.67132e-17	6.53768e-17	87.57	132.06	108.84				1.71135e+08	4.05232e+08	1.98842e+08		77.94	22.85
High	Master Protein	KAF3423118.1	hypothetical protein E2986_02289 [Frieseomelitta varia]	FALSE	Varroa-Hymeno-Viruses-2021-08-19	8.005	3	1	1	868	96.6	6.32	3.51		other membranes					A0A833W7D1; KAF3423118.1				0	0	0.01	0.26	0.01	100		100	1.15965e-16	0.0784658	1.09783e-16	6.61618e-17		6.53768e-17		14.65					2.81547e+06		1.08418e+07
High	Master Protein	KAF3423461.1	hypothetical protein E2986_10661 [Frieseomelitta varia]	FALSE	Varroa-Hymeno-Viruses-2021-08-19	63.716	19	4	41	434	47.1	6.07	115.65	other metabolic processes	cytosol	other molecular function				A0A833VLT8; KAF3423461.1				0	0	0.235	8.262	1.897	100	100	100	0.310879	0.00139276	0.502436	6.61618e-17	6.67132e-17	6.53768e-17	72.49	119.35	102.42				3.95114e+07	9.07349e+06	4.78238e+06		73.76	22.67
High	Master Protein	KAF3423624.1	hypothetical protein E2986_12474 [Frieseomelitta varia]	FALSE	Varroa-Hymeno-Viruses-2021-08-19	8.574	8	1	19	111	12.2	8.76	40.8							A0A833RGV6; KAF3423624.1				0	0	3.823	0.503	1.672	0.961	2.769	1.656	0.0139313	0.255828	0.152171	0.995048	2.86556e-05	0.0926775	64.72	137.82	64.72	87.17	64.72	119.02	1.44142e+07	5.5101e+07	3.29544e+07	1.98974e+07	70.48	41.56
High	Master Protein	KAF3425907.1	hypothetical protein E2986_08044 [Frieseomelitta varia]	FALSE	Varroa-Hymeno-Viruses-2021-08-19	2.352	7	1	1	277	30.2	7.37	0	protein metabolism;other metabolic processes	nucleus;other cell component	other molecular function				A0A833W746; KAF3425907.1				0	0	0.01	1.359	0.01	100		100	1.15965e-16	0.973617	1.09783e-16	6.61618e-17		6.53768e-17		84.53					1.77118e+06		1.30308e+06		70.04
High	Master Protein	KAF3426068.1	hypothetical protein E2986_08941 [Frieseomelitta varia]	FALSE	Varroa-Hymeno-Viruses-2021-08-19	2.184	5	1	1	442	49.8	7.05	2.31	other biological processes	non-structural extracellular	enzyme regulator activity				A0A833RRL5; KAF3426068.1				0	0	0.192	3.737	0.716	15.452	2.962	4.135	0.206068	0.517756	0.881938	0.000628239	0.189728	0.180545	0	0	0	0	0	0	1.96193e+06	376092	524973	126971
Medium	Master Protein	KAF3426288.1	hypothetical protein E2986_03437 [Frieseomelitta varia]	FALSE	Varroa-Hymeno-Viruses-2021-08-19	0.623	1	1	37	738	81	5.77	33.25	other metabolic processes		other molecular function				A0A833SGH1; KAF3426288.1				0	0	1.972	0.379	0.747	100	100	100	0.223606	0.0244347	0.804691	6.61618e-17	6.67132e-17	6.53768e-17	76.42	108.47	66.14	143.87	145.87	145.87	3.5084e+08	6.91928e+08	9.26577e+08	894681	88.86	43.07
Medium	Master Protein	KAF3430018.1	hypothetical protein E2986_03972 [Frieseomelitta varia]	FALSE	Varroa-Hymeno-Viruses-2021-08-19	0.683	1	1	5	1460	169	8.32	5.13							A0A833WF62; KAF3430018.1				0	0	0.647	1.834	1.186	0.546	0.353	0.298	0.99732	0.932492	0.896651	0.612923	0.756352	0.436286	52.39	106.99	101.96	62.4	30.4	89.62	8.70275e+06	5.63153e+06	4.74645e+06	1.59493e+07	64.72	13.29
High	Master Protein	KAF3430218.1	hypothetical protein E2986_02991 [Frieseomelitta varia]	FALSE	Varroa-Hymeno-Viruses-2021-08-19	13.733	5	2	21	510	55.4	6.95	53.2			other molecular function				A0A833SNS8; KAF3430218.1				0	0	0.808	1.093	0.868	0.619	0.537	0.575	0.954431	0.941978	0.95808	0.582348	0.979815	0.946618	19.82	84.91	60.69	31.73	31.73	60.69	1.47711e+08	1.19385e+08	116084976	2.0182e+08	27.97	31.22
Medium	Master Protein	KAF5140104.1	hypothetical protein G9O61_00g018290 [Nosema ceranae]	FALSE	Varroa-Hymeno-Viruses-2021-08-19	1.003	4	1	3	610	73	8.37	1.72							A0A0F9YUI7; KAF5140104.1				0	0	100		100	0.01	0.526	0.01	1.15965e-16		1.09783e-16	6.61618e-17	0.9618	6.53768e-17					117.83			7.37952e+06		1.40268e+07		103.28
[truncated: 1,600 more rows]
[truncated: 123 more columns]

## Sheet: acari protein in varroa gut
Varroa gut
[truncated: 1,680 more rows]

## Sheet: Apis proteins Varroa-honey bee
Varroa_gut																Honey bee tissues (FB: Fat body; HE: Hemolymph)
[truncated: 1,862 more rows]
